# Supplementary material for: The C10orf76–PI4KB axis orchestrates CERT-mediated ceramide trafficking to the distal Golgi
Source: J Cell Biol. 2023 May 17;222(7):e202111069. doi: 10.1083/jcb.202111069 (PMC10192306; doi:10.1083/jcb.202111069)
Supplement: Data S1 — displays CRISPR_process.pl. [file JCB_202111069_DataS1.txt]

#!/usr/bin/perl
use strict;

my $Usage = << "EOF";

USAGE
  $0 IN_REF_CSV  IN_FASTQ  OUT_TXT

EOF

unless(@ARGV == 3 ){
    die $Usage ;
}

my $IN_REF_CSV     = shift @ARGV;
my $IN_FASTQ       = shift @ARGV;
my $OUT_TXT        = shift @ARGV;

open (FH_INR, $IN_REF_CSV ) or die "[ERROR] can not open IN_REF_CSV : $IN_REF_CSV \n" ;
open (FH_INF, $IN_FASTQ   ) or die "[ERROR] can not open IN_FASTQ   : $IN_FASTQ   \n" ;
open (FH_OUT, ">$OUT_TXT" ) or die "[ERROR] can not open OUT_TXT    : $OUT_TXT    \n" ;


my @aRef = ();
my $t   = 0;
while(<FH_INR>){
    chomp();
    # A1BG,HGLibB_00001,CAATGTGACGCTGACGTGCC,HGLibB_00076\
    my @a = split(/,/);
    $aRef[$t]{name1    }    = $a[0] ;
    $aRef[$t]{name2    }    = $a[1] ;
    $aRef[$t]{seq      }    = $a[2] ;
    $aRef[$t]{comment  }    = $a[3] ;
    $t++;
}

print "reading $IN_REF_CSV completed : line = $t \n";

my $t = 0;
my %hGG = ();
my %hAA = ();
my %hTT = ();
my %hCC = ();

my $total_seq = 0;

while(<FH_INF>){
    chomp();
    if ( $t % 4 == 1 ) {
        $total_seq++;
        my @aSeq = split (/TCTTGTGGAAAGGACGAAACACCG/);
        my $sgRNA = "";
        if (length($aSeq[1]) > 20){
            $sgRNA = substr($aSeq[1],7,13);
        }
        # print "DEBUG2 sgRNA = $sgRNA \n";
        if ( length ($sgRNA) == 13){
            if (/AACTTGAAAAAGTGGCGG/){
                if ( exists ($hGG{$sgRNA}) ) {
                    $hGG{$sgRNA} = $hGG{$sgRNA} + 1;
                }else{
                    $hGG{$sgRNA} = 1;
                } 
            }elsif(/AACTTGAAAAAGTGGCAA/){
                if ( exists ($hAA{$sgRNA}) ) {
                    $hAA{$sgRNA} = $hAA{$sgRNA} + 1;
                }else{
                    $hAA{$sgRNA} = 1;
                }
            }elsif(/AACTTGAAAAAGTGGCTT/){
                if ( exists ($hTT{$sgRNA}) ) {
                    $hTT{$sgRNA} = $hTT{$sgRNA} + 1;
                }else{
                    $hTT{$sgRNA} = 1;
                }
            }elsif(/AACTTGAAAAAGTGGCCC/){
                if ( exists ($hCC{$sgRNA}) ) {
                    $hCC{$sgRNA} = $hCC{$sgRNA} + 1;
                }else{
                    $hCC{$sgRNA} = 1;
                }
            }
        }
    }
    $t++;
}

print "reading $IN_FASTQ completed : sequence = $total_seq \n";

close(FH_INR);
close(FH_INF);

my $GG_total = 0;
my $AA_total = 0;
my $TT_total = 0;
my $CC_total = 0;

print FH_OUT  "#name1" . "\t" . "name2" . "\t" . "sequence" . "\t" . "comment" . "\t" . "GG" . "\t" . "AA" . "\t" . "TT" . "\t". "CC" . "\n";
for(my $t = 0 ; $t < @aRef ; $t++ ) {
    print FH_OUT  $aRef[$t]{name1  } . "\t" ;
    print FH_OUT  $aRef[$t]{name2  } . "\t" ;
    print FH_OUT  $aRef[$t]{seq    } . "\t" ;
    print FH_OUT  $aRef[$t]{comment} . "\t" ;

    my $sgRNA = substr($aRef[$t]{seq},7,13);
    # print "DEBUG $sgRNA \n";

    if(exists ($hGG{$sgRNA}) ){
        print FH_OUT $hGG{$sgRNA} . "\t" ;
        $GG_total = $GG_total + $hGG{$sgRNA} ;
    }else{
        print FH_OUT "0"          . "\t" ;    
    }

    if(exists ($hAA{$sgRNA}) ){
        print FH_OUT $hAA{$sgRNA} . "\t" ;
        $AA_total = $AA_total + $hAA{$sgRNA} ;
    }else{
        print FH_OUT "0"          . "\t" ;    
    }

    if(exists ($hTT{$sgRNA}) ){
        print FH_OUT $hTT{$sgRNA} . "\t" ;
        $TT_total = $TT_total + $hTT{$sgRNA} ;
    }else{
        print FH_OUT "0"          . "\t" ;    
    }

    if(exists ($hCC{$sgRNA}) ){
        print FH_OUT $hCC{$sgRNA} . "\t" ;
        $CC_total = $CC_total + $hCC{$sgRNA} ;
    }else{
        print FH_OUT "0"          . "\t" ;    
    }

    print FH_OUT "\n" ;
}

my $count_total = $GG_total + $AA_total + $TT_total + $CC_total;
print "total seq = $total_seq : count total = $count_total   GG_total = $GG_total  AA_total = $AA_total  TT_total = $TT_total  CC_total = $CC_total \n";

close(FH_OUT);
