# Supplementary material for: The C10orf76–PI4KB axis orchestrates CERT-mediated ceramide trafficking to the distal Golgi
Source: J Cell Biol. 2023 May 17;222(7):e202111069. doi: 10.1083/jcb.202111069 (PMC10192306; doi:10.1083/jcb.202111069)
Supplement: Table S1 — shows fold enrichment of sgRNAs. [file JCB_202111069_TableS1.xlsx]

## Sheet: Supplemental_table_1
				GG	AA	TT	CC	GG	AA	TT	CC
												Fold for normalization (10,000,000/Read)
												5.231	5.48623	5.75154	6.34677	6.83756	6.85849	9.10774	6.90479
				Number of reads								Normalized number of reads								Fold enrichment
				1911681	1822744	1738665	1575604	1462509	1458046	1097967	1448271	10001049	10001014	10000452	10000540	10000000	10000000	10000000	10000000
#name1	name2	sequence	comment	A-1 Cont	A-2 Cont	B-1 Cont	B-2 Cont	A-1 Lys	A-2 Lys	B-1 Lys	B-2 Lys	A-1 Cont	A-2 Cont	B-1 Cont	B-2 Cont	A-1 Lys	A-2 Lys	B-1 Lys	B-2 Lys	A-1 Lys/Cont	A-2 Lys/Cont	B-1 Lys/Cont	B-2 Lys/Cont
2021-03-02	HGLibA_28326	CTGTGCTGTACCTGTCCCGC	¥	27	15	0	0	23	33	1	0	141.237	82.2935	0	0	157.264	226.33	9.10774	0	1.11348	2.75028
2021-03-02	HGLibA_28324	TCTTCGTTCAAACCCACTAG	¥	34	39	0	0	21	34	0	0	177.854	213.963	0	0	143.589	233.189	0	0	0.807341	1.08986
2021-03-02	HGLibA_28325	GGATGGTGTAGTTCCTCTAG	¥	31	55	0	0	22	29	0	0	162.161	301.743	0	0	150.426	198.896	0	0	0.927637	0.659158
2021-03-02	HGLibB_28284	CTGAGGGGAAGGATGGTTTC	¥	0	0	64	50	0	0	26	33	0	0	368.099	317.339	0	0	236.801	227.858			0.64331	0.718028
2021-03-02	HGLibB_28283	GTAGATCCAGAGCTTCGCCA	¥	0	0	130	94	0	0	119	288	0	0	747.7	596.597	0	0	1083.82	1988.58			1.44954	3.3332
2021-03-02	HGLibB_28285	CCATCCTTCCCCTCAGCCCA	¥	0	0	150	113	0	0	66	66	0	0	862.731	717.185	0	0	601.111	455.716			0.696754	0.635423
2021-03-03	HGLibA_28334	TTGCAGTCGAGCGCAAACCC	¥	63	34	0	0	42	21	0	0	329.553	186.532	0	0	287.178	144.028	0	0	0.871416	0.772138
2021-03-03	HGLibA_28333	ACTGTCGATTGTACAACGAG	¥	52	54	0	0	36	17	0	0	272.012	296.257	0	0	246.152	116.594	0	0	0.904932	0.393559
2021-03-03	HGLibA_28335	ACTCGTTGTACAATCGACAG	¥	95	70	0	0	36	42	0	0	496.945	384.036	0	0	246.152	288.057	0	0	0.495331	0.750077
2021-03-03	HGLibB_28292	CCAGCCGACTACTAAAGTGC	¥	0	0	28	18	0	0	17	12	0	0	161.043	114.242	0	0	154.832	82.8574			0.96143	0.72528
2021-03-03	HGLibB_28294	AGTGAGTGCAATCAGTCCGA	¥	0	0	18	30	0	0	26	16	0	0	103.528	190.403	0	0	236.801	110.477			2.28732	0.580224
2021-03-03	HGLibB_28293	GCTCGACTGCAAACCTGAAG	¥	0	0	36	38	0	0	9	15	0	0	207.055	241.177	0	0	81.9697	103.572			0.395883	0.429442
2021-03-04	HGLibA_28338	CAACAACACCCTTCCGGCTC	¥	53	46	0	0	18	8	0	0	277.243	252.367	0	0	123.076	54.868	0	0	0.443929	0.217414
2021-03-04	HGLibA_28337	CATACATCCCGTAGCAGATC	¥	95	54	0	1	27	52	0	0	496.945	296.257	0	6.34677	184.614	356.642	0	0	0.371498	1.20383
2021-03-04	HGLibA_28336	GACCCTGGTGGCGCAACATC	¥	42	73	0	0	18	65	0	0	219.702	400.495	0	0	123.076	445.802	0	0	0.560196	1.11313
2021-03-04	HGLibB_28295	GATGTATGGCTTCATGGACG	¥	0	0	31	21	0	0	6	4	0	0	178.298	133.282	0	0	54.6465	27.6191			0.30649	0.207223
2021-03-04	HGLibB_28296	CGGTGTACCGCATCTTTAAA	¥	0	0	23	30	0	0	3	6	0	0	132.285	190.403	0	0	27.3232	41.4287			0.206548	0.217584
2021-03-04	HGLibB_28297	CTGAGCCCATGCCGCTGTGA	¥	0	0	255	253	0	0	137	120	0	0	1466.64	1605.73	0	0	1247.76	828.574			0.85076	0.51601
2021-03-05	HGLibA_28339	ATCCACCCAGCGTTGTAGAC	¥	53	50	0	0	38	104	0	0	277.243	274.312	0	0	259.827	713.283	0	0	0.937183	2.60027
2021-03-05	HGLibA_28341	AGATCCAAGACGTAAACCAC	¥	62	64	0	0	59	29	0	0	324.322	351.119	0	0	403.416	198.896	0	0	1.24388	0.566464
2021-03-05	HGLibA_28340	AGGTCCAGTGGTTTACGTCT	¥	107	80	0	0	59	64	0	0	559.717	438.899	0	0	403.416	438.944	0	0	0.720751	1.0001
2021-03-05	HGLibB_28300	CAGGTTGTAGGTCATAAAGA	¥	0	0	41	9	0	0	25	0	0	0	235.813	57.121	0	0	227.694	0			0.965568	0
2021-03-05	HGLibB_28298	TCTGCTACTCGAATCTTGTG	¥	0	0	49	54	0	0	24	22	0	0	281.825	342.726	0	0	218.586	151.905			0.775607	0.443227
2021-03-05	HGLibB_28299	CCTACTATTGCTACAATAGT	¥	0	0	100	105	0	0	92	74	0	0	575.154	666.411	0	0	837.912	510.954			1.45685	0.766725
2021-03-06	HGLibA_28343	GTATGACTTACCATTCTTGA	¥	6	7	0	0	0	0	0	0	31.386	38.4036	0	0	0	0	0	0	0	0
2021-03-06	HGLibA_28342	TTGGCACTGCAATACGATAT	¥	25	43	0	0	0	8	0	0	130.775	235.908	0	0	0	54.868	0	0	0	0.232582
2021-03-06	HGLibA_28344	CACGTTGACAGCATATCTAA	¥	38	53	0	0	48	6	0	0	198.778	290.77	0	0	328.203	41.151	0	0	1.6511	0.141524
2021-03-06	HGLibB_28302	ATACACTTGTGGCCTTTGCA	¥	0	0	7	3	0	0	0	0	0	0	40.2608	19.0403	0	0	0	0			0	0
2021-03-06	HGLibB_28301	TATCATCCTTGTGTATGTAC	¥	0	0	13	13	0	0	7	3	0	0	74.77	82.508	0	0	63.7542	20.7144			0.852671	0.251059
2021-03-06	HGLibB_28303	CAGCGTCAGTAGTGAGCTCA	¥	0	0	43	86	0	0	32	51	0	0	247.316	545.822	0	0	291.448	352.144			1.17844	0.645162
2021-03-07	HGLibA_28346	CTTCTGAAGTTCCCGATAAT	¥	30	35	0	0	12	35	0	0	156.93	192.018	0	0	82.0508	240.047	0	0	0.52285	1.25013
2021-03-07	HGLibA_28345	TCCCGAAGCAATACGCAGCC	¥	28	37	0	0	23	11	0	1	146.468	202.991	0	0	157.264	75.4434	0	6.90479	1.07371	0.37166
2021-03-07	HGLibA_28347	CGTCACCATTTCAATCTGCA	¥	81	43	1	0	43	58	0	0	423.711	235.908	5.75154	0	294.015	397.793	0	0	0.693905	1.68622
2021-03-07	HGLibB_28304	ACAAACTGTACTACCTCAGC	¥	0	0	7	4	0	0	14	11	0	0	40.2608	25.3871	0	0	127.508	75.9526			3.16706	2.99178
2021-03-07	HGLibB_28305	ATCCATAAGATTACTAATAG	¥	0	0	50	22	0	0	40	8	0	0	287.577	139.629	0	0	364.31	55.2383			1.26682	0.395608
2021-03-07	HGLibB_28306	AGTACCATTGATGAAGATCT	¥	0	0	34	32	0	0	17	16	0	0	195.552	203.097	0	0	154.832	110.477			0.791766	0.54396
2021-03-08	HGLibA_28350	GAGCTCGCAGCAGCGCGTGT	¥	61	37	0	0	60	77	0	0	319.091	202.991	0	0	410.254	528.104	0	0	1.2857	2.60162
2021-03-08	HGLibA_28348	GCTCATTGACCGTACTGCTG	¥	62	80	0	0	82	55	0	0	324.322	438.899	0	0	560.68	377.217	0	0	1.72878	0.859463
2021-03-08	HGLibA_28349	CATGATCTTCCTGCGCTCGC	¥	116	98	1	0	34	31	0	0	606.796	537.651	5.75154	0	232.477	212.613	0	0	0.383123	0.395449
2021-03-08	HGLibB_28308	CGTGATAGAAGTGCGAGAGA	¥	0	0	17	3	0	0	3	2	0	0	97.7762	19.0403	0	0	27.3232	13.8096			0.279447	0.72528
2021-03-08	HGLibB_28309	TTCTATCACGCCATCCAGCC	¥	0	0	48	69	0	0	37	28	0	0	276.074	437.927	0	0	336.986	193.334			1.22064	0.441475
2021-03-08	HGLibB_28307	AAGCCTCCACTTCGTGCACC	¥	0	0	59	106	0	0	53	32	0	0	339.341	672.758	0	0	482.71	220.953			1.42249	0.328429
2021-03-09	HGLibA_28351	GGACCTTCTCGATGACCGTC	¥	61	38	0	0	8	63	0	0	319.091	208.477	0	0	54.7005	432.085	0	0	0.171426	2.07258
2021-03-09	HGLibA_28352	CAAGAGCGTCCGCATGCGCT	¥	49	40	0	0	22	6	0	0	256.319	219.449	0	0	150.426	41.151	0	0	0.586872	0.187519
2021-03-09	HGLibA_28353	TCCGGACGATGCTCAAGTCT	¥	157	113	0	0	78	56	0	0	821.267	619.944	0	0	533.33	384.076	0	0	0.649399	0.619532
2021-03-09	HGLibB_28310	AGCGCACTGAGCCGTCGCAG	¥	0	0	25	27	7	0	42	8	0	0	143.788	171.363	47.863	0	382.525	55.2383			2.66033	0.322347
2021-03-09	HGLibB_28312	GCTCTGCTACTTCAAGTACC	¥	0	0	68	54	0	0	25	37	0	0	391.105	342.726	0	0	227.694	255.477			0.582181	0.745427
2021-03-09	HGLibB_28311	TCTACCGCATCTTCAAGCGC	¥	0	0	66	56	0	0	61	27	0	0	379.602	355.419	0	0	555.572	186.429			1.46357	0.524533
2021-03-10	HGLibA_28327	GATTTGGTGTCCCACGAAAG	¥	25	18	0	0	9	10	0	0	130.775	98.7522	0	0	61.5381	68.5849	0	0	0.470565	0.694516
2021-03-10	HGLibA_28328	CGAAAAAGAGCCCTCTTTCG	¥	22	30	0	0	6	35	0	0	115.082	164.587	0	0	41.0254	240.047	0	0	0.356488	1.45848
2021-03-10	HGLibA_28329	AGAAGAAACGCGATCAGTTT	¥	208	173	1	0	84	87	0	0	1088.05	949.118	5.75154	0	574.355	596.689	0	0	0.527877	0.628677
2021-03-10	HGLibB_28288	CTGCAAAGGTGCCGGTTCCC	¥	0	0	21	42	0	0	21	42	0	0	120.782	266.564	0	0	191.263	290.001			1.58353	1.08792
2021-03-10	HGLibB_28287	CTCACCTGGAGAGGGTTCGC	¥	0	0	23	49	0	0	14	10	0	0	132.285	310.992	0	0	127.508	69.0479			0.963889	0.222025
2021-03-10	HGLibB_28286	TCGCACAGCCCGAGAGCATC	¥	0	0	48	55	0	0	14	14	0	0	276.074	349.072	0	0	127.508	96.667			0.461863	0.276925
2021-03-11	HGLibA_28332	TTTACAGAGTGTTTAAGCGC	¥	3	14	0	0	12	6	0	0	15.693	76.8073	0	0	82.0508	41.151	0	0	5.2285	0.535769
2021-03-11	HGLibA_28331	GCTGCACACCGAGCGCGTCT	¥	25	20	0	0	25	18	0	0	130.775	109.725	0	0	170.939	123.453	0	0	1.30712	1.12512
2021-03-11	HGLibA_28330	AGACCAGCCCGAGACGCGCT	¥	27	24	0	0	9	8	0	0	141.237	131.67	0	0	61.5381	54.868	0	0	0.435708	0.416709
2021-03-11	HGLibB_28289	TTGAACCCCTGCCGATGTGA	¥	0	0	62	33	0	0	19	27	0	0	356.595	209.443	0	0	173.047	186.429			0.485276	0.890117
2021-03-11	HGLibB_28291	AGCTCTGCGGAACAGAAACT	¥	0	0	35	51	0	0	32	64	0	0	201.304	323.685	0	0	291.448	441.906			1.4478	1.36523
2021-03-11	HGLibB_28290	ACCGAACTGACCCATCACAT	¥	0	0	140	87	0	0	59	63	0	0	805.215	552.169	0	0	537.357	435.001			0.667345	0.787805
2021-09-02	HGLibA_43436	ATGACGAGAGCGGCTTGAAC	¥	0	2	0	0	0	2	0	0	1	10.9725	0	0	0	13.717	0	0	0	1.25013
2021-09-02	HGLibA_43437	TCAAGCCGCTCTCGTCATGC	¥	18	42	0	0	15	23	0	0	94.158	230.422	0	0	102.563	157.745	0	0	1.08927	0.684594
2021-09-02	HGLibA_43435	GGTCAAGCTACGCCTGACAG	¥	36	53	1	0	34	34	0	0	188.316	290.77	5.75154	0	232.477	233.189	0	0	1.23451	0.801969
2021-09-02	HGLibB_43384	TTTAAAGGTGAATCAGGTCT	¥	0	0	51	40	0	0	42	21	0	0	293.329	253.871	0	0	382.525	145			1.30408	0.571158
2021-09-02	HGLibB_43383	TACCCAGAAAGAGTCATACC	¥	8	9	142	76	2	0	61	63	41.848	49.3761	816.719	482.355	13.6751	0	555.572	435.001			0.680249	0.901829
2021-09-02	HGLibB_43382	TTGATAGCGTCACCATAGCC	¥	0	0	56	81	0	0	34	41	0	0	322.086	514.089	0	0	309.663	283.096			0.96143	0.550676
2021-09-03	HGLibA_43440	CAAATCCCAAGTGAGCCGCA	¥	0	1	0	0	0	2	0	0	1	5.48623	0	0	0	13.717	0	0	0	2.50026
2021-09-03	HGLibA_43439	CTGACCGTCATCGACACCCC	¥	31	20	0	0	32	3	0	0	162.161	109.725	0	0	218.802	20.5755	0	0	1.34929	0.187519
2021-09-03	HGLibA_43438	TGACATGGCTGCGTCCGTCC	¥	35	25	0	0	40	28	0	0	183.085	137.156	0	0	273.503	192.038	0	0	1.49386	1.40014
2021-09-03	HGLibB_43386	CTTGCGCATCTGCTCGATGA	¥	0	0	22	11	0	0	35	31	0	0	126.534	69.8145	0	0	318.771	214.048			2.51925	3.06596
2021-09-03	HGLibB_43385	AAAGCCTGGGGTGTCGATGA	¥	0	0	38	32	0	0	25	72	0	0	218.558	203.097	0	0	227.694	497.145			1.0418	2.44782
2021-09-03	HGLibB_43387	TTGATTTGCCCAGTCCACTC	¥	0	0	126	148	0	0	98	438	0	0	724.694	939.322	0	0	892.559	3024.3			1.23164	3.21966
2021-09-04	HGLibA_43443	CCCCCAGATCAAGCGTTTCC	¥	27	57	0	0	20	24	0	0	141.237	312.715	0	0	136.751	164.604	0	0	0.96824	0.52637
2021-09-04	HGLibA_43441	GTGGGACATGGACCGTTCAC	¥	63	58	0	0	71	34	0	0	329.553	318.202	0	0	485.467	233.189	0	0	1.47311	0.732834
2021-09-04	HGLibA_43442	CTCTACCTCAGAGGAATCAT	¥	60	86	0	0	54	127	0	0	313.86	471.816	0	0	369.228	871.029	0	0	1.17641	1.84612
2021-09-04	HGLibB_43390	AGACCAGCAGCCCAGCTGCT	¥	0	0	0	0	0	0	0	0	0	0	1	1	0	0	0	0			0	0
2021-09-04	HGLibB_43389	GAGCAGCTCTGCTGCTGAAC	¥	0	0	23	30	0	0	10	15	0	0	132.285	190.403	0	0	91.0774	103.572			0.688492	0.54396
2021-09-04	HGLibB_43388	GCAAGGGAATTCTGTCCCTG	¥	0	0	31	36	0	0	17	14	0	0	178.298	228.484	0	0	154.832	96.667			0.868388	0.42308
2021-09-05	HGLibA_43445	CACGCACCTTGAGCCGCCTC	¥	24	16	0	0	30	3	0	0	125.544	87.7797	0	0	205.127	20.5755	0	0	1.63391	0.234399
2021-09-05	HGLibA_43446	AGCCTTTCTTCACCGACTTG	¥	34	16	0	0	16	38	0	0	177.854	87.7797	0	0	109.401	260.623	0	0	0.615117	2.96905
2021-09-05	HGLibA_43444	GGTCGCCGCGATGGACTCGC	¥	21	23	0	0	3	23	0	0	109.851	126.183	0	0	20.5127	157.745	0	0	0.186732	1.25013
2021-09-05	HGLibB_43393	CGACCCCGCAGAGGACAAGC	¥	0	0	44	37	0	0	53	33	0	0	253.068	234.831	0	0	482.71	227.858			1.90744	0.970308
2021-09-05	HGLibB_43391	CACCGCAAGTCGGTGAAGAA	¥	0	0	50	63	0	0	34	79	0	0	287.577	399.847	0	0	309.663	545.478			1.0768	1.36422
2021-09-05	HGLibB_43392	CTTCCTGACAGACTTGTACA	¥	0	0	169	142	0	0	103	124	0	0	972.01	901.242	0	0	938.097	856.193			0.965111	0.950015
2021-09-06	HGLibA_43448	TGACGGACTTATTCACCAGC	¥	50	42	0	0	17	31	2	0	261.55	230.422	0	0	116.239	212.613	18.2155	0	0.444422	0.922713
2021-09-06	HGLibA_43449	ATTCATCGATGCACAATTCG	¥	66	96	0	0	38	64	0	0	345.246	526.678	0	0	259.827	438.944	0	0	0.752587	0.833419
2021-09-06	HGLibA_43447	CTCACGATCGTTAGCACAGT	¥	150	128	0	0	72	58	0	0	784.65	702.238	0	0	492.305	397.793	0	0	0.62742	0.566464
2021-09-06	HGLibB_43394	CTGCTTCAACATCCTGTGCG	¥	0	0	64	72	0	0	52	26	0	0	368.099	456.968	0	0	473.603	179.524			1.28662	0.39286
2021-09-06	HGLibB_43395	GCATCGATGAATTCCACGAT	¥	0	0	125	129	0	0	88	59	0	0	718.942	818.734	0	0	801.481	407.382			1.11481	0.497576
2021-09-06	HGLibB_43396	ACCTGTCCTCTTTGTTGATC	¥	0	0	273	180	0	0	118	91	0	0	1570.17	1142.42	0	0	1074.71	628.335			0.684457	0.550004
2021-09-07	HGLibA_43451	CAGCAACAGAAGAACCTTGA	¥	17	14	0	0	9	1	0	0	88.927	76.8073	0	0	61.5381	6.85849	0	0	0.692007	0.0892949
2021-09-07	HGLibA_43452	CTACATTGATAGTAAATTTG	¥	34	24	0	0	9	34	0	0	177.854	131.67	0	0	61.5381	233.189	0	0	0.346003	1.77101
2021-09-07	HGLibA_43450	CTATCAATGTAGTCGATAAC	¥	68	51	0	0	27	9	0	0	355.708	279.798	0	0	184.614	61.7264	0	0	0.519005	0.220611
2021-09-07	HGLibB_43399	TTGTATTCTCCAGAGTATCC	¥	0	0	0	0	0	0	2	0	0	0	1	1	0	0	18.2155	0			18.2155	0
2021-09-07	HGLibB_43398	CTGGAGAATACAAATCTGTG	¥	0	0	5	3	0	0	0	0	0	0	28.7577	19.0403	0	0	0	0			0	0
2021-09-07	HGLibB_43397	AAATCAAGTATACAGAAAAT	¥	0	0	43	28	0	0	13	17	0	0	247.316	177.71	0	0	118.401	117.381			0.478742	0.660523
2021-09-08	HGLibA_43454	CAACACGACCTTCGAGACTG	¥	85	28	0	0	3	28	0	0	444.635	153.615	0	0	20.5127	192.038	0	0	0.0461338	1.25013
2021-09-08	HGLibA_43453	CGCATCGATGTAGTCAACTA	¥	30	35	0	0	14	22	0	0	156.93	192.018	0	0	95.7259	150.887	0	0	0.609991	0.785795
2021-09-08	HGLibA_43455	CTCTACTTCATCACGCCCAC	¥	101	122	0	0	64	73	1	0	528.331	669.321	0	0	437.604	500.67	9.10774	0	0.828277	0.748027
2021-09-08	HGLibB_43400	ATGAGGCATGCGTGCGCCTG	¥	0	0	7	17	0	0	2	1	0	0	40.2608	107.895	0	0	18.2155	6.90479			0.452437	0.0639953
2021-09-08	HGLibB_43401	TGCAACAGCCTCATCATCCG	¥	0	0	114	80	0	0	53	18	0	0	655.675	507.742	0	0	482.71	124.286			0.736203	0.244782
2021-09-08	HGLibB_43402	CATTATTCCCATCATCGCCA	¥	0	0	77	84	0	0	28	23	0	0	442.869	533.129	0	0	255.017	158.81			0.57583	0.297883
2021-09-09	HGLibA_43458	TGAGGCTACACCCCGGAGCC	¥	35	36	0	0	43	2	0	0	183.085	197.504	0	0	294.015	13.717	0	0	1.6059	0.0694516
2021-09-09	HGLibA_43457	AGCCATCATGTCGGACCCCG	¥	43	43	0	0	20	49	0	0	224.933	235.908	0	0	136.751	336.066	0	0	0.607965	1.42456
2021-09-09	HGLibA_43456	ATCCAGCTGCGCGTTGACCG	¥	77	110	0	0	29	70	1	0	402.787	603.486	0	0	198.289	480.095	9.10774	0	0.492294	0.795536
2021-09-09	HGLibB_43403	CACCCTCTTGGGGGCTGCGT	¥	0	0	40	20	0	0	6	2	0	0	230.062	126.935	0	0	54.6465	13.8096			0.23753	0.108792
2021-09-09	HGLibB_43404	AGTCACCAAGCCTCCGGAGC	¥	0	0	32	27	0	0	25	16	0	0	184.049	171.363	0	0	227.694	110.477			1.23713	0.644694
2021-09-09	HGLibB_43405	GGAGGCACGCGGACCTCCAG	¥	0	0	27	30	0	0	10	15	0	0	155.292	190.403	0	0	91.0774	103.572			0.586493	0.54396
2021-09-10	HGLibA_43427	CTCAACCCACCTTGCTGTCA	¥	42	28	0	0	33	29	0	0	219.702	153.615	0	0	225.64	198.896	0	0	1.02703	1.29478
2021-09-10	HGLibA_43428	CTCTACTTCATTTCACCGAC	¥	59	74	0	0	127	53	0	0	308.629	405.981	0	0	868.371	363.5	0	0	2.81364	0.895362
2021-09-10	HGLibA_43426	ATTCGTTCGTTGACTATGTC	¥	166	127	0	0	86	111	0	0	868.346	696.752	0	0	588.031	761.293	0	0	0.677185	1.09263
2021-09-10	HGLibB_43372	TTAGCTCTTTCAGTCTCACA	¥	0	0	32	29	0	0	16	101	0	0	184.049	184.056	0	0	145.724	697.383			0.791766	3.78897
2021-09-10	HGLibB_43371	TGAGAGTTTGCCTGATCAGC	¥	0	0	19	56	0	0	24	12	0	0	109.279	355.419	0	0	218.586	82.8574			2.00025	0.233126
2021-09-10	HGLibB_43370	AAATCCCACTGTATTCACAA	¥	0	0	92	79	0	0	83	79	0	0	529.142	501.395	0	0	755.943	545.478			1.42862	1.08792
2021-09-11	HGLibA_43429	AAATCCCACGGTGTCAACAA	¥	11	19	0	0	4	11	0	0	57.541	104.238	0	0	27.3503	75.4434	0	0	0.475318	0.723758
2021-09-11	HGLibA_43431	GTTAACCATTGTTGACACCG	¥	20	38	0	0	3	16	0	0	104.62	208.477	0	0	20.5127	109.736	0	0	0.196069	0.52637
2021-09-11	HGLibA_43430	ATATATTGATGCCCAGTTCG	¥	66	76	0	0	15	44	0	0	345.246	416.954	0	0	102.563	301.774	0	0	0.297074	0.723758
2021-09-11	HGLibB_43375	AAGTAGACTTGTTGACCAGC	¥	0	0	54	41	0	0	66	54	0	0	310.583	260.218	0	0	601.111	372.858			1.93543	1.43287
2021-09-11	HGLibB_43374	GAATTTGTGCAGTTCATTCT	¥	0	0	74	78	0	0	23	67	0	0	425.614	495.048	0	0	209.478	462.621			0.492179	0.934496
2021-09-11	HGLibB_43373	CTCTACTTTATTGCCCCTAC	¥	0	0	120	150	0	0	74	111	0	0	690.185	952.016	0	0	673.973	766.431			0.976511	0.805061
2021-09-12	HGLibA_43432	GCAATACGAGCAGTACCTGC	¥	0	6	0	0	7	5	0	0	1	32.9174	0	0	47.863	34.2925	0	0	47.863	1.04177
2021-09-12	HGLibA_43433	ATGTGGTGCCCGTGATTGCC	¥	132	83	0	0	28	49	0	0	690.492	455.357	0	0	191.452	336.066	0	0	0.277269	0.738027
2021-09-12	HGLibA_43434	AAGTCAAACCCACCGGGCTT	¥	116	84	0	0	26	48	0	0	606.796	460.844	0	0	177.777	329.208	0	0	0.292976	0.714359
2021-09-12	HGLibB_43378	CGCTGTTCAAGTCCAAAGTG	¥	0	0	25	28	0	0	5	5	0	0	143.788	177.71	0	0	45.5387	34.5239			0.316706	0.194272
2021-09-12	HGLibB_43376	CCAGATCACCCTGCGCCTGA	¥	0	0	30	49	0	0	22	22	0	0	172.546	310.992	0	0	200.37	151.905			1.16126	0.488454
2021-09-12	HGLibB_43377	ATTGCTCGTTGATGTAGCCC	¥	0	0	67	59	0	0	21	14	0	0	385.353	374.46	0	0	191.263	96.667			0.496331	0.258151
2021-09-14	HGLibA_43405	ATTCGTTGTTTAACTACGAT	¥	43	31	0	0	41	15	0	0	224.933	170.073	0	0	280.34	102.877	0	0	1.24633	0.604901
2021-09-14	HGLibA_43406	CTACATAGATGCCCAATTTG	¥	123	118	1	0	92	102	0	0	643.413	647.376	5.75154	0	629.056	699.566	0	0	0.977686	1.08062
2021-09-14	HGLibA_43407	AGATCTGCTCACCAACTGAT	¥	177	207	0	0	195	89	0	0	925.887	1135.65	0	0	1333.33	610.406	0	0	1.44005	0.537495
2021-09-14	HGLibB_43381	ATTACAGGGGAGACTGGAAT	¥	0	0	23	39	0	0	30	10	0	0	132.285	247.524	0	0	273.232	69.0479			2.06548	0.278954
2021-09-14	HGLibB_43380	TCAGTTGAAATTGACTGTTG	¥	0	0	69	78	0	0	28	53	0	0	396.856	495.048	0	0	255.017	365.954			0.642592	0.739228
2021-09-14	HGLibB_43379	AGAATCATGGTACTCAAACA	¥	0	0	85	82	0	0	37	12	0	0	488.881	520.435	0	0	336.986	82.8574			0.689302	0.159208
2021-09-15	HGLibA_43409	AAATCTGTTGTTCGTAAAAC	¥	50	29	0	0	21	25	0	0	261.55	159.101	0	0	143.589	171.462	0	0	0.548992	1.0777
2021-09-15	HGLibA_43408	TCGTCCAAAAGCTTTAATAC	¥	67	62	0	0	37	38	0	0	350.477	340.147	0	0	252.99	260.623	0	0	0.721845	0.766207
2021-09-15	HGLibA_43410	TTGCAGTCCTCTGAACAGTT	¥	187	192	0	0	117	160	0	0	978.197	1053.36	0	0	799.995	1097.36	0	0	0.817826	1.04177
2021-09-15	HGLibB_43354	TGATTGCAGAGGATGCTGTC	¥	0	0	1	2	0	0	1	0	0	0	5.75154	12.6935	0	0	9.10774	0			1.58353	0
2021-09-15	HGLibB_43352	GATAAACCCAAACTGTTCAG	¥	0	0	25	13	0	0	10	8	0	0	143.788	82.508	0	0	91.0774	55.2383			0.633412	0.66949
2021-09-15	HGLibB_43353	ACAGTTCAACCTGCTTCAGC	¥	0	0	17	20	0	0	9	5	0	0	97.7762	126.935	0	0	81.9697	34.5239			0.83834	0.27198
2021-12-01	HGLibA_12772	AGCCCAGTTATGACAATGAA	¥	33	11	0	0	4	9	0	0	172.623	60.3486	0	0	27.3503	61.7264	0	0	0.158439	1.02283
2021-12-01	HGLibA_12771	TTACAGACCTCTCTCTGTGC	¥	27	17	0	0	70	16	0	0	141.237	93.266	0	0	478.63	109.736	0	0	3.38884	1.17659
2021-12-01	HGLibA_12770	ACCTACCATCATGTGTAACA	¥	65	76	0	0	11	51	0	1	340.015	416.954	0	0	75.2132	349.783	0	6.90479	0.221206	0.838902
2021-12-01	HGLibB_12757	CCCAAGGCTGCAGAGGGAAT	¥	0	0	27	31	0	0	15	39	0	0	155.292	196.75	0	0	136.616	269.287			0.87974	1.36867
2021-12-01	HGLibB_12756	TCTTGCCGTGTTACACATGA	¥	0	0	102	88	0	0	81	101	0	0	586.657	558.516	0	0	737.727	697.383			1.25751	1.24864
2021-12-01	HGLibB_12758	ACCAATTCCCTCTGCAGCCT	¥	0	0	246	230	0	0	123	91	0	0	1414.88	1459.76	0	0	1120.25	628.335			0.791766	0.430438
A1BG	HGLibA_00001	GTCGCTGAGCTCCGATTCGA	¥	29	23	0	0	20	22	1	0	151.699	126.183	0	0	136.751	150.887	9.10774	0	0.901465	1.19577
A1BG	HGLibA_00002	ACCTGTAGTTGCCGGCGTGC	¥	20	43	0	0	13	30	1	0	104.62	235.908	0	0	88.8883	205.755	9.10774	0	0.849631	0.872182
A1BG	HGLibA_00003	CGTCAGCGTCACATTGGCCA	¥	117	101	0	0	89	47	0	0	612.027	554.11	0	0	608.543	322.349	0	0	0.994308	0.581743
A1BG	HGLibB_00002	TGTCTCCGCAGGTGTCACCT	¥	0	0	59	52	0	0	34	86	0	0	339.341	330.032	0	0	309.663	593.812			0.912543	1.79925
A1BG	HGLibB_00001	CAATGTGACGCTGACGTGCC	¥	0	0	92	121	0	0	19	48	0	0	529.142	767.959	0	0	173.047	331.43			0.327034	0.431572
A1BG	HGLibB_00003	CATATGGCTGCTTCTGTCAC	¥	0	0	217	156	0	0	138	111	0	0	1248.08	990.096	0	0	1256.87	766.431			1.00704	0.774097
A1CF	HGLibA_00005	CCAAGCTATATCCTGTGCGC	¥	35	19	0	0	6	16	0	0	183.085	104.238	0	0	41.0254	109.736	0	0	0.224078	1.05274
A1CF	HGLibA_00004	CGCGCACTGGTCCAGCGCAC	¥	35	51	0	0	3	26	0	0	183.085	279.798	0	0	20.5127	178.321	0	0	0.112039	0.63732
A1CF	HGLibA_00006	AAGTTGCTTGATTGCATTCT	¥	85	78	0	0	55	43	0	0	444.635	427.926	0	0	376.066	294.915	0	0	0.845786	0.689173
A1CF	HGLibB_00005	GGGATGCTGCACCCCCTGAA	¥	0	0	24	21	0	0	9	40	0	0	138.037	133.282	0	0	81.9697	276.191			0.593824	2.07223
A1CF	HGLibB_00004	GGTGCAGCATCCCAACCAGG	¥	0	0	49	29	0	0	24	29	0	0	281.825	184.056	0	0	218.586	200.239			0.775607	1.08792
A1CF	HGLibB_00006	AACTTAATAATTATGAAATT	¥	0	0	95	119	0	0	67	103	0	0	546.396	755.266	0	0	610.219	711.193			1.11681	0.941646
A2M	HGLibA_00008	TCACAGCGAAGGCGACACAG	¥	11	12	0	0	18	4	0	0	57.541	65.8348	0	0	123.076	27.434	0	0	2.13893	0.416709
A2M	HGLibA_00007	CGCTTCTTAAATTCTTGGGT	¥	24	29	0	0	43	13	0	0	125.544	159.101	0	0	294.015	89.1604	0	0	2.34193	0.560402
A2M	HGLibA_00009	CAAACTCCTTCATCCAAGTC	¥	67	115	0	0	55	11	1	0	350.477	630.917	0	0	376.066	75.4434	9.10774	0	1.07301	0.119577
A2M	HGLibB_00009	TCCCAGGCAGTATATGGTTC	¥	0	0	35	23	0	0	7	9	0	0	201.304	145.976	0	0	63.7542	62.1431			0.316706	0.425708
A2M	HGLibB_00007	CCCAAAGTCTTCATCCAATG	¥	0	0	136	106	0	0	69	101	0	0	782.209	672.758	0	0	628.434	697.383			0.803409	1.0366
A2M	HGLibB_00008	CCCACAGACGCCTCAGTCTC	¥	0	0	118	115	0	0	63	210	0	0	678.682	729.879	0	0	573.788	1450			0.845445	1.98664
A2ML1	HGLibA_00012	TATTTCCAACTCCCGACACC	¥	121	47	0	0	64	55	0	0	632.951	257.853	0	0	437.604	377.217	0	0	0.691372	1.46292
A2ML1	HGLibA_00010	AAATTTCCCCTCCGTTCAGA	¥	71	75	0	0	31	30	1	0	371.401	411.468	0	0	211.965	205.755	9.10774	0	0.570716	0.500051
A2ML1	HGLibA_00011	GCTTACCTGTAGTTCCACCA	¥	116	112	0	0	84	104	0	2	606.796	614.458	0	0	574.355	713.283	0	13.8096	0.946538	1.16083
A2ML1	HGLibB_00010	GACAAACCTCTCTACACCCC	¥	0	0	16	23	0	0	14	7	0	0	92.0246	145.976	0	0	127.508	48.3335			1.38559	0.331106
A2ML1	HGLibB_00011	GCCGGGCTGGTAATGTCACC	¥	0	0	63	66	0	0	65	84	0	0	362.347	418.887	0	0	592.003	580.002			1.6338	1.38463
A2ML1	HGLibB_00012	GTATTTCCGCATTGTCACCA	¥	0	0	104	91	0	0	72	151	0	0	598.16	577.556	0	0	655.757	1042.62			1.09629	1.80523
A3GALT2	HGLibA_00013	CGAATGCGCGTCGCGTTCGA	¥	23	15	0	0	0	13	0	0	120.313	82.2935	0	0	0	89.1604	0	0	0	1.08344
A3GALT2	HGLibA_00014	CTTCGAACGCGACGCGCATT	¥	62	54	0	0	237	56	0	0	324.322	296.257	0	0	1620.5	384.076	0	0	4.99659	1.29643
A3GALT2	HGLibA_00015	CGGCAGATCCTACTTACACT	¥	86	98	0	0	27	93	0	0	449.866	537.651	0	0	184.614	637.84	0	0	0.410376	1.18635
A3GALT2	HGLibB_00014	GGCCGAAGGGCAGACGCCCA	¥	0	0	39	22	0	0	15	0	0	0	224.31	139.629	0	0	136.616	0			0.60905	0
A3GALT2	HGLibB_00013	AAGTTCTGACCTGTACCCCC	¥	0	0	47	35	0	0	32	51	0	0	270.322	222.137	0	0	291.448	352.144			1.07815	1.58526
A3GALT2	HGLibB_00015	AGCAAAGATAGTCAGCCCAA	¥	0	0	39	38	0	0	15	35	0	0	224.31	241.177	0	0	136.616	241.667			0.60905	1.00203
A4GALT	HGLibA_00016	CAGTCCCGCTACGTCCTCAA	¥	58	65	0	0	8	49	5	1	303.398	356.605	0	0	54.7005	336.066	45.5387	6.90479	0.180293	0.942404
A4GALT	HGLibA_00017	CTACTGCCCCACGACGCACG	¥	85	94	0	0	36	23	0	0	444.635	515.706	0	0	246.152	157.745	0	0	0.553606	0.305882
A4GALT	HGLibA_00018	CTTTGAGGACATCAACCCCG	¥	172	139	0	0	88	111	1	1	899.732	762.587	0	0	601.706	761.293	9.10774	6.90479	0.668761	0.998304
A4GALT	HGLibB_00018	GAACAATGAAGTCCGTGTCC	¥	0	0	43	8	0	0	11	15	0	0	247.316	50.7742	0	0	100.185	103.572			0.405089	2.03985
A4GALT	HGLibB_00017	CTTCCACATGAGTGCGATCC	¥	0	0	1	9	0	0	0	0	0	0	5.75154	57.121	0	0	0	0			0	0
A4GALT	HGLibB_00016	CGTGCGTCGTGGGGCAGTAG	¥	0	0	43	35	0	0	2	0	0	0	247.316	222.137	0	0	18.2155	0			0.0736526	0
A4GNT	HGLibA_00020	GTAGCGCCTCCACTCTCGAT	¥	25	27	0	0	15	20	0	0	130.775	148.128	0	0	102.563	137.17	0	0	0.784275	0.926021
A4GNT	HGLibA_00019	CAGCTCGGATGCATCCCGCC	¥	30	47	0	0	11	16	0	0	156.93	257.853	0	0	75.2132	109.736	0	0	0.479279	0.425575
A4GNT	HGLibA_00021	GAAACACAATGCCACGTCTG	¥	81	72	0	0	21	94	0	0	423.711	395.009	0	0	143.589	644.698	0	0	0.338884	1.63211
A4GNT	HGLibB_00021	GCTTCTCGGTACTCTAGTAA	¥	0	0	23	12	0	0	48	10	0	0	132.285	76.1613	0	0	437.172	69.0479			3.30476	0.906601
A4GNT	HGLibB_00020	ACCCCATCTCCTATCGAGAG	¥	0	0	29	37	0	0	58	62	0	0	166.795	234.831	0	0	528.249	428.097			3.16706	1.823
A4GNT	HGLibB_00019	AAACGTTGTCTATTGCTGAC	¥	0	0	45	42	0	0	14	18	0	0	258.819	266.564	0	0	127.508	124.286			0.492654	0.466252
AAAS	HGLibA_00024	GTGGGGTGACCAACCTGCTC	¥	3	14	0	0	2	19	0	0	15.693	76.8073	0	0	13.6751	130.311	0	0	0.871416	1.6966
AAAS	HGLibA_00023	CCCAGACGGCAGCAAAATCC	¥	20	18	0	0	19	3	0	0	104.62	98.7522	0	0	129.914	20.5755	0	0	1.24177	0.208355
AAAS	HGLibA_00022	TCCCTTATCAGGCGTGATGT	¥	50	32	0	0	90	72	0	0	261.55	175.559	0	0	615.381	493.812	0	0	2.35282	2.81279
AAAS	HGLibB_00022	GCACTCACCAATTTGTGACT	¥	0	0	0	2	0	0	2	0	0	0	1	12.6935	0	0	18.2155	0			18.2155	0
AAAS	HGLibB_00024	TTTCATTTAGCACCCCAAAA	¥	0	0	73	40	0	0	28	27	0	0	419.862	253.871	0	0	255.017	186.429			0.607382	0.734346
AAAS	HGLibB_00023	AATTTGCCCAAGTCACAAAT	¥	11	14	53	62	8	1	28	40	57.541	76.8073	304.832	393.5	54.7005	6.85849	255.017	276.191			0.836583	0.701884
AACS	HGLibA_00025	CCCCGGTCGGGAGGAGATCC	¥	72	32	0	0	77	12	0	0	376.632	175.559	0	0	526.492	82.3019	0	0	1.3979	0.468798
AACS	HGLibA_00026	CTTCTCACGTGTGTATGATG	¥	73	47	0	0	23	26	0	0	381.863	257.853	0	0	157.264	178.321	0	0	0.411834	0.69156
AACS	HGLibA_00027	GTTATGATGACTTGTACCAT	¥	63	94	0	0	77	65	0	0	329.553	515.706	0	0	526.492	445.802	0	0	1.5976	0.86445
AACS	HGLibB_00025	CGCCGCCGCCATGTCCAAGG	¥	0	0	26	33	0	0	15	17	0	0	149.54	209.443	0	0	136.616	117.381			0.913576	0.560444
AACS	HGLibB_00027	CTTCCCAGGGGAAGGCAAAG	¥	0	0	47	40	0	0	34	87	0	0	270.322	253.871	0	0	309.663	600.716			1.14553	2.36623
AACS	HGLibB_00026	CTTTGTTTGCAGCAGCAATG	¥	0	0	109	99	0	0	103	84	0	0	626.918	628.33	0	0	938.097	580.002			1.49636	0.923084
AADAC	HGLibA_00029	GAACCCCAGTGTTGCGAAGT	¥	18	9	0	0	8	5	0	0	94.158	49.3761	0	0	54.7005	34.2925	0	0	0.580944	0.694516
AADAC	HGLibA_00030	AAAGCTCCCGACAACCTTAA	¥	17	40	0	0	5	33	0	0	88.927	219.449	0	0	34.1878	226.33	0	0	0.384448	1.03136
AADAC	HGLibA_00028	GTCACCCGACTTCGCAACAC	¥	45	42	0	0	34	51	0	0	235.395	230.422	0	0	232.477	349.783	0	0	0.987605	1.51801
AADAC	HGLibB_00030	GTTATGACTTGCTGTCAAGA	¥	0	0	16	10	0	0	0	4	0	0	92.0246	63.4677	0	0	0	27.6191			0	0.435168
AADAC	HGLibB_00028	CCTGAGAGAATCGGTATTTC	¥	0	0	37	33	0	0	15	25	0	0	212.807	209.443	0	0	136.616	172.62			0.641972	0.824182
AADAC	HGLibB_00029	CCAGAAATACCGATTCTCTC	¥	0	0	61	41	0	0	40	28	0	0	350.844	260.218	0	0	364.31	193.334			1.03838	0.74297
AADACL2	HGLibA_00031	AATATATCACAGCTCGCCTT	¥	37	35	0	0	78	28	0	0	193.547	192.018	0	0	533.33	192.038	0	0	2.75556	1.0001
AADACL2	HGLibA_00032	TGTTTGCCGTCCATCTATTC	¥	83	61	0	0	20	87	0	0	434.173	334.66	0	0	136.751	596.689	0	0	0.31497	1.78297
AADACL2	HGLibA_00033	TTTGGCAAGTACAATCGTAC	¥	133	111	0	1	32	68	0	0	695.723	608.972	0	6.34677	218.802	466.378	0	0	0.314496	0.765844
AADACL2	HGLibB_00032	ATGCAAGTCTTACTTTACCC	¥	0	0	96	49	0	0	28	59	0	0	552.148	310.992	0	0	255.017	407.382			0.461863	1.30995
AADACL2	HGLibB_00033	ACGCTTGATGCTGTTGTTGT	¥	0	0	124	99	0	0	66	75	0	0	713.191	628.33	0	0	601.111	517.859			0.842847	0.824182
AADACL2	HGLibB_00031	TCCCACCCGAATCTGCATTG	¥	0	0	184	165	0	0	100	150	0	0	1058.28	1047.22	0	0	910.774	1035.72			0.860615	0.989019
AADACL3	HGLibA_00036	GATCCACTCCATATGCATCC	¥	74	40	0	0	23	8	0	0	387.094	219.449	0	0	157.264	54.868	0	0	0.406268	0.250026
AADACL3	HGLibA_00034	ATCGTGTACTACCACGGTGG	¥	11	42	0	0	3	25	0	0	57.541	230.422	0	0	20.5127	171.462	0	0	0.356488	0.744124
AADACL3	HGLibA_00035	AAATCCGTGACCACAACATC	¥	54	51	0	0	28	22	0	0	282.474	279.798	0	0	191.452	150.887	0	0	0.677768	0.539271
AADACL3	HGLibB_00035	GACTCCGTGGTTCTGGCAGT	¥	0	0	37	21	0	0	13	13	0	0	212.807	133.282	0	0	118.401	89.7622			0.556376	0.673475
AADACL3	HGLibB_00034	ACCTGGGAGTGCCCGTGACC	¥	0	0	48	22	0	0	11	2	0	0	276.074	139.629	0	0	100.185	13.8096			0.362893	0.0989019
AADACL3	HGLibB_00036	CATATGCTCTCGTTTGTGCA	¥	1	0	55	49	0	0	32	54	5.231	0	316.335	310.992	0	0	291.448	372.858			0.921327	1.19893
AADACL4	HGLibA_00039	ACCATGTCACGCGGACCCCC	¥	42	29	0	0	37	23	1	0	219.702	159.101	0	0	252.99	157.745	9.10774	0	1.15151	0.991481
AADACL4	HGLibA_00037	CGGGTATCGTCCCAAAACGC	¥	43	48	0	0	4	34	0	0	224.933	263.339	0	0	27.3503	233.189	0	0	0.121593	0.885507
AADACL4	HGLibA_00038	TCGTACTTCCTCCAGACGTC	¥	98	65	0	0	23	60	1	0	512.638	356.605	0	0	157.264	411.51	9.10774	0	0.306774	1.15396
AADACL4	HGLibB_00039	TGTCTTGCAGATTGTTACCA	¥	0	0	29	14	0	0	13	38	0	0	166.795	88.8548	0	0	118.401	262.382			0.709859	2.95293
AADACL4	HGLibB_00037	TGCCAAGAGTAGCACTAGCC	¥	0	0	42	42	0	0	16	4	0	0	241.565	266.564	0	0	145.724	27.6191			0.60325	0.103611
AADACL4	HGLibB_00038	GTGGTGACCGACCTGCGTTT	¥	0	0	75	56	0	0	29	25	0	0	431.365	355.419	0	0	264.125	172.62			0.612299	0.485679
AADAT	HGLibA_00042	ATTAACCAGTGAACGCAAAA	¥	19	10	0	0	7	2	0	0	99.389	54.8623	0	0	47.863	13.717	0	0	0.481572	0.250026
AADAT	HGLibA_00041	CTTCAGTATTCTCCGAGTGC	¥	24	16	0	0	0	3	0	0	125.544	87.7797	0	0	0	20.5755	0	0	0	0.234399
AADAT	HGLibA_00040	ACCAAAATCGATGATCTCCT	¥	138	166	0	0	52	87	0	0	721.878	910.715	0	0	355.553	596.689	0	0	0.49254	0.655188
AADAT	HGLibB_00040	CAGCCAACAAGGTCTTTGTA	¥	0	0	25	36	0	0	27	46	0	0	143.788	228.484	0	0	245.909	317.62			1.71021	1.39012
AADAT	HGLibB_00041	CCAGTAGGGTTGTTGCCATT	¥	0	0	95	76	0	0	40	42	0	0	546.396	482.355	0	0	364.31	290.001			0.66675	0.601219
AADAT	HGLibB_00042	TAGATCCATTTGTCCTTGAC	¥	0	0	93	104	0	0	77	52	0	0	534.893	660.064	0	0	701.296	359.049			1.3111	0.54396
AAED1	HGLibA_00045	GCTTACCTGGACCTAAAATG	¥	0	0	0	0	0	0	0	0	1	1	0	0	0	0	0	0	0	0
AAED1	HGLibA_00043	ATGACTGTCCAATCACTATA	¥	65	56	0	0	16	61	0	0	340.015	307.229	0	0	109.401	418.368	0	0	0.321754	1.36175
AAED1	HGLibA_00044	AATGTCACCCTTATAGTGAT	¥	124	101	0	0	32	66	0	0	648.644	554.11	0	0	218.802	452.661	0	0	0.337322	0.816915
AAED1	HGLibB_00045	TATCCAGTCAGCTTGCAAAA	¥	0	0	30	9	0	0	23	0	0	0	172.546	57.121	0	0	209.478	0			1.21404	0
AAED1	HGLibB_00044	AGGATCTGGCCAAAATCCCC	¥	0	0	24	18	0	0	15	10	0	0	138.037	114.242	0	0	136.616	69.0479			0.989707	0.6044
AAED1	HGLibB_00043	ACTCACTTGTAAGAAACTCC	¥	0	0	71	84	0	0	44	115	0	0	408.359	533.129	0	0	400.741	794.05			0.981343	1.48942
AAGAB	HGLibA_00048	AGCAGACATCAATCTATGTG	¥	15	20	0	0	1	0	0	0	78.465	109.725	0	0	6.83756	0	0	0	0.0871416	0
AAGAB	HGLibA_00047	GCCTTGATAGTGTCTCCTCA	¥	32	35	0	0	6	6	0	0	167.392	192.018	0	0	41.0254	41.151	0	0	0.245086	0.214308
AAGAB	HGLibA_00046	ACCATTCTTCATCACTACAT	¥	182	177	0	0	66	115	0	0	952.042	971.063	0	0	451.279	788.727	0	0	0.474012	0.81223
AAGAB	HGLibB_00047	TGGAACAGAAGATCTTATTG	¥	0	0	35	16	0	0	5	16	0	0	201.304	101.548	0	0	45.5387	110.477			0.226219	1.08792
AAGAB	HGLibB_00046	CAGACCAAGATCATCACCTC	¥	0	0	27	23	0	0	4	1	0	0	155.292	145.976	0	0	36.431	6.90479			0.234597	0.0473009
AAGAB	HGLibB_00048	CGCTTTACTCCTGTAGATTC	¥	0	0	35	28	0	0	11	18	0	0	201.304	177.71	0	0	100.185	124.286			0.497681	0.699378
AAK1	HGLibA_00050	GTCCTATCGAGCACCAGAAA	¥	10	22	0	0	0	14	0	0	52.31	120.697	0	0	0	96.0189	0	0	0	0.795536
AAK1	HGLibA_00049	GACCATTTCTGGTGCTCGAT	¥	58	63	0	0	18	17	0	1	303.398	345.633	0	0	123.076	116.594	0	6.90479	0.405659	0.337336
AAK1	HGLibA_00051	GTTGACAAACATGCGTTTCA	¥	80	94	0	0	67	15	0	0	418.48	515.706	0	0	458.117	102.877	0	0	1.09472	0.199488
AAK1	HGLibB_00050	CAACAATGAGCATGATCTCC	¥	0	0	12	14	0	0	24	0	0	0	69.0185	88.8548	0	0	218.586	0			3.16706	0
AAK1	HGLibB_00051	TGAGAATATCGAGAATTATC	¥	0	0	24	27	0	0	21	2	0	0	138.037	171.363	0	0	191.263	13.8096			1.38559	0.0805867
AAK1	HGLibB_00049	AGTCAGGTGGCAATTTGTGA	¥	0	0	40	30	1	0	10	7	0	0	230.062	190.403	6.83756	0	91.0774	48.3335			0.395883	0.253848
AAMDC	HGLibA_00052	AGGCTCTAATACAACCTATA	¥	0	0	0	0	0	0	0	0	1	1	0	0	0	0	0	0	0	0
AAMDC	HGLibA_00054	GGTGTACAGACTCTTGTGAT	¥	26	12	1	0	19	17	0	0	136.006	65.8348	5.75154	0	129.914	116.594	0	0	0.955206	1.77101
AAMDC	HGLibA_00053	TCCCAAGTCCGACTACCCCC	¥	152	116	0	0	44	57	0	0	795.112	636.403	0	0	300.853	390.934	0	0	0.378378	0.614287
AAMDC	HGLibB_00054	TCAAGGCCTCACTCATCCCT	¥	0	0	34	58	0	0	20	28	0	0	195.552	368.113	0	0	182.155	193.334			0.931489	0.525203
AAMDC	HGLibB_00053	CCAGGTGCCTTCATCAACTG	¥	0	0	76	71	0	0	38	16	0	0	437.117	450.621	0	0	346.094	110.477			0.791766	0.245165
AAMDC	HGLibB_00052	TATAATGCCTTGGTTGCCCA	¥	0	0	111	93	0	0	30	55	0	0	638.421	590.25	0	0	273.232	379.763			0.427981	0.643394
AAMP	HGLibA_00055	ATCGCTGAGCCGCCATACGA	¥	0	0	0	0	0	1	0	0	1	1	0	0	0	6.85849	0	0	0	6.85849
AAMP	HGLibA_00056	GGAGGGCCCCGACGATAGCG	¥	5	18	0	0	8	5	1	0	26.155	98.7522	0	0	54.7005	34.2925	9.10774	0	2.0914	0.347258
AAMP	HGLibA_00057	CTCCAGGTCTCCCGCTTCAA	¥	48	32	0	0	18	30	0	0	251.088	175.559	0	0	123.076	205.755	0	0	0.490172	1.17199
AAMP	HGLibB_00056	AAGATGACAAAGCCTTCGTA	¥	0	0	10	7	0	0	8	2	0	0	57.5154	44.4274	0	0	72.8619	13.8096			1.26682	0.310834
AAMP	HGLibB_00057	TCCTCGGGCACCTGTCCTGT	¥	0	0	13	9	0	0	5	11	0	0	74.77	57.121	0	0	45.5387	75.9526			0.60905	1.32968
AAMP	HGLibB_00055	CGTCAGCTGTGCCCGCCAAC	¥	0	0	90	81	0	1	67	18	0	0	517.639	514.089	0	6.85849	610.219	124.286			1.17885	0.24176
AANAT	HGLibA_00058	CGCGTCCTCGCACATGAGCG	¥	33	23	0	0	5	18	0	0	172.623	126.183	0	0	34.1878	123.453	0	0	0.198049	0.978361
AANAT	HGLibA_00060	CCTTCATCATCGGCTCGCTC	¥	29	36	0	0	49	20	0	0	151.699	197.504	0	0	335.041	137.17	0	0	2.20859	0.694516
AANAT	HGLibA_00059	ACCTTCACGCTCGATCTCAA	¥	85	88	0	0	52	52	0	0	444.635	482.789	0	0	355.553	356.642	0	0	0.799652	0.738712
AANAT	HGLibB_00059	GACGCCCAAGACGGAGATGA	¥	0	0	12	26	0	0	9	17	0	0	69.0185	165.016	0	0	81.9697	117.381			1.18765	0.711333
AANAT	HGLibB_00058	GCCTTTGAGATCGAGCGTGA	¥	0	0	44	35	0	0	31	6	0	0	253.068	222.137	0	0	282.34	41.4287			1.11567	0.186501
AANAT	HGLibB_00060	CCGGGCCGCGCTCATGTGCG	¥	0	0	32	45	0	0	22	24	0	0	184.049	285.605	0	0	200.37	165.715			1.08868	0.580224
AAR2	HGLibA_00063	AAAGTCCCACCGGAACTTCT	¥	12	15	0	0	17	10	0	0	62.772	82.2935	0	0	116.239	68.5849	0	0	1.85176	0.833419
AAR2	HGLibA_00061	GAGGTCGGGCCCAAGTTCCG	¥	22	23	0	0	15	18	0	0	115.082	126.183	0	0	102.563	123.453	0	0	0.891221	0.978361
AAR2	HGLibA_00062	GGCACAGATCTGTCGATTCT	¥	109	116	0	0	53	210	0	0	570.179	636.403	0	0	362.391	1440.28	0	0	0.635574	2.26316
AAR2	HGLibB_00062	TCTCACCAAGCTGGTGGTAC	¥	0	0	28	17	0	0	22	18	0	0	161.043	107.895	0	0	200.37	124.286			1.2442	1.15192
AAR2	HGLibB_00061	GGACTTTGCTGCGGAACCTG	¥	0	0	34	30	0	0	24	28	0	0	195.552	190.403	0	0	218.586	193.334			1.11779	1.01539
AAR2	HGLibB_00063	TGTACGAGGCATTTGAGCAT	¥	0	0	25	56	0	0	28	33	0	0	143.788	355.419	0	0	255.017	227.858			1.77355	0.641096
AARD	HGLibA_00064	CGTCCCGCGTGCGACTTCTT	¥	21	32	0	0	15	9	0	0	109.851	175.559	0	0	102.563	61.7264	0	0	0.93366	0.351598
AARD	HGLibA_00065	GTCCCCGAAGAAGTCGCACG	¥	52	73	0	0	58	54	0	0	272.012	400.495	0	0	396.579	370.359	0	0	1.45795	0.924752
AARD	HGLibA_00066	AAAAGATGATGCTGCGAATC	¥	101	87	0	0	52	40	0	0	528.331	477.302	0	0	355.553	274.34	0	0	0.672975	0.574771
AARD	HGLibB_00065	CGGTGCAGCGCGCGATCTCG	¥	0	0	25	7	0	0	13	0	0	0	143.788	44.4274	0	0	118.401	0			0.823436	0
AARD	HGLibB_00064	CCAGTAAAGTTCTAGCCAGC	¥	0	0	18	10	0	0	6	13	0	0	103.528	63.4677	0	0	54.6465	89.7622			0.527844	1.4143
AARD	HGLibB_00066	AACCAAAGCTCCGCTCTACC	¥	0	0	55	64	0	0	43	48	0	0	316.335	406.193	0	0	391.633	331.43			1.23803	0.815941
AARS	HGLibA_00068	TGGGGGCAAACATAATGACC	¥	2	6	0	0	0	3	0	0	10.462	32.9174	0	0	0	20.5755	0	0	0	0.625064
AARS	HGLibA_00067	CCACGCTCGGACCATCACTG	¥	8	34	0	0	7	1	0	0	41.848	186.532	0	0	47.863	6.85849	0	0	1.14373	0.0367685
AARS	HGLibA_00069	TCACACCTTCTTCGAGATGC	¥	79	82	0	0	32	120	0	0	413.249	449.871	0	0	218.802	823.019	0	0	0.529468	1.82946
AARS	HGLibB_00067	GGTGGCCGGCCTGACAACAC	¥	0	0	4	0	0	0	6	0	0	0	23.0062	1	0	0	54.6465	0			2.3753	0
AARS	HGLibB_00069	AGCTGGCTTAGAAGCAGATC	¥	0	0	8	2	0	0	6	0	0	0	46.0123	12.6935	0	0	54.6465	0			1.18765	0
AARS	HGLibB_00068	GAACTCCTCACCCAAGAGTT	¥	0	0	49	32	0	0	10	10	0	0	281.825	203.097	0	0	91.0774	69.0479			0.32317	0.339975
AARS2	HGLibA_00071	GCCGCGGGGCCGCACGGAAG	¥	8	4	0	0	5	5	0	0	41.848	21.9449	0	0	34.1878	34.2925	0	0	0.816953	1.56266
AARS2	HGLibA_00070	CCATTCGAAGGTCGCCCGCA	¥	61	45	0	0	147	63	0	0	319.091	246.881	0	0	1005.12	432.085	0	0	3.14996	1.75018
AARS2	HGLibA_00072	AAGCCTGCCATCTCGCTTCG	¥	95	105	0	0	57	45	1	0	496.945	576.055	0	0	389.741	308.632	9.10774	0	0.784275	0.535769
AARS2	HGLibB_00070	CGTGGATCCACGAAGCGAGA	¥	0	0	9	23	0	0	8	7	0	0	51.7639	145.976	0	0	72.8619	48.3335			1.40758	0.331106
AARS2	HGLibB_00072	CTCTGGATCTCCTACTTTGA	¥	0	0	62	41	0	0	69	53	0	0	356.595	260.218	0	0	628.434	365.954			1.76232	1.40634
AARS2	HGLibB_00071	GAACTGCTGACTCAGGTCTA	¥	0	0	53	88	0	0	42	48	0	0	304.832	558.516	0	0	382.525	331.43			1.25487	0.593411
AARSD1	HGLibA_00073	GTGCTGAGAGTGACTCGCCG	¥	3	12	0	0	7	2	0	0	15.693	65.8348	0	0	47.863	13.717	0	0	3.04996	0.208355
AARSD1	HGLibA_00074	TTCATTGACGCTCTGCTCAA	¥	54	99	0	0	57	72	0	0	282.474	543.137	0	0	389.741	493.812	0	0	1.37974	0.909184
AARSD1	HGLibA_00075	AGATGTCATTGATTGTACCA	¥	104	107	0	0	136	35	0	0	544.024	587.027	0	0	929.909	240.047	0	0	1.70932	0.40892
AARSD1	HGLibB_00075	CTTAGGGCAGCATCTCATCA	¥	0	0	65	75	0	0	63	29	0	0	373.85	476.008	0	0	573.788	200.239			1.53481	0.420663
AARSD1	HGLibB_00074	TGTTCAGTTCACCACCACCG	¥	0	0	72	87	0	0	43	19	0	0	414.111	552.169	0	0	391.633	131.191			0.94572	0.237592
AARSD1	HGLibB_00073	TACTTGCTCTGCAGTCATAG	¥	0	0	89	93	0	0	43	164	0	0	511.887	590.25	0	0	391.633	1132.38			0.765077	1.91848
AASDH	HGLibA_00078	TCGATAGGTACATAAGCAGC	¥	21	8	0	0	8	3	0	0	109.851	43.8899	0	0	54.7005	20.5755	0	0	0.497952	0.468798
AASDH	HGLibA_00077	TAAGGCTGCCTCCTGTTATA	¥	85	67	0	0	46	30	0	0	444.635	367.578	0	0	314.528	205.755	0	0	0.707385	0.559759
AASDH	HGLibA_00076	GACCTTCGATCCTTCTGTTG	¥	84	80	1	0	53	69	0	0	439.404	438.899	5.75154	0	362.391	473.236	0	0	0.824733	1.07824
AASDH	HGLibB_00077	ATATTTCTTGCTCTATCAAG	¥	0	0	16	8	0	0	1	1	0	0	92.0246	50.7742	0	0	9.10774	6.90479			0.0989707	0.13599
AASDH	HGLibB_00078	CTTTAGAATTCTCCAAGTCC	¥	0	0	35	32	0	0	36	2	0	0	201.304	203.097	0	0	327.879	13.8096			1.62877	0.067995
AASDH	HGLibB_00076	TTACTACACCTACAAGACTG	¥	0	0	67	71	0	0	26	46	0	0	385.353	450.621	0	0	236.801	317.62			0.614505	0.70485
AASDHPPT	HGLibA_00079	ACCCGATGGATCTAGACATC	¥	11	11	0	0	8	1	0	0	57.541	60.3486	0	0	54.7005	6.85849	0	0	0.950636	0.113648
AASDHPPT	HGLibA_00080	AGGCTGGTCGTCTGATGATA	¥	11	14	0	0	7	6	0	0	57.541	76.8073	0	0	47.863	41.151	0	0	0.831806	0.535769
AASDHPPT	HGLibA_00081	ATCCTGATGTCTAGATCCAT	¥	51	49	0	0	17	6	0	0	266.781	268.825	0	0	116.239	41.151	0	0	0.435708	0.153077
AASDHPPT	HGLibB_00080	GACTAGGATTTGAATTGCAG	¥	0	0	26	8	0	0	11	5	0	0	149.54	50.7742	0	0	100.185	34.5239			0.669956	0.67995
AASDHPPT	HGLibB_00081	TAAAGAAACACGTTTATTCC	¥	0	0	34	8	0	0	4	3	0	0	195.552	50.7742	0	0	36.431	20.7144			0.186298	0.40797
AASDHPPT	HGLibB_00079	GATGAGTCCTTTGCAAGAAC	¥	0	0	11	30	0	0	8	27	0	0	63.2669	190.403	0	0	72.8619	186.429			1.15166	0.979129
AASS	HGLibA_00084	TAGGCAGTGATTACATCCAA	¥	51	16	0	0	6	18	0	0	266.781	87.7797	0	0	41.0254	123.453	0	0	0.153779	1.40639
AASS	HGLibA_00082	TCTGGATCACATGTTAGCAA	¥	38	28	0	0	8	17	0	0	198.778	153.615	0	0	54.7005	116.594	0	0	0.275184	0.759006
AASS	HGLibA_00083	GTTAACTTTGTTTGTGATGC	¥	24	55	0	0	15	2	0	0	125.544	301.743	0	0	102.563	13.717	0	0	0.816953	0.0454592
AASS	HGLibB_00083	GCTAACATGTGATCCAGACC	¥	0	0	17	13	0	0	16	2	0	0	97.7762	82.508	0	0	145.724	13.8096			1.49038	0.167372
AASS	HGLibB_00082	ACAAGAGGGTGCAATACATA	¥	0	0	51	13	0	0	20	5	0	0	293.329	82.508	0	0	182.155	34.5239			0.620993	0.418431
AASS	HGLibB_00084	ACAATACTTACCTGCTCTCC	¥	0	0	42	35	0	0	13	46	0	0	241.565	222.137	0	0	118.401	317.62			0.490141	1.42984
AATF	HGLibA_00085	GTTGAACCCGCGACCAAGCG	¥	0	0	0	0	0	1	0	0	1	1	0	0	0	6.85849	0	0	0	6.85849
AATF	HGLibA_00087	GTCTACTCACCAGACGATCC	¥	30	32	0	0	13	19	0	0	156.93	175.559	0	0	88.8883	130.311	0	0	0.566421	0.742263
AATF	HGLibA_00086	CGCTCTGTCTATCGAGTTCT	¥	91	109	0	0	38	39	0	0	476.021	597.999	0	0	259.827	267.481	0	0	0.545832	0.447293
AATF	HGLibB_00087	GGACCCTGAAGCGGACCCCG	¥	0	0	4	4	0	0	0	0	0	0	23.0062	25.3871	0	0	0	0			0	0
AATF	HGLibB_00086	CTCCTTGGATCCCAACGATC	¥	0	0	44	24	0	0	4	31	0	0	253.068	152.323	0	0	36.431	214.048			0.143957	1.40523
AATF	HGLibB_00085	AGTCAAGATTGAGCGTTCAA	¥	0	0	93	40	0	0	56	6	0	0	534.893	253.871	0	0	510.034	41.4287			0.953524	0.163188
AATK	HGLibA_00088	GCGCTGGATCGCGCCAGAGC	¥	6	0	0	0	0	0	0	0	31.386	1	0	0	0	0	0	0	0	0
AATK	HGLibA_00089	CCGTGAGCAGGCAGTTCCGC	¥	13	7	0	0	1	7	0	0	68.003	38.4036	0	0	6.83756	48.0095	0	0	0.100548	1.25013
AATK	HGLibA_00090	TCGTGACTGCCGACCAGCTG	¥	128	160	0	0	63	123	0	0	669.568	877.797	0	0	430.767	843.595	0	0	0.64335	0.961036
AATK	HGLibB_00089	GCAGGCTAGTGCCAGCGTGC	¥	0	0	37	19	0	0	27	11	0	0	212.807	120.589	0	0	245.909	75.9526			1.15555	0.629849
AATK	HGLibB_00088	AGTCACCAATCTTCACCGTC	¥	0	0	36	27	0	0	13	17	0	0	207.055	171.363	0	0	118.401	117.381			0.571831	0.684987
AATK	HGLibB_00090	TGTAGGGCTGCACCTCCTCC	¥	0	0	82	49	0	0	38	31	0	0	471.626	310.992	0	0	346.094	214.048			0.733832	0.688276
ABAT	HGLibA_00091	TGCAATTACGAAGAGAGCCG	¥	5	4	0	0	3	2	0	0	26.155	21.9449	0	0	20.5127	13.717	0	0	0.784275	0.625064
ABAT	HGLibA_00092	CATGTTGCTCGCCCAGCGCC	¥	27	26	0	0	23	25	0	0	141.237	142.642	0	0	157.264	171.462	0	0	1.11348	1.20205
ABAT	HGLibA_00093	CCAGCACAGCTACCGCCTGC	¥	54	85	0	0	54	26	0	0	282.474	466.33	0	0	369.228	178.321	0	0	1.30712	0.382392
ABAT	HGLibB_00093	GCTCTTACCTATGGGGACAG	¥	0	0	0	0	0	0	0	0	0	0	1	1	0	0	0	0			0	0
ABAT	HGLibB_00092	GAAACAGCTGAATATAATTC	¥	0	0	15	2	0	0	12	1	0	0	86.2731	12.6935	0	0	109.293	6.90479			1.26682	0.54396
ABAT	HGLibB_00091	CATCAACCAGGTAATTGCCT	¥	0	0	98	85	0	0	36	91	0	0	563.651	539.476	0	0	327.879	628.335			0.581705	1.16472
ABCA1	HGLibA_00096	CCTCCCCAGGAGTCGGGTAA	¥	5	16	0	0	5	13	0	0	26.155	87.7797	0	0	34.1878	89.1604	0	0	1.30712	1.01573
ABCA1	HGLibA_00095	TGTTTCCGTTACCCGACTCC	¥	29	41	0	0	10	62	0	0	151.699	224.936	0	0	68.3756	425.227	0	0	0.450733	1.89044
ABCA1	HGLibA_00094	GCCTCCGAGCATCTGAGAAC	¥	19	42	0	0	5	37	0	0	99.389	230.422	0	0	34.1878	253.764	0	0	0.34398	1.1013
ABCA1	HGLibB_00094	AGCTCAGCCGAACAGAGATC	¥	0	0	25	38	0	1	38	7	0	0	143.788	241.177	0	6.85849	346.094	48.3335			2.40697	0.200406
ABCA1	HGLibB_00095	TTTGCGCATGTCCTTCATGC	¥	0	0	205	69	0	0	57	64	0	0	1179.07	437.927	0	0	519.141	441.906			0.440299	1.00909
ABCA1	HGLibB_00096	TCCTGATCCTGATCTCTGTT	¥	0	0	162	139	0	0	105	86	0	0	931.749	882.201	0	0	956.313	593.812			1.02636	0.673102
ABCA10	HGLibA_00097	TCAGAGTGCTCCTTTATAAC	¥	80	77	0	0	12	55	0	0	418.48	422.44	0	0	82.0508	377.217	0	0	0.196069	0.892949
ABCA10	HGLibA_00099	CTTCCTTAAAGAACACTGTT	¥	173	111	0	0	75	72	0	0	904.963	608.972	0	0	512.817	493.812	0	0	0.566672	0.810894
ABCA10	HGLibA_00098	CATATCGCCTGAAGTTTAAT	¥	185	142	0	0	127	114	1	0	967.735	779.045	0	0	868.371	781.868	9.10774	0	0.897323	1.00362
ABCA10	HGLibB_00099	ACAAAAAATTTCACCATGCA	¥	0	0	107	87	0	0	51	40	0	0	615.415	552.169	0	0	464.495	276.191			0.754767	0.500193
ABCA10	HGLibB_00098	GATACCACCTTTCATTTCTA	¥	0	0	173	89	1	0	44	58	0	0	995.016	564.863	6.83756	0	400.741	400.478			0.402748	0.708982
ABCA10	HGLibB_00097	TTGCATCATTAAATGTTGCA	¥	0	0	131	106	0	0	51	19	0	0	753.452	672.758	0	0	464.495	131.191			0.616489	0.195005
ABCA12	HGLibA_00102	CCCGGAACATATACTTTCAA	¥	21	20	0	0	40	17	0	0	109.851	109.725	0	0	273.503	116.594	0	0	2.48976	1.06261
ABCA12	HGLibA_00100	CAAGTGCTCGCACGAATTCT	¥	47	29	0	0	31	6	0	0	245.857	159.101	0	0	211.965	41.151	0	0	0.862146	0.258647
ABCA12	HGLibA_00101	CCTCGAAACCTTCCTAGTAC	¥	83	90	0	0	64	67	0	0	434.173	493.761	0	0	437.604	459.519	0	0	1.0079	0.930651
ABCA12	HGLibB_00100	ATAAACTGCTGTCCTTATCC	¥	0	0	46	39	0	0	38	88	0	0	264.571	247.524	0	0	346.094	607.621			1.30813	2.4548
ABCA12	HGLibB_00101	TCTGAGAAAGTCATCCAACC	¥	0	0	44	52	0	0	16	34	0	0	253.068	330.032	0	0	145.724	234.763			0.57583	0.711333
ABCA12	HGLibB_00102	GGACACTTGTCTTGATCTTA	¥	0	0	83	52	0	0	36	43	0	0	477.378	330.032	0	0	327.879	296.906			0.686833	0.899627
ABCA13	HGLibA_00105	TACTTGAGCAACTTGATTCC	¥	25	32	0	0	275	8	0	0	130.775	175.559	0	0	1880.33	54.868	0	0	14.3784	0.312532
ABCA13	HGLibA_00103	AGACCAAATCACCGCCCTGC	¥	80	50	0	0	7	17	0	0	418.48	274.312	0	0	47.863	116.594	0	0	0.114373	0.425043
ABCA13	HGLibA_00104	ACCCACACTCTTCCAATATG	¥	183	141	0	0	78	111	0	0	957.273	773.559	0	0	533.33	761.293	0	0	0.557135	0.984143
ABCA13	HGLibB_00105	GAACAAGGGGGCATGACATT	¥	0	0	23	17	0	0	0	7	0	0	132.285	107.895	0	0	0	48.3335			0	0.447967
ABCA13	HGLibB_00104	TCCCCTTTACTGCCTCATAT	¥	0	0	77	33	0	0	25	40	0	0	442.869	209.443	0	0	227.694	276.191			0.514134	1.31869
ABCA13	HGLibB_00103	TTTGGTCTCTGTAGAAGGTC	¥	0	0	156	142	0	0	60	157	0	0	897.24	901.242	0	0	546.465	1084.05			0.60905	1.20284
ABCA2	HGLibA_00108	GAAGCCCACCATCTCCGTGA	¥	12	11	0	0	0	11	0	0	62.772	60.3486	0	0	0	75.4434	0	0	0	1.25013
ABCA2	HGLibA_00107	CTCGGTGGCCAGAAACCCGC	¥	7	35	0	0	33	15	0	0	36.617	192.018	0	0	225.64	102.877	0	0	6.16216	0.535769
ABCA2	HGLibA_00106	GAGTGCTTGGGCCGTGCTAT	¥	48	54	0	0	36	35	0	0	251.088	296.257	0	0	246.152	240.047	0	0	0.980343	0.810268
ABCA2	HGLibB_00106	TGGGCCGCGCTGGGTCAAAC	¥	0	0	17	12	0	0	16	12	0	0	97.7762	76.1613	0	0	145.724	82.8574			1.49038	1.08792
ABCA2	HGLibB_00108	CTTCCTCCACCACGCGGTCC	¥	0	0	63	39	0	0	6	17	0	0	362.347	247.524	0	0	54.6465	117.381			0.150812	0.474222
ABCA2	HGLibB_00107	CAGGGGGATGAAGATCTCGA	¥	0	0	47	51	0	0	31	91	0	0	270.322	323.685	0	0	282.34	628.335			1.04446	1.94119
ABCA3	HGLibA_00110	GCGCGGCTTTCCCTCCGAGA	¥	8	11	0	0	1	0	0	0	41.848	60.3486	0	0	6.83756	0	0	0	0.163391	0
ABCA3	HGLibA_00111	TCATGAAGGAGGCGGCGATG	¥	45	27	0	0	49	19	0	0	235.395	148.128	0	0	335.041	130.311	0	0	1.42331	0.87972
ABCA3	HGLibA_00109	TCCGTGTGTAACTGAACCGT	¥	74	81	0	0	93	55	0	0	387.094	444.385	0	0	635.894	377.217	0	0	1.64274	0.848852
ABCA3	HGLibB_00111	CCAGGAGTACATGCGCATGA	¥	0	0	13	18	0	0	7	13	0	0	74.77	114.242	0	0	63.7542	89.7622			0.852671	0.785721
ABCA3	HGLibB_00109	CAACTGCTCGTCCAGCGTGC	¥	0	0	81	55	0	0	44	22	0	0	465.875	349.072	0	0	400.741	151.905			0.86019	0.435168
ABCA3	HGLibB_00110	TCACCAGGTTCTCCGCCATC	¥	0	0	100	111	0	0	55	27	0	0	575.154	704.492	0	0	500.926	186.429			0.870942	0.264629
ABCA4	HGLibA_00114	GCAATTGATGAGCTGCTCAC	¥	31	21	0	0	11	11	0	0	162.161	115.211	0	0	75.2132	75.4434	0	0	0.463818	0.654829
ABCA4	HGLibA_00113	ATGCCACCGTAGCAGGCAAG	¥	45	39	0	0	16	32	0	0	235.395	213.963	0	0	109.401	219.472	0	0	0.464755	1.02575
ABCA4	HGLibA_00112	CACCTCGAAGCCGGGCATAA	¥	94	76	0	0	4	45	0	0	491.714	416.954	0	0	27.3503	308.632	0	0	0.0556223	0.740207
ABCA4	HGLibB_00114	GCATCGCCTTGTTGGGGAAA	¥	0	0	5	15	0	0	8	2	0	0	28.7577	95.2016	0	0	72.8619	13.8096			2.53365	0.145056
ABCA4	HGLibB_00112	TGCCGGCACCATTCACTCCC	¥	0	0	18	28	0	0	15	15	0	0	103.528	177.71	0	0	136.616	103.572			1.31961	0.582815
ABCA4	HGLibB_00113	CATTCATGATGGCTGTAGAG	¥	0	0	56	63	0	0	25	42	0	0	322.086	399.847	0	0	227.694	290.001			0.706934	0.72528
ABCA5	HGLibA_00116	GAAATAGATACCTTTCCCCG	¥	15	31	0	0	5	3	0	0	78.465	170.073	0	0	34.1878	20.5755	0	0	0.435708	0.12098
ABCA5	HGLibA_00115	TCTAAGCCGAGCAACTTTGT	¥	109	94	0	0	85	103	0	0	570.179	515.706	0	0	581.193	706.425	0	0	1.01932	1.36982
ABCA5	HGLibA_00117	TCTACTGATCATCTACCTGA	¥	118	114	0	0	69	50	1	0	617.258	625.431	0	0	471.792	342.925	9.10774	0	0.764335	0.548302
ABCA5	HGLibB_00116	GTCAACTAAAGCTGTTATTA	¥	0	0	26	32	0	0	25	13	0	0	149.54	203.097	0	0	227.694	89.7622			1.52263	0.441968
ABCA5	HGLibB_00115	CTGCTTGTAATATTAGTCAC	¥	0	0	62	81	0	0	25	50	0	0	356.595	514.089	0	0	227.694	345.239			0.638521	0.671556
ABCA5	HGLibB_00117	ACCACACCTACAAAGTTGCT	¥	0	0	80	86	0	0	26	37	0	0	460.123	545.822	0	0	236.801	255.477			0.514648	0.468059
ABCA6	HGLibA_00119	GTACACCTACCTTTCAAAAG	¥	57	55	0	0	17	35	0	0	298.167	301.743	0	0	116.239	240.047	0	0	0.389844	0.795536
ABCA6	HGLibA_00120	AAGATGATTCCCATAGCATA	¥	70	55	0	0	12	24	0	0	366.17	301.743	0	0	82.0508	164.604	0	0	0.224078	0.54551
ABCA6	HGLibA_00118	TGGGGCCTCTCAATACTTCT	¥	105	89	0	0	49	53	0	0	549.255	488.275	0	0	335.041	363.5	0	0	0.609991	0.744458
ABCA6	HGLibB_00119	GATGAAAAGAGAGAGCTTAT	¥	0	0	9	11	0	0	1	13	0	0	51.7639	69.8145	0	0	9.10774	89.7622			0.175948	1.28572
ABCA6	HGLibB_00120	ATTCTTGCACAGAAGTGCTT	¥	0	0	83	69	0	0	47	59	0	0	477.378	437.927	0	0	428.064	407.382			0.896698	0.930251
ABCA6	HGLibB_00118	TTCACAGGAACAAGTGTCAT	¥	0	0	132	118	0	0	74	68	0	0	759.203	748.919	0	0	673.973	469.525			0.887737	0.626937
ABCA7	HGLibA_00121	GCTCTCCAAAGACGCGCGCC	¥	13	11	0	0	1	3	0	0	68.003	60.3486	0	0	6.83756	20.5755	0	0	0.100548	0.340944
ABCA7	HGLibA_00122	ACTCACTGCAGATTCGCGGC	¥	21	29	0	0	6	10	0	0	109.851	159.101	0	0	41.0254	68.5849	0	0	0.373464	0.431079
ABCA7	HGLibA_00123	GAGGCCACAGCAATTCGACC	¥	63	55	0	1	88	32	0	0	329.553	301.743	0	6.34677	601.706	219.472	0	0	1.82582	0.727347
ABCA7	HGLibB_00122	GGAAGCTGATCGCCACGCTG	¥	0	0	37	19	0	0	15	31	0	0	212.807	120.589	0	0	136.616	214.048			0.641972	1.77503
ABCA7	HGLibB_00121	GGGAGTCGTTGAAGTTGCTC	¥	0	0	29	25	0	0	34	1	0	0	166.795	158.669	0	0	309.663	6.90479			1.85655	0.0435168
ABCA7	HGLibB_00123	AGCCGATGCCCGCACTGTGC	¥	0	0	61	34	0	0	13	18	0	0	350.844	215.79	0	0	118.401	124.286			0.337474	0.575958
ABCA8	HGLibA_00124	TAAATGTATCTACCCGTCCC	¥	26	45	0	0	8	7	0	0	136.006	246.881	0	0	54.7005	48.0095	0	0	0.402192	0.194464
ABCA8	HGLibA_00125	TCATTTACTTGATGACTATG	¥	71	58	0	0	24	30	0	0	371.401	318.202	0	0	164.102	205.755	0	0	0.441845	0.646618
ABCA8	HGLibA_00126	TCTTTAATACTTTCCTCATC	¥	137	114	0	0	76	86	1	0	716.647	625.431	0	0	519.655	589.83	9.10774	0	0.72512	0.943079
ABCA8	HGLibB_00124	ATATGAGTATGTATTAGTAA	¥	0	0	93	75	0	0	71	52	0	0	534.893	476.008	0	0	646.65	359.049			1.20893	0.754292
ABCA8	HGLibB_00125	ACTGTGAAGTTTCAGTATTT	¥	0	0	139	125	0	0	45	64	0	0	799.464	793.347	0	0	409.848	441.906			0.512654	0.557015
ABCA8	HGLibB_00126	TTCTATAATAGCAGCATTAA	¥	0	0	105	132	0	0	66	59	0	0	603.912	837.774	0	0	601.111	407.382			0.995362	0.486268
ABCA9	HGLibA_00129	AAAGAGCACAGAGACCATTC	¥	0	3	0	0	0	0	0	0	1	16.4587	0	0	0	0	0	0	0	0
ABCA9	HGLibA_00128	TACGTCATTGATGACAATGA	¥	25	30	0	0	11	11	0	0	130.775	164.587	0	0	75.2132	75.4434	0	0	0.575135	0.45838
ABCA9	HGLibA_00127	AATCAGTTGCAACTCCTCCT	¥	183	176	0	0	95	144	0	0	957.273	965.577	0	0	649.569	987.623	0	0	0.678562	1.02283
ABCA9	HGLibB_00127	GTGGCCTGATGAAAAAAGCA	¥	0	0	23	11	0	0	0	9	0	0	132.285	69.8145	0	0	0	62.1431			0	0.890117
ABCA9	HGLibB_00129	AATGAAAAAATGAAGTGTGA	¥	0	0	101	76	0	0	41	10	0	0	580.905	482.355	0	0	373.417	69.0479			0.64282	0.143147
ABCA9	HGLibB_00128	TTCTATGATAGCAGCATTAA	¥	0	0	105	132	0	0	66	59	0	0	603.912	837.774	0	0	601.111	407.382			0.995362	0.486268
ABCB1	HGLibA_00132	CCAAACACCAGCATCATGAG	¥	42	15	0	0	17	6	0	0	219.702	82.2935	0	0	116.239	41.151	0	0	0.529074	0.500051
ABCB1	HGLibA_00130	TTGGACTGTCAGCTGCTGTC	¥	10	20	0	0	6	2	0	0	52.31	109.725	0	0	41.0254	13.717	0	0	0.784275	0.125013
ABCB1	HGLibA_00131	GAAGCTAACCCTTGTGATTT	¥	89	103	0	0	127	67	0	0	465.559	565.082	0	0	868.371	459.519	0	0	1.86522	0.81319
ABCB1	HGLibB_00130	CTAGGTGATATCAATGATAC	¥	0	0	14	10	0	0	5	0	0	0	80.5215	63.4677	0	0	45.5387	0			0.565547	0
ABCB1	HGLibB_00132	ATCTGGAGGAAGACATGACC	¥	0	0	36	13	0	0	20	2	0	0	207.055	82.508	0	0	182.155	13.8096			0.87974	0.167372
ABCB1	HGLibB_00131	TGGACTTCCTCTCATGATGC	¥	0	0	66	67	0	1	34	38	0	0	379.602	425.234	0	6.85849	309.663	262.382			0.815758	0.61703
ABCB10	HGLibA_00133	CAGCTAGCTGAGGAACGTAT	¥	58	59	0	0	27	75	0	0	303.398	323.688	0	0	184.614	514.387	0	0	0.608489	1.58915
ABCB10	HGLibA_00135	TTCTTTGACAAGACTCGCAC	¥	74	75	0	0	37	30	0	0	387.094	411.468	0	0	252.99	205.755	0	0	0.653562	0.500051
ABCB10	HGLibA_00134	TACCATCATACTGATGCCTA	¥	83	100	0	0	143	59	0	0	434.173	548.623	0	0	977.772	404.651	0	0	2.25203	0.737575
ABCB10	HGLibB_00135	GTCTACCTCATGCAAACTTC	¥	0	0	64	31	0	0	22	21	0	0	368.099	196.75	0	0	200.37	145			0.544339	0.736979
ABCB10	HGLibB_00134	TCCTTGCTAACTGCATTACA	¥	0	0	59	36	0	0	23	199	0	0	339.341	228.484	0	0	209.478	1374.05			0.617309	6.01378
ABCB10	HGLibB_00133	CAAGGAACTATTAGTCTTGA	¥	0	0	51	77	0	0	65	16	0	0	293.329	488.701	0	0	592.003	110.477			2.01823	0.226061
ABCB11	HGLibA_00136	GGAACTGTTAGTCCATACAA	¥	16	27	0	0	37	10	0	0	83.696	148.128	0	0	252.99	68.5849	0	0	3.02272	0.46301
ABCB11	HGLibA_00137	CCAAAAATGAGTAGCACGCC	¥	50	32	0	0	10	29	0	0	261.55	175.559	0	0	68.3756	198.896	0	0	0.261425	1.13293
ABCB11	HGLibA_00138	AAGAATTACTGAGTCAGACA	¥	25	43	0	0	18	18	0	0	130.775	235.908	0	0	123.076	123.453	0	0	0.941129	0.523309
ABCB11	HGLibB_00138	GTGTGAATAACACCATTGTA	¥	0	0	32	26	0	0	31	26	0	0	184.049	165.016	0	0	282.34	179.524			1.53405	1.08792
ABCB11	HGLibB_00137	ATAATAATGATAAGAAATCA	¥	0	0	74	51	0	0	44	27	0	0	425.614	323.685	0	0	400.741	186.429			0.941559	0.575958
ABCB11	HGLibB_00136	CTTCGAAGTATAAAGAAATT	¥	0	0	69	77	0	0	59	43	0	0	396.856	488.701	0	0	537.357	296.906			1.35403	0.60754
ABCB4	HGLibA_00140	GAGACCTGATCCGTGAGCTA	¥	30	22	0	0	3	2	0	0	156.93	120.697	0	0	20.5127	13.717	0	0	0.130712	0.113648
ABCB4	HGLibA_00139	AAAGTCGCCCTCCGCGCTCG	¥	113	75	0	0	50	39	0	0	591.103	411.468	0	0	341.878	267.481	0	0	0.578374	0.650067
ABCB4	HGLibA_00141	TTTAGTTTCGATACTCCGAT	¥	108	101	0	0	34	65	0	0	564.948	554.11	0	0	232.477	445.802	0	0	0.411502	0.804538
ABCB4	HGLibB_00139	CGGCAAAGAACGGAACAGCC	¥	0	0	7	5	0	0	4	3	0	0	40.2608	31.7339	0	0	36.431	20.7144			0.904875	0.652752
ABCB4	HGLibB_00140	ACGAAGACAGTGAAAATGAT	¥	0	0	10	17	0	0	14	9	0	0	57.5154	107.895	0	0	127.508	62.1431			2.21694	0.575958
ABCB4	HGLibB_00141	CGCGGAGGGCGACTTTGAAC	¥	0	0	60	57	0	0	42	16	0	0	345.092	361.766	0	0	382.525	110.477			1.10847	0.305381
ABCB5	HGLibA_00143	GGACATCACACTCATGATCC	¥	43	42	0	0	47	31	0	0	224.933	230.422	0	0	321.366	212.613	0	0	1.42872	0.922713
ABCB5	HGLibA_00142	CTGCAGCACGACAGACCAAG	¥	53	51	0	0	5	26	0	0	277.243	279.798	0	0	34.1878	178.321	0	0	0.123314	0.63732
ABCB5	HGLibA_00144	AGGTTGACCCTGTATTATGT	¥	63	98	0	0	50	68	1	0	329.553	537.651	0	0	341.878	466.378	9.10774	0	1.0374	0.867436
ABCB5	HGLibB_00144	AGAACAGCCAAAACTGAGAA	¥	0	0	0	0	0	0	0	0	0	0	1	1	0	0	0	0			0	0
ABCB5	HGLibB_00142	ATACTGGCATCACTGGTCAA	¥	0	0	72	52	0	0	30	19	0	0	414.111	330.032	0	0	273.232	131.191			0.659805	0.397509
ABCB5	HGLibB_00143	ACTGCTTCCTTTCTCAGTTT	¥	0	0	65	60	0	0	32	10	0	0	373.85	380.806	0	0	291.448	69.0479			0.779585	0.18132
ABCB6	HGLibA_00147	TCCCCAGTCCTATACATTGC	¥	112	68	0	0	74	24	0	0	585.872	373.064	0	0	505.98	164.604	0	0	0.863636	0.441222
ABCB6	HGLibA_00145	CTTCCTGCCAAAATCTCGCC	¥	66	78	0	0	84	78	0	0	345.246	427.926	0	0	574.355	534.963	0	0	1.66361	1.25013
ABCB6	HGLibA_00146	GGAACGGGCACTCAATGTGT	¥	77	113	0	0	84	93	0	0	402.787	619.944	0	0	574.355	637.84	0	0	1.42595	1.02887
ABCB6	HGLibB_00146	GGGTGCAGCAGTTCACGTCT	¥	0	0	42	48	0	0	41	28	0	0	241.565	304.645	0	0	373.417	193.334			1.54583	0.63462
ABCB6	HGLibB_00145	TGCACGAGCTCTCACTGCGC	¥	0	0	89	86	0	0	74	90	0	0	511.887	545.822	0	0	673.973	621.431			1.31664	1.13852
ABCB6	HGLibB_00147	GTGCTGCGGTATGTGGTCTC	¥	0	0	73	100	0	0	47	122	0	0	419.862	634.677	0	0	428.064	842.384			1.01953	1.32726
ABCB7	HGLibA_00149	TTACTAGATCTCCAACAGTA	¥	1	1	0	0	0	1	0	0	5.231	5.48623	0	0	0	6.85849	0	0	0	1.25013
ABCB7	HGLibA_00150	CTGTATTTGGTGCATCACTC	¥	17	3	0	2	19	12	0	0	88.927	16.4587	0	12.6935	129.914	82.3019	0	0	1.4609	5.00051
ABCB7	HGLibA_00148	TCAGCATGTTTCCCGACATC	¥	15	71	0	0	14	9	0	0	78.465	389.523	0	0	95.7259	61.7264	0	0	1.21998	0.158467
ABCB7	HGLibB_00150	GCTGAATTATGAAACTGTGA	¥	0	0	0	10	0	0	0	2	0	0	1	63.4677	0	0	0	13.8096			0	0.217584
ABCB7	HGLibB_00149	AACAAAGCAGATAATGATGC	¥	0	0	13	13	0	0	25	0	0	0	74.77	82.508	0	0	227.694	0			3.04525	0
ABCB7	HGLibB_00148	CACCTTGTTTACTCTACTCA	¥	0	0	42	70	0	0	50	48	0	0	241.565	444.274	0	0	455.387	331.43			1.88516	0.746003
ABCB8	HGLibA_00153	TAAAGCGAGACCCCACGACA	¥	7	12	0	0	17	9	0	0	36.617	65.8348	0	0	116.239	61.7264	0	0	3.17444	0.937596
ABCB8	HGLibA_00151	CCGCTTGACAACTGACGTGC	¥	45	86	0	0	27	63	0	0	235.395	471.816	0	0	184.614	432.085	0	0	0.784275	0.915791
ABCB8	HGLibA_00152	CAGTCATGAAACTCCCTACG	¥	89	94	0	0	63	81	0	0	465.559	515.706	0	0	430.767	555.538	0	0	0.925268	1.07724
ABCB8	HGLibB_00152	GGGATGCTTACTCAGTACCA	¥	0	0	69	47	0	0	20	20	0	0	396.856	298.298	0	0	182.155	138.096			0.458995	0.462945
ABCB8	HGLibB_00153	TGGCCACGACCTCTACCAGC	¥	0	0	48	48	0	0	31	60	0	0	276.074	304.645	0	0	282.34	414.287			1.0227	1.3599
ABCB8	HGLibB_00151	CCTGCACGTCAGTTGTCAAG	¥	0	0	123	125	0	0	54	169	0	0	707.439	793.347	0	0	491.818	1166.91			0.695209	1.47087
ABCB9	HGLibA_00154	TGACGATGCCATCAATGGCG	¥	73	48	0	0	35	28	0	0	381.863	263.339	0	0	239.315	192.038	0	0	0.626703	0.729241
ABCB9	HGLibA_00156	AGCGGAAGAGACAGTTTCGA	¥	56	59	0	0	111	45	2	0	292.936	323.688	0	0	758.97	308.632	18.2155	0	2.59091	0.953487
ABCB9	HGLibA_00155	GCAATTAGCTCATTTGCCGC	¥	78	76	0	0	42	53	0	0	408.018	416.954	0	0	287.178	363.5	0	0	0.703836	0.8718
ABCB9	HGLibB_00154	TGTCGTCATCGTGTGCCTGC	¥	0	0	50	41	0	0	29	247	0	0	287.577	260.218	0	0	264.125	1705.48			0.918448	6.55406
ABCB9	HGLibB_00156	TGACCTTGACTGTGTTCCGC	¥	0	0	60	59	0	0	52	48	0	0	345.092	374.46	0	0	473.603	331.43			1.37239	0.885088
ABCB9	HGLibB_00155	GTAGTACTTGCCGTAGATGT	¥	0	0	65	72	0	0	35	47	0	0	373.85	456.968	0	0	318.771	324.525			0.852671	0.71017
ABCC1	HGLibA_00159	CAAGTTCGTGAATGACACGA	¥	21	22	0	0	4	44	0	0	109.851	120.697	0	0	27.3503	301.774	0	0	0.248976	2.50026
ABCC1	HGLibA_00157	CCGATGGCTCCGACCCGCTC	¥	53	53	0	0	78	37	0	0	277.243	290.77	0	0	533.33	253.764	0	0	1.92369	0.872731
ABCC1	HGLibA_00158	CGGAAAACATCATCAGGTCG	¥	100	70	0	0	34	64	0	0	523.1	384.036	0	0	232.477	438.944	0	0	0.444422	1.14297
ABCC1	HGLibB_00157	GCGCCACCGGCATGGCGCTC	¥	0	0	14	15	0	0	38	1	0	0	80.5215	95.2016	0	0	346.094	6.90479			4.29816	0.072528
ABCC1	HGLibB_00158	CCAGCCGAAAGAGAGTTCCA	¥	0	0	68	51	0	0	31	9	0	0	391.105	323.685	0	0	282.34	62.1431			0.721904	0.191986
ABCC1	HGLibB_00159	TAGAAGTAGCCCTGCCAGTC	¥	0	0	77	105	0	0	39	76	0	0	442.869	666.411	0	0	355.202	524.764			0.802048	0.787447
ABCC10	HGLibA_00161	GTAAGCTTGGTACACGTGCA	¥	7	18	0	0	4	16	0	0	36.617	98.7522	0	0	27.3503	109.736	0	0	0.746928	1.11122
ABCC10	HGLibA_00160	TGCACGTGTACCAAGCTTAC	¥	66	63	0	0	31	44	0	0	345.246	345.633	0	0	211.965	301.774	0	0	0.613952	0.873105
ABCC10	HGLibA_00162	ATCCGAGACAACATCCTCTT	¥	112	164	0	0	112	108	0	0	585.872	899.742	0	0	765.807	740.717	0	0	1.30712	0.823255
ABCC10	HGLibB_00160	ATTTGATGCACAGCTGTACA	¥	0	0	33	17	0	0	23	5	0	0	189.801	107.895	0	0	209.478	34.5239			1.10367	0.319977
ABCC10	HGLibB_00162	AATGGACAAGAGTCTGACTC	¥	0	0	42	21	0	0	33	43	0	0	241.565	133.282	0	0	300.555	296.906			1.2442	2.22765
ABCC10	HGLibB_00161	TTGGGGACAGCTTGTACCAG	¥	0	0	75	69	0	0	40	75	0	0	431.365	437.927	0	0	364.31	517.859			0.84455	1.18252
ABCC11	HGLibA_00165	CTAAGCGACTCCGTAAGCTT	¥	13	19	0	0	24	32	0	0	68.003	104.238	0	0	164.102	219.472	0	0	2.41315	2.10548
ABCC11	HGLibA_00163	TGTCGATGCCACGATTCACG	¥	116	97	0	0	109	83	0	0	606.796	532.165	0	0	745.295	569.255	0	0	1.22825	1.0697
ABCC11	HGLibA_00164	GTGAATCGTGGCATCGACAT	¥	142	109	0	0	103	86	0	0	742.802	597.999	0	0	704.269	589.83	0	0	0.948125	0.986339
ABCC11	HGLibB_00165	TTCCCTTCCGTCCCAAGCCG	¥	0	0	32	21	0	0	49	11	0	0	184.049	133.282	0	0	446.279	75.9526			2.42478	0.569863
ABCC11	HGLibB_00164	GGACTCACCTCGGCTTGGGA	¥	0	0	37	27	0	0	35	27	0	0	212.807	171.363	0	0	318.771	186.429			1.49793	1.08792
ABCC11	HGLibB_00163	CGCTCATGATCCAAAGCTTA	¥	0	0	90	37	0	0	28	21	0	0	517.639	234.831	0	0	255.017	145			0.492654	0.617469
ABCC12	HGLibA_00166	CGTGCGGTAGTTGATGGCCC	¥	15	23	0	0	9	14	0	0	78.465	126.183	0	0	61.5381	96.0189	0	0	0.784275	0.760947
ABCC12	HGLibA_00167	CTGGGCCATCAACTACCGCA	¥	80	57	0	0	64	35	0	0	418.48	312.715	0	0	437.604	240.047	0	0	1.0457	0.767622
ABCC12	HGLibA_00168	TGCCGCACTCACCGGCCCTA	¥	94	60	0	0	24	108	0	0	491.714	329.174	0	0	164.102	740.717	0	0	0.333734	2.25023
ABCC12	HGLibB_00168	CCAGAGGACACGCGTGTTGA	¥	0	0	11	8	0	0	11	2	0	0	63.2669	50.7742	0	0	100.185	13.8096			1.58353	0.27198
ABCC12	HGLibB_00166	CACCATCACCGGCGTGAGCC	¥	0	0	76	56	0	0	47	41	0	0	437.117	355.419	0	0	428.064	283.096			0.979289	0.796513
ABCC12	HGLibB_00167	GATGAGTCATATGTCGACAA	¥	0	0	159	99	0	0	74	121	0	0	914.495	628.33	0	0	673.973	835.479			0.736989	1.32968
ABCC2	HGLibA_00170	GTATCGAGAGAATCCAGAAT	¥	0	0	0	0	0	0	0	0	1	1	0	0	0	0	0	0	0	0
ABCC2	HGLibA_00169	GGATTGGTATATCGAACAGC	¥	2	4	0	0	1	1	0	0	10.462	21.9449	0	0	6.83756	6.85849	0	0	0.653562	0.312532
ABCC2	HGLibA_00171	TCCTTACCTGTAAGAGTGTC	¥	61	52	0	0	39	20	0	0	319.091	285.284	0	0	266.665	137.17	0	0	0.835702	0.480818
ABCC2	HGLibB_00170	TAGGTCTTACCCATGTGCCT	¥	0	0	39	23	0	0	19	42	0	0	224.31	145.976	0	0	173.047	290.001			0.771464	1.98664
ABCC2	HGLibB_00169	GGATTCCCTTGGGCTACCTA	¥	0	0	99	91	0	0	46	42	0	0	569.402	577.556	0	0	418.956	290.001			0.735782	0.502117
ABCC2	HGLibB_00171	TTCTCCACGTGTATAAATCC	¥	0	0	116	102	0	0	65	150	0	0	667.179	647.371	0	0	592.003	1035.72			0.887324	1.59988
ABCC3	HGLibA_00172	GCCGCTCATACTGTATCAGC	¥	0	0	0	0	0	0	0	0	1	1	0	0	0	0	0	0	0	0
ABCC3	HGLibA_00173	GGATGATGTAGCCACGACAA	¥	23	6	0	0	5	22	0	0	120.313	32.9174	0	0	34.1878	150.887	0	0	0.284157	4.5838
ABCC3	HGLibA_00174	GGCGACCCACAGGTAGATGC	¥	63	54	0	0	41	25	0	0	329.553	296.257	0	0	280.34	171.462	0	0	0.850668	0.578763
ABCC3	HGLibB_00172	GGAGTAAAAAAGGTCCGCCC	¥	0	0	12	15	0	0	5	9	0	0	69.0185	95.2016	0	0	45.5387	62.1431			0.659805	0.652752
ABCC3	HGLibB_00173	CCCTGCTGATACAGTATGAG	¥	0	0	73	72	0	1	38	51	0	0	419.862	456.968	0	6.85849	346.094	352.144			0.824304	0.77061
ABCC3	HGLibB_00174	CCCGGCCATGGACCAGGCCA	¥	0	0	68	130	0	0	22	10	0	0	391.105	825.08	0	0	200.37	69.0479			0.512319	0.0836862
ABCC4	HGLibA_00175	GGCACTTCGTCTTAGTAACA	¥	40	37	0	0	43	43	0	0	209.24	202.991	0	0	294.015	294.915	0	0	1.40516	1.45285
ABCC4	HGLibA_00177	TGATGTGAACAAGTTTGATC	¥	48	46	0	0	15	88	0	0	251.088	252.367	0	0	102.563	603.547	0	0	0.408476	2.39155
ABCC4	HGLibA_00176	CTTCCTCTAATCTCCGTTTA	¥	59	91	0	0	29	39	0	0	308.629	499.247	0	0	198.289	267.481	0	0	0.642485	0.535769
ABCC4	HGLibB_00177	ATGATTGCTCTTGTTAAAGA	¥	0	0	17	21	0	0	6	12	0	0	97.7762	133.282	0	0	54.6465	82.8574			0.558893	0.621669
ABCC4	HGLibB_00176	GAGCAATCATAAAGTGTTAC	¥	0	0	70	53	0	0	29	34	0	0	402.608	336.379	0	0	264.125	234.763			0.656034	0.697911
ABCC4	HGLibB_00175	GAAGACCGCTCACAGCACCT	¥	0	0	109	75	0	0	39	39	0	0	626.918	476.008	0	0	355.202	269.287			0.566585	0.565719
ABCC5	HGLibA_00178	AGATCCACACAACCCTTCGC	¥	1	1	0	0	4	2	0	0	5.231	5.48623	0	0	27.3503	13.717	0	0	5.2285	2.50026
ABCC5	HGLibA_00179	GTGCCTGATGATCACGCAGC	¥	2	1	0	0	2	3	0	0	10.462	5.48623	0	0	13.6751	20.5755	0	0	1.30712	3.75038
ABCC5	HGLibA_00180	AAACATTCTCTGCCCATCGT	¥	91	109	0	0	117	100	0	0	476.021	597.999	0	0	799.995	685.849	0	0	1.68059	1.14691
ABCC5	HGLibB_00178	ATCAACATTTGCTCCAACGA	¥	0	0	30	41	0	0	33	16	0	0	172.546	260.218	0	0	300.555	110.477			1.74188	0.424554
ABCC5	HGLibB_00180	CATCTTACTTGGAAGTAGTC	¥	0	0	52	66	0	0	43	24	0	0	299.08	418.887	0	0	391.633	165.715			1.30946	0.395608
ABCC5	HGLibB_00179	CCCAAGGGAAAGTACCATCA	¥	0	0	97	82	0	0	61	72	0	0	557.899	520.435	0	0	555.572	497.145			0.995829	0.955247
ABCC6	HGLibA_00182	ATCGTGGTGAGCCACACAGT	¥	49	43	0	0	36	76	0	0	256.319	235.908	0	0	246.152	521.246	0	0	0.960336	2.20953
ABCC6	HGLibA_00181	AGTCCTGTGTACCTCCAGCG	¥	70	79	0	0	34	24	0	0	366.17	433.412	0	0	232.477	164.604	0	0	0.634889	0.379786
ABCC6	HGLibA_00183	TGTTCCTGATTCACACCGAG	¥	68	86	0	0	53	45	0	0	355.708	471.816	0	0	362.391	308.632	0	0	1.01879	0.654137
ABCC6	HGLibB_00183	TGGTGACTTACAGACTGCTG	¥	0	0	32	13	0	0	19	11	0	0	184.049	82.508	0	0	173.047	75.9526			0.940222	0.920548
ABCC6	HGLibB_00181	TTACCGCTCCGGAGGCCTGC	¥	0	0	37	32	0	0	20	18	0	0	212.807	203.097	0	0	182.155	124.286			0.855963	0.611955
ABCC6	HGLibB_00182	CACCTACCTATGCCTGTCTC	¥	0	0	123	79	0	0	62	38	0	0	707.439	501.395	0	0	564.68	262.382			0.798203	0.523304
ABCC8	HGLibA_00184	GCGTAGCTGCGAGAAGCCGA	¥	23	21	0	0	20	4	0	0	120.313	115.211	0	0	136.751	27.434	0	0	1.13663	0.23812
ABCC8	HGLibA_00186	GATGTTGTGATAGTAGACCA	¥	39	71	0	0	48	22	0	0	204.009	389.523	0	0	328.203	150.887	0	0	1.60877	0.387364
ABCC8	HGLibA_00185	TGATGACATTGACCTCCACG	¥	159	138	0	0	59	142	0	0	831.729	757.1	0	0	403.416	973.906	0	0	0.485034	1.28636
ABCC8	HGLibB_00186	CTTCATGCTGCTCTTCGTCC	¥	0	0	67	45	0	0	15	4	0	0	385.353	285.605	0	0	136.616	27.6191			0.354522	0.0967041
ABCC8	HGLibB_00185	ATCCACCGCAGGTTGTGCCC	¥	0	0	49	70	0	0	44	53	0	0	281.825	444.274	0	0	400.741	365.954			1.42195	0.823711
ABCC8	HGLibB_00184	TCACCTACCAATTAGCAGCT	¥	0	0	167	104	0	0	44	119	0	0	960.507	660.064	0	0	400.741	821.669			0.417218	1.24483
ABCC9	HGLibA_00188	TTTCTAGGCGGCGGGAATCA	¥	13	8	0	0	0	10	0	0	68.003	43.8899	0	0	0	68.5849	0	0	0	1.56266
ABCC9	HGLibA_00189	TCTTCATATAATATCAACGA	¥	7	16	0	0	3	27	0	0	36.617	87.7797	0	0	20.5127	185.179	0	0	0.560196	2.10959
ABCC9	HGLibA_00187	CCTCTTTATGCCAGCCGTGA	¥	30	35	0	0	12	22	0	1	156.93	192.018	0	0	82.0508	150.887	0	6.90479	0.52285	0.785795
ABCC9	HGLibB_00189	TACTTACCAATAAACAATAT	¥	0	0	72	52	0	0	57	7	0	0	414.111	330.032	0	0	519.141	48.3335			1.25363	0.146451
ABCC9	HGLibB_00188	CGAATGTAAGAATCCATCTC	¥	0	0	110	56	0	0	38	62	0	0	632.669	355.419	0	0	346.094	428.097			0.547038	1.20448
ABCC9	HGLibB_00187	TTCCGGGACATAACCTGAGA	¥	0	1	83	83	0	0	62	55	0	5.48623	477.378	526.782	0	0	564.68	379.763			1.18288	0.720911
ABCD1	HGLibA_00190	CCTGTCGTTCCGCAGCCGTC	¥	6	10	0	0	7	11	0	0	31.386	54.8623	0	0	47.863	75.4434	0	0	1.52498	1.37514
ABCD1	HGLibA_00192	GCGGATCATGTCGTCGTACA	¥	88	61	0	0	48	168	2	0	460.328	334.66	0	0	328.203	1152.23	18.2155	0	0.712977	3.44298
ABCD1	HGLibA_00191	CGACGACATGATCCGCTCAA	¥	88	65	0	2	107	245	3	2	460.328	356.605	0	12.6935	731.619	1680.33	27.3232	13.8096	1.58934	4.71202
ABCD1	HGLibB_00190	GCGCTACATGCACTCGCGTG	¥	0	0	5	5	0	0	19	9	0	0	28.7577	31.7339	0	0	173.047	62.1431			6.01742	1.95826
ABCD1	HGLibB_00192	CCTGGTAGGAGCGCTGTAGC	¥	0	0	38	33	0	0	19	26	0	0	218.558	209.443	0	0	173.047	179.524			0.791766	0.85715
ABCD1	HGLibB_00191	AAGGATGAGGTTGATCTGCG	¥	0	0	37	43	0	0	51	64	0	0	212.807	272.911	0	0	464.495	441.906			2.18271	1.61923
ABCD2	HGLibA_00195	CAGCAGTGGACTAATTATGG	¥	22	17	0	0	16	9	1	0	115.082	93.266	0	0	109.401	61.7264	9.10774	0	0.950636	0.661832
ABCD2	HGLibA_00193	CCTTATTGCACTGTTGACGA	¥	63	56	0	0	46	23	0	0	329.553	307.229	0	0	314.528	157.745	0	0	0.954408	0.513445
ABCD2	HGLibA_00194	TTTCATAGGCGTGGTCTACT	¥	61	58	0	0	60	20	0	0	319.091	318.202	0	0	410.254	137.17	0	0	1.2857	0.431079
ABCD2	HGLibB_00195	TACCACTGCTCGAAATTTAC	¥	0	0	73	24	0	0	16	47	0	0	419.862	152.323	0	0	145.724	324.525			0.347075	2.13051
ABCD2	HGLibB_00194	TAAATTTCGAGCAGTGGTAA	¥	0	0	28	26	0	0	19	37	0	0	161.043	165.016	0	0	173.047	255.477			1.07454	1.54819
ABCD2	HGLibB_00193	CATGATGTACCACAAACGTT	¥	0	0	61	49	0	0	66	18	0	0	350.844	310.992	0	0	601.111	124.286			1.71333	0.399644
ABCD3	HGLibA_00198	ACCACCATTACAGAACAATG	¥	41	19	0	0	17	6	0	0	214.471	104.238	0	0	116.239	41.151	0	0	0.541978	0.394777
ABCD3	HGLibA_00197	GTGGTTTGCAGTGGTATCAT	¥	33	40	0	0	29	29	0	0	172.623	219.449	0	0	198.289	198.896	0	0	1.14868	0.906343
ABCD3	HGLibA_00196	CTCGAACATATTGTGATGTT	¥	219	191	0	0	54	44	0	0	1145.59	1047.87	0	0	369.228	301.774	0	0	0.322305	0.287988
ABCD3	HGLibB_00198	TTTACCTCATTGTTCTGTAA	¥	0	0	19	25	0	0	5	29	0	0	109.279	158.669	0	0	45.5387	200.239			0.416719	1.26199
ABCD3	HGLibB_00196	AAAATGGGACACTAATTGAA	¥	0	0	51	35	0	0	11	12	0	0	293.329	222.137	0	0	100.185	82.8574			0.341546	0.373001
ABCD3	HGLibB_00197	ACCTCTTTACAAAATGTTCT	¥	0	0	80	76	0	0	41	23	0	0	460.123	482.355	0	0	373.417	158.81			0.81156	0.329239
ABCD4	HGLibA_00201	GTCTCAGGTCATGGCGGTCG	¥	3	10	0	0	0	0	0	0	15.693	54.8623	0	0	0	0	0	0	0	0
ABCD4	HGLibA_00199	TACCTGCAGCCGAAGTACGC	¥	62	35	0	0	53	42	0	0	324.322	192.018	0	0	362.391	288.057	0	0	1.11738	1.50015
ABCD4	HGLibA_00200	GAGACCTCACCTGCGTACTT	¥	50	71	0	0	66	67	0	0	261.55	389.523	0	0	451.279	459.519	0	0	1.7254	1.1797
ABCD4	HGLibB_00201	AGAGCAATTTGTGATCTACC	¥	0	0	0	16	0	0	1	0	0	0	1	101.548	0	0	9.10774	0			9.10774	0
ABCD4	HGLibB_00200	CTCACTCACCCAGTAGGGTC	¥	0	0	53	44	0	0	28	14	0	0	304.832	279.258	0	0	255.017	96.667			0.836583	0.346157
ABCD4	HGLibB_00199	TTGATCCCCAGTCAGTACTA	¥	0	0	166	108	0	0	62	26	0	0	954.756	685.451	0	0	564.68	179.524			0.591439	0.261907
ABCE1	HGLibA_00204	AGACTTAAACCTGATGAAGG	¥	1	4	0	0	0	0	0	0	5.231	21.9449	0	0	0	0	0	0	0	0
ABCE1	HGLibA_00203	ACAAATGTACCTCCTTCATC	¥	25	26	0	0	5	3	0	0	130.775	142.642	0	0	34.1878	20.5755	0	0	0.261425	0.144246
ABCE1	HGLibA_00202	TAATAACTCACAGTTGATTT	¥	72	52	0	0	50	63	1	0	376.632	285.284	0	0	341.878	432.085	9.10774	0	0.907725	1.51458
ABCE1	HGLibB_00202	ATGTGTATGTATAAATATCC	¥	0	0	6	3	0	0	0	16	0	0	34.5092	19.0403	0	0	0	110.477			0	5.80224
ABCE1	HGLibB_00204	TTATAACTGACATTTAGAAC	¥	0	0	6	10	0	0	7	0	0	0	34.5092	63.4677	0	0	63.7542	0			1.84745	0
ABCE1	HGLibB_00203	TTTGAGCTAGCAATTGTAGC	¥	0	0	32	26	0	0	17	48	0	0	184.049	165.016	0	0	154.832	331.43			0.841251	2.00847
ABCF1	HGLibA_00205	AAAAAGCGAGATACCCGAAA	¥	46	1	0	0	21	5	0	0	240.626	5.48623	0	0	143.589	34.2925	0	0	0.596731	6.25064
ABCF1	HGLibA_00206	GTACCCGCCCCAAAACCCCG	¥	23	11	0	0	9	14	0	0	120.313	60.3486	0	0	61.5381	96.0189	0	0	0.511483	1.59107
ABCF1	HGLibA_00207	CTCAGTGCCAACCAGTGATG	¥	26	23	1	0	11	11	0	0	136.006	126.183	5.75154	0	75.2132	75.4434	0	0	0.553014	0.597887
ABCF1	HGLibB_00205	TTTATAGTTCTTTGAAGAGC	¥	0	0	19	12	0	0	6	10	0	0	109.279	76.1613	0	0	54.6465	69.0479			0.500062	0.906601
ABCF1	HGLibB_00207	CAGTAGAAGATAAACAGGCT	¥	0	0	3	24	0	0	15	13	0	0	17.2546	152.323	0	0	136.616	89.7622			7.91766	0.58929
ABCF1	HGLibB_00206	CTAGACAAAGTGGTGAAGAA	¥	0	0	33	29	0	0	11	6	0	0	189.801	184.056	0	0	100.185	41.4287			0.527844	0.225087
ABCF2	HGLibA_00208	ATGATCAGTACGTGAAGACG	¥	7	12	0	0	8	13	0	0	36.617	65.8348	0	0	54.7005	89.1604	0	0	1.49386	1.35431
ABCF2	HGLibA_00209	CCTAGATGCTTGCGTGTGGT	¥	16	38	0	0	22	53	0	0	83.696	208.477	0	0	150.426	363.5	0	0	1.7973	1.7436
ABCF2	HGLibA_00210	AGATCAGATTGCACACATGA	¥	104	67	0	0	45	45	0	0	544.024	367.578	0	0	307.69	308.632	0	0	0.565583	0.839638
ABCF2	HGLibB_00210	GGTGGTTGGTAGGCTCATCC	¥	0	0	76	35	0	0	36	43	0	0	437.117	222.137	0	0	327.879	296.906			0.750094	1.33659
ABCF2	HGLibB_00208	CAAGAAACTGAAGTATTATA	¥	0	0	11	37	0	0	12	11	0	0	63.2669	234.831	0	0	109.293	75.9526			1.72749	0.323436
ABCF2	HGLibB_00209	GTTGTGCATGTGAATGATAT	¥	0	0	80	47	0	0	33	45	0	0	460.123	298.298	0	0	300.555	310.715			0.653207	1.04163
ABCF3	HGLibA_00211	TCCGCCCCACCAGCCCGTAA	¥	35	24	0	0	21	24	0	0	183.085	131.67	0	0	143.589	164.604	0	0	0.784275	1.25013
ABCF3	HGLibA_00213	GCCGCCGTTACGGGCTGGTG	¥	53	32	0	0	37	36	0	0	277.243	175.559	0	0	252.99	246.906	0	0	0.912521	1.40639
ABCF3	HGLibA_00212	TAGGGGCGTCCAGTAGCACC	¥	39	42	0	0	16	33	0	0	204.009	230.422	0	0	109.401	226.33	0	0	0.536256	0.982243
ABCF3	HGLibB_00212	TCTCCGTTATCTTTGACAAC	¥	0	0	52	30	0	0	30	12	0	0	299.08	190.403	0	0	273.232	82.8574			0.913576	0.435168
ABCF3	HGLibB_00213	CCTTTAAAGAGTCTTAGAAG	¥	0	0	96	52	1	0	28	763	0	0	552.148	330.032	6.83756	0	255.017	5268.35			0.461863	15.9631
ABCF3	HGLibB_00211	GTTCTCAATTCGCACATCAT	¥	0	0	225	207	0	0	162	243	0	0	1294.1	1313.78	0	0	1475.45	1677.86			1.14014	1.27712
ABCG1	HGLibA_00216	ATTTCCGGGAAGTTCAATAG	¥	18	14	0	0	6	18	0	0	94.158	76.8073	0	0	41.0254	123.453	0	0	0.435708	1.60731
ABCG1	HGLibA_00215	ACTGAGACGGACCTGCTGAA	¥	50	40	0	0	16	28	0	0	261.55	219.449	0	0	109.401	192.038	0	0	0.41828	0.87509
ABCG1	HGLibA_00214	GTCCACGCTGATGAACATCC	¥	80	74	0	0	23	54	0	0	418.48	405.981	0	0	157.264	370.359	0	0	0.375798	0.912256
ABCG1	HGLibB_00214	AGAAGCGCTGGGCTTCCGTG	¥	0	0	2	3	0	0	6	6	0	0	11.5031	19.0403	0	0	54.6465	41.4287			4.75059	2.17584
ABCG1	HGLibB_00215	GTTCTTGATGCTGGGAACGC	¥	0	0	61	34	0	0	31	109	0	0	350.844	215.79	0	0	282.34	752.622			0.804745	3.48775
ABCG1	HGLibB_00216	TCTGACCACACCTGAGGGCA	¥	0	0	38	59	0	0	37	60	0	0	218.558	374.46	0	0	336.986	414.287			1.54186	1.10636
ABCG2	HGLibA_00218	GACAGCTTCCAATGACCTGA	¥	40	23	1	0	9	28	0	0	209.24	126.183	5.75154	0	61.5381	192.038	0	0	0.294103	1.52189
ABCG2	HGLibA_00217	ACATCTCCAGATAATCCACT	¥	70	45	0	0	36	55	0	0	366.17	246.881	0	0	246.152	377.217	0	0	0.672235	1.52793
ABCG2	HGLibA_00219	CGAAGATTTGCCTCCACCTG	¥	132	144	0	0	65	66	0	0	690.492	790.018	0	0	444.442	452.661	0	0	0.64366	0.572975
ABCG2	HGLibB_00217	TATTAGATGTCTTAGCTGCA	¥	0	0	7	20	0	0	20	7	0	0	40.2608	126.935	0	0	182.155	48.3335			4.52437	0.380772
ABCG2	HGLibB_00219	TACAGTGGGATCATGAAACC	¥	0	0	6	23	0	0	8	20	0	0	34.5092	145.976	0	0	72.8619	138.096			2.11137	0.946018
ABCG2	HGLibB_00218	AGCTGTCGCGGGGAAGCCAT	¥	0	0	30	31	0	0	38	30	0	0	172.546	196.75	0	0	346.094	207.144			2.00581	1.05283
ABCG4	HGLibA_00221	TCGTGTGGGAGCACGACATC	¥	14	18	0	0	2	4	0	0	73.234	98.7522	0	0	13.6751	27.434	0	0	0.186732	0.277806
ABCG4	HGLibA_00222	TCATGGCTTCCAACACCGTG	¥	123	108	0	0	69	82	0	0	643.413	592.513	0	0	471.792	562.397	0	0	0.733265	0.949171
ABCG4	HGLibA_00220	TGATGTCGTGCTCCCACACG	¥	136	145	0	0	66	105	0	2	711.416	795.504	0	0	451.279	720.142	0	13.8096	0.63434	0.905265
ABCG4	HGLibB_00222	CCTGAAGCTGAGTGAGAAGC	¥	0	0	16	22	0	0	13	7	0	0	92.0246	139.629	0	0	118.401	48.3335			1.28662	0.346157
ABCG4	HGLibB_00220	CGGAAGGTCCTCAGCTCCCG	¥	0	0	24	24	0	0	15	7	0	0	138.037	152.323	0	0	136.616	48.3335			0.989707	0.31731
ABCG4	HGLibB_00221	CCTGCTTCTCACTCAGCTTC	¥	0	0	84	92	0	0	74	21	0	0	483.129	583.903	0	0	673.973	145			1.39502	0.24833
ABCG5	HGLibA_00225	GTAGTGCAGCGTCTCGCGCA	¥	35	16	0	0	8	9	0	0	183.085	87.7797	0	0	54.7005	61.7264	0	0	0.298771	0.703197
ABCG5	HGLibA_00223	TCCTTTAAAGCCACCGCGTG	¥	19	17	0	0	7	29	0	0	99.389	93.266	0	0	47.863	198.896	0	0	0.481572	2.13257
ABCG5	HGLibA_00224	GCCGGGATTGCCGCGGCGGA	¥	32	29	0	0	43	14	0	0	167.392	159.101	0	0	294.015	96.0189	0	0	1.75645	0.60351
ABCG5	HGLibB_00225	TGAACGGCCGGGCGCTGCGC	¥	0	0	28	16	0	0	3	2	0	0	161.043	101.548	0	0	27.3232	13.8096			0.169664	0.13599
ABCG5	HGLibB_00224	CTCCGGGAAAACCACGCTGC	¥	0	0	31	19	0	0	33	4	0	0	178.298	120.589	0	0	300.555	27.6191			1.68569	0.229036
ABCG5	HGLibB_00223	CTGCCCGCTCTCCACGTACA	¥	0	0	86	95	0	0	49	32	0	0	494.632	602.943	0	0	446.279	220.953			0.902245	0.366457
ABCG8	HGLibA_00226	CACGGCGGCAAGATCAAGTC	¥	24	14	0	0	9	21	0	0	125.544	76.8073	0	0	61.5381	144.028	0	0	0.490172	1.87519
ABCG8	HGLibA_00227	GCTGCCCATTGATCCAGATC	¥	23	22	0	0	16	7	0	0	120.313	120.697	0	0	109.401	48.0095	0	0	0.909304	0.397768
ABCG8	HGLibA_00228	GGTACCTGAGCTCCCTATGA	¥	10	28	0	0	7	5	0	0	52.31	153.615	0	0	47.863	34.2925	0	0	0.914987	0.223237
ABCG8	HGLibB_00226	TGTGGGCCCCATGGCCGGGA	¥	0	0	20	31	0	0	24	46	0	0	115.031	196.75	0	0	218.586	317.62			1.90024	1.61433
ABCG8	HGLibB_00228	CTGCCAGAATTCTTGTGAGC	¥	0	0	53	39	0	0	17	23	0	0	304.832	247.524	0	0	154.832	158.81			0.507925	0.641594
ABCG8	HGLibB_00227	GGCCACTCCCCAGGATACCT	¥	0	0	48	61	0	0	50	29	0	0	276.074	387.153	0	0	455.387	200.239			1.64951	0.517208
ABHD1	HGLibA_00231	GTAGAAAGTCTCGGTGGTGA	¥	26	13	0	0	7	8	0	0	136.006	71.321	0	0	47.863	54.868	0	0	0.351918	0.769309
ABHD1	HGLibA_00229	GACCCTACCGTTCCACAAGT	¥	15	19	0	0	11	8	0	0	78.465	104.238	0	0	75.2132	54.868	0	0	0.958558	0.52637
ABHD1	HGLibA_00230	GGTGCAAGACGTATGTATCC	¥	44	42	0	0	8	42	0	0	230.164	230.422	0	0	54.7005	288.057	0	0	0.237659	1.25013
ABHD1	HGLibB_00231	CTTTGAGACCACTCGCTCCC	¥	0	0	24	21	0	0	8	0	0	0	138.037	133.282	0	0	72.8619	0			0.527844	0
ABHD1	HGLibB_00230	CCCAGTAGTAGCCCAAGTAG	¥	0	0	46	33	0	0	24	26	0	0	264.571	209.443	0	0	218.586	179.524			0.82619	0.85715
ABHD1	HGLibB_00229	AGACTTTCTACCCAACGCTG	¥	0	0	73	115	0	0	73	112	0	0	419.862	729.879	0	0	664.865	773.336			1.58353	1.05954
ABHD10	HGLibA_00232	TTGGAAGGTCTGGTCGATTA	¥	2	0	0	0	4	5	0	0	10.462	1	0	0	27.3503	34.2925	0	0	2.61425	34.2925
ABHD10	HGLibA_00233	TGCAATTGCACGACCAGAGA	¥	1	2	0	0	1	0	0	0	5.231	10.9725	0	0	6.83756	0	0	0	1.30712	0
ABHD10	HGLibA_00234	TACAAAAGCGTTGGCGATTG	¥	36	23	0	0	43	38	0	0	188.316	126.183	0	0	294.015	260.623	0	0	1.56129	2.06543
ABHD10	HGLibB_00232	ATTCTTGTTGGATCTAGCCT	¥	0	0	31	11	0	0	2	3	0	0	178.298	69.8145	0	0	18.2155	20.7144			0.102163	0.296706
ABHD10	HGLibB_00234	ACCTGCATTGATGTATGCCA	¥	0	0	59	91	0	0	98	193	0	0	339.341	577.556	0	0	892.559	1332.62			2.63027	2.30735
ABHD10	HGLibB_00233	AACACAGTGATCACCGAATG	¥	0	0	115	138	0	0	104	170	0	0	661.427	875.855	0	0	947.205	1173.81			1.43206	1.34019
ABHD11	HGLibA_00236	GGCTAGCTTACTGCACGAAC	¥	23	11	0	0	2	28	0	0	120.313	60.3486	0	0	13.6751	192.038	0	0	0.113663	3.18214
ABHD11	HGLibA_00237	GAGCCCGTGCAAAAAGACGA	¥	11	15	1	0	20	3	0	0	57.541	82.2935	5.75154	0	136.751	20.5755	0	0	2.37659	0.250026
ABHD11	HGLibA_00235	CCGCTCCCGTGCCCGAAAAC	¥	50	30	0	0	36	26	0	0	261.55	164.587	0	0	246.152	178.321	0	0	0.941129	1.08344
ABHD11	HGLibB_00235	AGCGCCCGTCTACCTCTACC	¥	0	0	25	22	0	0	7	13	0	0	143.788	139.629	0	0	63.7542	89.7622			0.443389	0.642862
ABHD11	HGLibB_00237	ATGATCTCGTAGCTCATGTC	¥	0	0	31	25	0	0	18	13	0	0	178.298	158.669	0	0	163.939	89.7622			0.91947	0.565719
ABHD11	HGLibB_00236	CTGGTGCCCTGCGTCGTCGT	¥	0	0	64	37	0	0	13	10	0	0	368.099	234.831	0	0	118.401	69.0479			0.321655	0.294033
ABHD12	HGLibA_00239	GCGTTCTTCCACCAGACTGC	¥	40	34	0	0	12	21	0	0	209.24	186.532	0	0	82.0508	144.028	0	0	0.392137	0.772138
ABHD12	HGLibA_00238	TGGTACCTGCGTTCCCATGC	¥	77	41	0	0	41	23	0	0	402.787	224.936	0	0	280.34	157.745	0	0	0.696001	0.701291
ABHD12	HGLibA_00240	TGATTCAAACCTTGATCCTG	¥	150	137	0	0	48	55	0	0	784.65	751.614	0	0	328.203	377.217	0	0	0.41828	0.501876
ABHD12	HGLibB_00238	CTTGCAGGCGAAAGGGCGTG	¥	0	0	61	26	0	0	19	14	0	0	350.844	165.016	0	0	173.047	96.667			0.493231	0.585803
ABHD12	HGLibB_00239	AAGACGTGACCATTGGAGTC	¥	0	0	90	42	0	1	47	14	0	0	517.639	266.564	0	6.85849	428.064	96.667			0.826955	0.36264
ABHD12	HGLibB_00240	TTTCTCATCAAACTATGTCC	¥	0	0	113	76	0	0	47	65	0	0	649.924	482.355	0	0	428.064	448.811			0.658637	0.930458
ABHD12B	HGLibA_00243	TATGAAGCAGCCCTTCGTGA	¥	8	15	0	0	2	10	0	0	41.848	82.2935	0	0	13.6751	68.5849	0	0	0.326781	0.833419
ABHD12B	HGLibA_00241	ACATGGTCGACCGCAACCTG	¥	40	31	0	0	29	58	0	0	209.24	170.073	0	0	198.289	397.793	0	0	0.947665	2.33895
ABHD12B	HGLibA_00242	GCCGCATCGCCCGAGCCGCC	¥	45	60	0	0	13	41	0	0	235.395	329.174	0	0	88.8883	281.198	0	0	0.377614	0.854254
ABHD12B	HGLibB_00241	CCAAGGGGAAGGACTGTTGC	¥	0	0	9	20	0	0	0	14	0	0	51.7639	126.935	0	0	0	96.667			0	0.761544
ABHD12B	HGLibB_00243	ACCAGGCGGCCACGCAGCTA	¥	0	0	15	37	0	0	22	2	0	0	86.2731	234.831	0	0	200.37	13.8096			2.32251	0.0588065
ABHD12B	HGLibB_00242	AGCTTCGCACAGACTGAAGC	¥	0	0	27	57	0	0	20	9	0	0	155.292	361.766	0	0	182.155	62.1431			1.17299	0.171777
ABHD13	HGLibA_00244	GTGTCATTGTGAGTCCCATC	¥	13	14	0	0	20	7	0	0	68.003	76.8073	0	0	136.751	48.0095	0	0	2.01096	0.625064
ABHD13	HGLibA_00245	GCTAATCTCTTAGTCCGAGA	¥	27	27	0	0	21	13	0	0	141.237	148.128	0	0	143.589	89.1604	0	0	1.01665	0.601913
ABHD13	HGLibA_00246	CGATGCGTTACCTTCCTTTA	¥	203	166	0	0	97	123	0	0	1061.89	910.715	0	0	663.244	843.595	0	0	0.624586	0.9263
ABHD13	HGLibB_00246	CAAGTGCAGTGAAATAGCCT	¥	0	0	1	9	0	0	1	0	0	0	5.75154	57.121	0	0	9.10774	0			1.58353	0
ABHD13	HGLibB_00244	CTCGATAATCAACCAGCAAA	¥	0	0	19	38	0	0	14	2	0	0	109.279	241.177	0	0	127.508	13.8096			1.16681	0.057259
ABHD13	HGLibB_00245	CTTTATGTTCCCATGCCCAC	¥	0	0	54	81	0	0	54	10	0	0	310.583	514.089	0	0	491.818	69.0479			1.58353	0.134311
ABHD14A	HGLibA_00247	GAGCACCTCGCGGTAAAAGA	¥	5	15	0	0	1	3	0	0	26.155	82.2935	0	0	6.83756	20.5755	0	0	0.261425	0.250026
ABHD14A	HGLibA_00249	CTCCCACGTGTGAGAGTTAA	¥	40	20	0	0	41	28	0	0	209.24	109.725	0	0	280.34	192.038	0	0	1.3398	1.75018
ABHD14A	HGLibA_00248	ACTCCAACCCTTATCCTGTA	¥	58	44	0	0	32	26	0	0	303.398	241.394	0	0	218.802	178.321	0	0	0.721172	0.738712
ABHD14A	HGLibB_00248	GCCGCAGTGACTCTCGAGCC	¥	0	0	10	15	0	0	4	2	0	0	57.5154	95.2016	0	0	36.431	13.8096			0.633412	0.145056
ABHD14A	HGLibB_00247	GGCATAGTGGCCACTCAGCG	¥	0	0	15	18	0	0	24	80	0	0	86.2731	114.242	0	0	218.586	552.383			2.53365	4.8352
ABHD14A	HGLibB_00249	AGGCCTTTAACTCTCACACG	¥	0	0	28	31	0	0	24	25	0	0	161.043	196.75	0	0	218.586	172.62			1.35731	0.877355
ABHD14B	HGLibA_00252	GTGATCAGTCCATCACTGAG	¥	20	25	0	0	23	4	0	0	104.62	137.156	0	0	157.264	27.434	0	0	1.50319	0.20002
ABHD14B	HGLibA_00250	TACCTTCACACTGGCATAGT	¥	124	101	0	0	152	84	0	0	648.644	554.11	0	0	1039.31	576.114	0	0	1.60228	1.03971
ABHD14B	HGLibA_00251	TTCGCTTCTCCTCCGAGACC	¥	84	126	0	0	93	91	0	0	439.404	691.265	0	0	635.894	624.123	0	0	1.44717	0.90287
ABHD14B	HGLibB_00252	TGAAGCAGCTGCCCAACCAC	¥	0	0	15	3	0	0	25	0	0	0	86.2731	19.0403	0	0	227.694	0			2.63922	0
ABHD14B	HGLibB_00251	CTGTTACCTGGACAAACCAG	¥	0	0	12	17	0	0	7	12	0	0	69.0185	107.895	0	0	63.7542	82.8574			0.923727	0.767944
ABHD14B	HGLibB_00250	TTAAGTACCTGGCAGGTCAA	¥	0	0	48	52	0	0	59	71	0	0	276.074	330.032	0	0	537.357	490.24			1.94642	1.48543
ABHD15	HGLibA_00254	CCGCTGTTCGCGGTGAGCGA	¥	7	8	0	0	0	0	0	0	36.617	43.8899	0	0	0	0	0	0	0	0
ABHD15	HGLibA_00253	TTCGTCCTGCCCGTAGCGCC	¥	6	28	0	0	4	4	0	0	31.386	153.615	0	0	27.3503	27.434	0	0	0.871416	0.17859
ABHD15	HGLibA_00255	CGGGTCGTTGCGGTCCCAGT	¥	21	52	0	0	6	1	0	0	109.851	285.284	0	0	41.0254	6.85849	0	0	0.373464	0.0240409
ABHD15	HGLibB_00253	CCCCACGACGACGGCCCCCA	¥	0	0	43	8	0	0	20	27	0	0	247.316	50.7742	0	0	182.155	186.429			0.736526	3.67173
ABHD15	HGLibB_00254	CCGCGGCGATGGAAGATGAC	¥	0	0	23	33	0	0	4	6	0	0	132.285	209.443	0	0	36.431	41.4287			0.275397	0.197804
ABHD15	HGLibB_00255	CCTTCGCTCACCGCGAACAG	¥	0	0	27	33	0	0	50	25	0	0	155.292	209.443	0	0	455.387	172.62			2.93247	0.824182
ABHD16A	HGLibA_00256	AGGGGAGGACCGACGGATAC	¥	3	0	0	0	0	4	0	0	15.693	1	0	0	0	27.434	0	0	0	27.434
ABHD16A	HGLibA_00257	GTACTATCAGCCCCGTGCCC	¥	13	14	0	0	67	61	1	0	68.003	76.8073	0	0	458.117	418.368	9.10774	0	6.73672	5.44699
ABHD16A	HGLibA_00258	TTTACAGATCCTGTATCCGT	¥	86	73	1	0	60	123	4	1	449.866	400.495	5.75154	0	410.254	843.595	36.431	6.90479	0.911947	2.10638
ABHD16A	HGLibB_00257	TCGCCTTCTTCTACTTGTAC	¥	0	0	16	15	0	0	180	621	0	0	92.0246	95.2016	0	0	1639.39	4287.87			17.8147	45.0399
ABHD16A	HGLibB_00258	ACATTGCTGCTACTTCTGGC	¥	0	0	35	35	0	0	86	198	0	0	201.304	222.137	0	0	783.266	1367.15			3.89096	6.15452
ABHD16A	HGLibB_00256	TCTCCACCTACCTCGGAGGC	¥	0	0	90	49	0	0	47	8	0	0	517.639	310.992	0	0	428.064	55.2383			0.826955	0.17762
ABHD16B	HGLibA_00261	GCACCGCTACCCCGTCGTGA	¥	25	22	0	0	21	56	0	0	130.775	120.697	0	0	143.589	384.076	0	0	1.09798	3.18214
ABHD16B	HGLibA_00259	CGCCTCGTGGAGCGCTACCA	¥	8	32	0	0	5	12	0	0	41.848	175.559	0	0	34.1878	82.3019	0	0	0.816953	0.468798
ABHD16B	HGLibA_00260	CTTCGACGACCTTGTGCCGC	¥	167	175	0	0	48	141	0	0	873.577	960.091	0	0	328.203	967.048	0	0	0.3757	1.00725
ABHD16B	HGLibB_00261	CTACCGTGCACGCTGCGAAG	¥	0	0	46	57	0	0	18	53	0	0	264.571	361.766	0	0	163.939	365.954			0.619643	1.01158
ABHD16B	HGLibB_00259	TCAGCACGACGCCAACGCCA	¥	0	0	54	60	0	0	52	31	0	0	310.583	380.806	0	0	473.603	214.048			1.52488	0.562092
ABHD16B	HGLibB_00260	CTTCTATGCACGCTACCGCG	¥	0	0	90	102	0	0	39	128	0	0	517.639	647.371	0	0	355.202	883.812			0.686197	1.36523
ABHD17A	HGLibA_00262	GACTCCAACAACCCAGCGCC	¥	4	7	0	0	6	0	0	0	20.924	38.4036	0	0	41.0254	0	0	0	1.96069	0
ABHD17A	HGLibA_00263	CAGAACCCCACCTGGCGAGA	¥	5	9	0	0	1	3	0	0	26.155	49.3761	0	0	6.83756	20.5755	0	0	0.261425	0.416709
ABHD17A	HGLibA_00264	TACACGGTCCTCTTCTCGCA	¥	25	10	0	0	119	20	0	0	130.775	54.8623	0	0	813.67	137.17	0	0	6.22191	2.50026
ABHD17A	HGLibB_00264	AGGGAAGGCGTCGAAGCAGT	¥	0	0	11	9	0	0	2	1	0	0	63.2669	57.121	0	0	18.2155	6.90479			0.287915	0.12088
ABHD17A	HGLibB_00262	GTCGCCCTCACCTGGTGCGC	¥	0	0	37	37	0	0	50	24	0	0	212.807	234.831	0	0	455.387	165.715			2.13991	0.705678
ABHD17A	HGLibB_00263	CGCCAGGTACGGCATCAGCC	¥	1	0	35	49	0	0	24	35	5.231	0	201.304	310.992	0	0	218.586	241.667			1.08585	0.777086
ABHD17B	HGLibA_00266	GAGTAAAGTGTATTTCGCAT	¥	17	17	0	0	2	8	0	0	88.927	93.266	0	0	13.6751	54.868	0	0	0.153779	0.588295
ABHD17B	HGLibA_00267	ATCTGTCTGAACGAGCAGAC	¥	36	29	0	0	21	27	0	0	188.316	159.101	0	0	143.589	185.179	0	0	0.762489	1.16391
ABHD17B	HGLibA_00265	GGCAACGTTCAAACAATGCG	¥	33	41	0	0	23	7	0	0	172.623	224.936	0	0	157.264	48.0095	0	0	0.911026	0.213436
ABHD17B	HGLibB_00267	GTCCCATGAATTATTAATAC	¥	0	0	35	17	0	0	21	33	0	0	201.304	107.895	0	0	191.263	227.858			0.950119	2.11185
ABHD17B	HGLibB_00266	ACTCGCATTCCCGAAGTCAG	¥	0	0	46	28	0	0	1	21	0	0	264.571	177.71	0	0	9.10774	145			0.0344246	0.815941
ABHD17B	HGLibB_00265	TATAGGGACAGTACCGTCTG	¥	0	0	97	61	0	0	47	10	0	0	557.899	387.153	0	0	428.064	69.0479			0.767278	0.178348
ABHD17C	HGLibA_00270	ACCTCAGCGAGCGCGCCGAC	¥	2	8	0	0	4	11	0	0	10.462	43.8899	0	0	27.3503	75.4434	0	0	2.61425	1.71893
ABHD17C	HGLibA_00268	CGCTGCGCATTCATACCTCG	¥	27	64	0	0	48	25	0	0	141.237	351.119	0	0	328.203	171.462	0	0	2.32378	0.488331
ABHD17C	HGLibA_00269	GACAGCGCTCGTACATCGCT	¥	133	134	0	0	182	180	0	0	695.723	735.155	0	0	1244.44	1234.53	0	0	1.7887	1.67928
ABHD17C	HGLibB_00268	GCGCGAGAAGAAGACCTCGA	¥	0	0	75	17	0	0	33	7	0	0	431.365	107.895	0	0	300.555	48.3335			0.696754	0.447967
ABHD17C	HGLibB_00270	GCCCAGCCCCTTCAACCCAA	¥	0	0	13	42	0	0	4	15	0	0	74.77	266.564	0	0	36.431	103.572			0.48724	0.388543
ABHD17C	HGLibB_00269	CTCGAGGTATGAATGCGCAG	¥	0	0	57	79	0	0	84	47	0	0	327.838	501.395	0	0	765.05	324.525			2.33362	0.647244
ABHD2	HGLibA_00273	GATACATTCCACCGTTGATC	¥	44	18	0	0	29	6	0	0	230.164	98.7522	0	0	198.289	41.151	0	0	0.861514	0.416709
ABHD2	HGLibA_00271	TTACCATAGGTGAACATGCG	¥	33	52	0	0	27	27	0	0	172.623	285.284	0	0	184.614	185.179	0	0	1.06947	0.649105
ABHD2	HGLibA_00272	TCGCCACGCATGTTCACCTA	¥	92	144	1	0	149	142	0	0	481.252	790.018	5.75154	0	1018.8	973.906	0	0	2.11697	1.23277
ABHD2	HGLibB_00273	GTGCTGCGTCAGCGTGTGCC	¥	0	0	54	30	0	0	19	6	0	0	310.583	190.403	0	0	173.047	41.4287			0.557168	0.217584
ABHD2	HGLibB_00272	AGAAGATCATCCTCTCGCAC	¥	0	0	44	34	0	0	61	109	0	0	253.068	215.79	0	0	555.572	752.622			2.19535	3.48775
ABHD2	HGLibB_00271	ATTCGACCTCTTCGAGCCCT	¥	0	0	89	81	0	0	46	87	0	0	511.887	514.089	0	0	418.956	600.716			0.818454	1.16851
ABHD3	HGLibA_00274	TACAGAAACGTACTACCCGA	¥	28	43	0	0	30	103	0	0	146.468	235.908	0	0	205.127	706.425	0	0	1.40049	2.99449
ABHD3	HGLibA_00276	CCGAGCCGAAGAACCCCACC	¥	64	56	0	0	18	44	0	0	334.784	307.229	0	0	123.076	301.774	0	0	0.367629	0.982243
ABHD3	HGLibA_00275	TGGACCTGCGGATGTTGTCC	¥	86	68	0	0	49	39	0	0	449.866	373.064	0	0	335.041	267.481	0	0	0.744757	0.716985
ABHD3	HGLibB_00275	TCTCACCCCCGGTCACTAAC	¥	0	0	45	39	0	0	18	23	0	0	258.819	247.524	0	0	163.939	158.81			0.633412	0.641594
ABHD3	HGLibB_00276	TGATAACAGTACGTGTTATA	¥	0	0	31	61	0	0	18	32	0	0	178.298	387.153	0	0	163.939	220.953			0.91947	0.570712
ABHD3	HGLibB_00274	ACTCCTTGCTTGTTCCCGTG	¥	0	0	177	152	0	0	101	166	0	0	1018.02	964.709	0	0	919.882	1146.19			0.903597	1.18812
ABHD4	HGLibA_00279	TTGGCTGTTCTTCGAGTAGC	¥	54	44	0	0	28	31	0	0	282.474	241.394	0	0	191.452	212.613	0	0	0.677768	0.880772
ABHD4	HGLibA_00278	CGGAATCGCTGCACCAGACC	¥	63	49	0	0	40	24	0	0	329.553	268.825	0	0	273.503	164.604	0	0	0.82992	0.612308
ABHD4	HGLibA_00277	GCAAAACGACCGCACCCCCT	¥	126	85	0	0	83	34	0	0	659.106	466.33	0	0	567.518	233.189	0	0	0.861042	0.500051
ABHD4	HGLibB_00277	CTGCACACCTTCGATCTGCT	¥	0	0	28	21	0	0	25	21	0	0	161.043	133.282	0	0	227.694	145			1.41387	1.08792
ABHD4	HGLibB_00278	TGGGATTCTGTGCGTTGCAG	¥	0	0	24	34	0	0	18	3	0	0	138.037	215.79	0	0	163.939	20.7144			1.18765	0.095993
ABHD4	HGLibB_00279	ACGTCCTAGGACAGATGCCA	¥	0	0	57	59	0	0	17	137	0	0	327.838	374.46	0	0	154.832	945.956			0.472281	2.52619
ABHD5	HGLibA_00282	TAAGTCTAGTGCAGCGTTTA	¥	36	28	0	0	8	32	0	1	188.316	153.615	0	0	54.7005	219.472	0	6.90479	0.290472	1.42872
ABHD5	HGLibA_00280	ACTCGCTGAAGTACCCATCA	¥	46	49	0	0	12	38	1	0	240.626	268.825	0	0	82.0508	260.623	9.10774	0	0.340989	0.969487
ABHD5	HGLibA_00281	GCACAACCTAGGTGGATTCT	¥	113	104	0	0	9	83	0	0	591.103	570.568	0	0	61.5381	569.255	0	0	0.104107	0.997698
ABHD5	HGLibB_00281	TCTAGGTCAGGATGGCTAAC	¥	0	0	15	7	0	1	9	7	0	0	86.2731	44.4274	0	6.85849	81.9697	48.3335			0.950119	1.08792
ABHD5	HGLibB_00282	ACTCCCTTTAACCCTTTAGC	¥	0	0	21	12	0	0	6	0	0	0	120.782	76.1613	0	0	54.6465	0			0.452437	0
ABHD5	HGLibB_00280	TATAGACGTAGGGCACCATG	¥	0	0	57	64	0	0	22	15	0	0	327.838	406.193	0	0	200.37	103.572			0.611187	0.254981
ABHD6	HGLibA_00284	GCAAGTTAAGAGGATACACC	¥	12	10	0	0	18	7	0	0	62.772	54.8623	0	0	123.076	48.0095	0	0	1.96069	0.87509
ABHD6	HGLibA_00285	AACATGTTTGTGATTGCGGG	¥	50	38	1	0	7	32	0	0	261.55	208.477	5.75154	0	47.863	219.472	0	0	0.182997	1.05274
ABHD6	HGLibA_00283	CCCCTTCCAGGTACTGGCGG	¥	30	39	0	0	9	21	0	0	156.93	213.963	0	0	61.5381	144.028	0	0	0.392137	0.673146
ABHD6	HGLibB_00285	CAGAGAATCCGTGGAGCATG	¥	0	0	3	0	0	0	0	0	0	0	17.2546	1	0	0	0	0			0	0
ABHD6	HGLibB_00284	GAGCAGGATGGATCTTGATG	¥	0	0	16	14	0	0	5	16	0	0	92.0246	88.8548	0	0	45.5387	110.477			0.494854	1.24334
ABHD6	HGLibB_00283	CCTCTTAACTTGCCCATCTA	¥	0	0	28	16	0	0	42	34	0	0	161.043	101.548	0	0	382.525	234.763			2.3753	2.31183
ABHD8	HGLibA_00287	CCATGATGAGCGGCCAGTAC	¥	64	46	0	0	40	34	1	0	334.784	252.367	0	0	273.503	233.189	9.10774	0	0.816953	0.924008
ABHD8	HGLibA_00288	CAAACTTATCGTGCATGCCG	¥	29	60	0	0	43	47	0	0	151.699	329.174	0	0	294.015	322.349	0	0	1.93815	0.979267
ABHD8	HGLibA_00286	TGCCCTCGTCGATGAGCTTC	¥	67	91	0	0	85	85	0	0	350.477	499.247	0	0	581.193	582.972	0	0	1.65829	1.1677
ABHD8	HGLibB_00287	TCGGCGGTTCCCTGGCCATC	¥	0	0	37	15	0	0	19	22	0	0	212.807	95.2016	0	0	173.047	151.905			0.813165	1.59562
ABHD8	HGLibB_00288	ATTCCTGAAGCTCATCGACG	¥	0	0	59	38	0	0	20	36	0	0	339.341	241.177	0	0	182.155	248.572			0.53679	1.03066
ABHD8	HGLibB_00286	ACCTTTGTAGAGGTCAAGCC	¥	0	0	51	55	0	0	30	57	0	0	293.329	349.072	0	0	273.232	393.573			0.931489	1.12748
ABI1	HGLibA_00290	AGTAGTCTGCCACCCGAGTC	¥	47	28	0	0	24	50	0	0	245.857	153.615	0	0	164.102	342.925	0	0	0.667468	2.23237
ABI1	HGLibA_00289	ACAGGGCGCTCCATATTCGC	¥	56	57	0	0	19	25	0	0	292.936	312.715	0	0	129.914	171.462	0	0	0.443489	0.548302
ABI1	HGLibA_00291	AGCGCCCTGTAAGGTATATT	¥	69	61	0	0	76	39	0	0	360.939	334.66	0	0	519.655	267.481	0	0	1.43973	0.799262
ABI1	HGLibB_00291	CAACAATGTACTCCAGTTGC	¥	0	0	76	34	0	0	21	26	0	0	437.117	215.79	0	0	191.263	179.524			0.437555	0.831939
ABI1	HGLibB_00289	CTCCATTCTCCGAAGCTGAG	¥	0	0	46	50	0	0	32	12	0	0	264.571	317.339	0	0	291.448	82.8574			1.10159	0.261101
ABI1	HGLibB_00290	AGGAGATCCCGTCTGGCAAG	¥	0	0	67	58	0	0	65	50	0	0	385.353	368.113	0	0	592.003	345.239			1.53626	0.937863
ABI2	HGLibA_00292	GCACTCCCCCTATCGCACAC	¥	31	20	0	0	79	18	0	0	162.161	109.725	0	0	540.168	123.453	0	0	3.33106	1.12512
ABI2	HGLibA_00294	TATAACGAACTGGTCGTTCA	¥	69	49	0	0	71	29	0	0	360.939	268.825	0	0	485.467	198.896	0	0	1.34501	0.739872
ABI2	HGLibA_00293	GGGCTAGGTACGTAATCATT	¥	57	56	0	0	29	31	0	0	298.167	307.229	0	0	198.289	212.613	0	0	0.665028	0.692035
ABI2	HGLibB_00294	AACACTTGCTAAGGATTGGG	¥	0	0	23	18	0	0	9	8	0	0	132.285	114.242	0	0	81.9697	55.2383			0.619643	0.48352
ABI2	HGLibB_00293	CCCCCTAGTCCCCCTATGTC	¥	0	0	43	35	0	0	3	19	0	0	247.316	222.137	0	0	27.3232	131.191			0.110479	0.590586
ABI2	HGLibB_00292	AAGATTCCATCCTTCGTAGC	¥	0	0	89	69	0	0	110	9	0	0	511.887	437.927	0	0	1001.85	62.1431			1.95717	0.141903
ABI3	HGLibA_00295	AGTAGTCAGCGACCCGCAGC	¥	4	26	0	0	6	1	0	0	20.924	142.642	0	0	41.0254	6.85849	0	0	1.96069	0.0480818
ABI3	HGLibA_00297	CGACATTGGCCATGGGATCA	¥	51	53	0	0	29	17	0	0	266.781	290.77	0	0	198.289	116.594	0	0	0.743267	0.400984
ABI3	HGLibA_00296	CCTTGATGCTCTTTCGAGAC	¥	55	112	0	0	53	68	0	0	287.705	614.458	0	0	362.391	466.378	0	0	1.25959	0.759006
ABI3	HGLibB_00297	AGCACGCAGCTGTCAAGAAC	¥	0	0	2	0	0	0	3	0	0	0	11.5031	1	0	0	27.3232	0			2.3753	0
ABI3	HGLibB_00296	CTGCGAGGACAACTATGTGC	¥	0	0	12	9	0	0	3	4	0	0	69.0185	57.121	0	0	27.3232	27.6191			0.395883	0.48352
ABI3	HGLibB_00295	CTCCTGCAGTAGGGCGTGAG	¥	0	0	25	18	0	0	35	74	0	0	143.788	114.242	0	0	318.771	510.954			2.21694	4.47256
ABI3BP	HGLibA_00299	TGGCACTCTGACACCGAGCT	¥	16	22	0	0	6	16	0	0	83.696	120.697	0	0	41.0254	109.736	0	0	0.490172	0.909184
ABI3BP	HGLibA_00298	GTTGCATTTGCCACCTCGCA	¥	50	35	0	0	62	27	0	0	261.55	192.018	0	0	423.929	185.179	0	0	1.62083	0.964384
ABI3BP	HGLibA_00300	CAAGTCACTGTCCCAATGAC	¥	45	100	0	0	88	139	0	0	235.395	548.623	0	0	601.706	953.331	0	0	2.55615	1.73768
ABI3BP	HGLibB_00298	TGGAAGTATTACACTAGCCC	¥	0	0	42	54	1	0	59	59	0	0	241.565	342.726	6.83756	0	537.357	407.382			2.22448	1.18865
ABI3BP	HGLibB_00300	CGCACAACTATCAGATATTT	¥	0	0	51	63	0	0	43	29	0	0	293.329	399.847	0	0	391.633	200.239			1.33513	0.500789
ABI3BP	HGLibB_00299	AGTCAAAAGAAGTCATGTTC	¥	0	0	69	101	0	0	93	156	0	0	396.856	641.024	0	0	847.02	1077.15			2.13432	1.68035
ABL1	HGLibA_00303	CCGGCAGGAGGTGAACGCCG	¥	19	14	0	0	11	12	0	0	99.389	76.8073	0	0	75.2132	82.3019	0	0	0.756756	1.07154
ABL1	HGLibA_00301	TGTCCCCCAACTACGACAAG	¥	38	43	0	0	24	165	0	0	198.778	235.908	0	0	164.102	1131.65	0	0	0.825552	4.797
ABL1	HGLibA_00302	CCTCGTACACCTCCCCGTAC	¥	92	86	0	0	48	96	0	0	481.252	471.816	0	0	328.203	658.415	0	0	0.681978	1.39549
ABL1	HGLibB_00303	ACTCACCAAGGAGCTGCACC	¥	0	0	3	5	0	0	2	2	0	0	17.2546	31.7339	0	0	18.2155	13.8096			1.05569	0.435168
ABL1	HGLibB_00301	AGAGATCAAACACCCTAACC	¥	0	0	35	23	0	0	38	119	0	0	201.304	145.976	0	0	346.094	821.669			1.71926	5.62881
ABL1	HGLibB_00302	TGCACTCCCTCAGGTAGTCC	¥	0	0	115	136	0	0	97	54	0	0	661.427	863.161	0	0	883.451	372.858			1.33567	0.431969
ABL2	HGLibA_00305	TCCCTCGTACCTGAGCGAGA	¥	95	33	0	0	76	36	0	0	496.945	181.046	0	0	519.655	246.906	0	0	1.0457	1.36378
ABL2	HGLibA_00304	GTCCATCTCGCTCAGGTACG	¥	91	106	0	0	138	90	0	0	476.021	581.541	0	0	943.584	617.264	0	0	1.98223	1.06143
ABL2	HGLibA_00306	TCTCTGTGGTGCGCCCCGCC	¥	207	179	0	0	201	281	0	2	1082.82	982.036	0	0	1374.35	1927.24	0	13.8096	1.26924	1.96249
ABL2	HGLibB_00305	GGCTCCGAGCAAGTTCTCCT	¥	0	0	45	47	0	0	56	50	0	0	258.819	298.298	0	0	510.034	345.239			1.97062	1.15736
ABL2	HGLibB_00306	TGATAGCCTCATTTAGTGCC	¥	0	0	158	143	0	0	78	101	0	0	908.743	907.588	0	0	710.404	697.383			0.781743	0.768392
ABL2	HGLibB_00304	CACTGCTGCCCCGGATCCCG	¥	0	0	218	220	0	0	129	107	0	0	1253.84	1396.29	0	0	1174.9	738.812			0.937044	0.529125
ABLIM1	HGLibA_00307	CTTGATATCTCTTCCGCAGC	¥	20	23	0	0	30	18	0	0	104.62	126.183	0	0	205.127	123.453	0	0	1.96069	0.978361
ABLIM1	HGLibA_00308	CGAAGCACTTCACCCTTGCA	¥	96	108	0	0	51	62	1	0	502.176	592.513	0	0	348.716	425.227	9.10774	0	0.69441	0.717666
ABLIM1	HGLibA_00309	CATTTATGGCAGTGAATGAC	¥	198	144	0	0	94	100	0	0	1035.74	790.018	0	0	642.731	685.849	0	0	0.620554	0.868144
ABLIM1	HGLibB_00307	TTACTTGCTGATGTACTCCC	¥	0	0	20	20	0	0	13	47	0	0	115.031	126.935	0	0	118.401	324.525			1.0293	2.55661
ABLIM1	HGLibB_00308	CTAACCTTTGTAGTCTCCCA	¥	0	0	113	94	0	0	50	49	0	0	649.924	596.597	0	0	455.387	338.334			0.700678	0.567108
ABLIM1	HGLibB_00309	CGTGAGCTCAGTCATTTCCA	¥	0	0	155	125	0	0	103	237	0	0	891.489	793.347	0	0	938.097	1636.43			1.05228	2.0627
ABLIM2	HGLibA_00312	GTGATAGTCAGCTTCGCAGT	¥	8	10	0	0	32	4	0	0	41.848	54.8623	0	0	218.802	27.434	0	0	5.2285	0.500051
ABLIM2	HGLibA_00311	CCGAGTGACCTTCAACGGGA	¥	21	44	0	0	33	44	0	0	109.851	241.394	0	0	225.64	301.774	0	0	2.05405	1.25013
ABLIM2	HGLibA_00310	CGCGCTGCTGCCCACCGATA	¥	60	46	1	0	54	50	0	0	313.86	252.367	5.75154	0	369.228	342.925	0	0	1.17641	1.35883
ABLIM2	HGLibB_00311	GAAGTGTTCCCTGCCCGTAT	¥	0	0	2	0	0	0	0	7	0	0	11.5031	1	0	0	0	48.3335			0	48.3335
ABLIM2	HGLibB_00312	CATGCATTCCTTCCCGTTGA	¥	0	0	36	27	0	0	57	11	0	0	207.055	171.363	0	0	519.141	75.9526			2.50726	0.443227
ABLIM2	HGLibB_00310	GCTGACTATCACGCCAAGTT	¥	0	0	54	88	0	0	13	38	0	0	310.583	558.516	0	0	118.401	262.382			0.38122	0.469784
ABLIM3	HGLibA_00314	CTTCGCCTGTGATGAAGTCC	¥	0	7	0	0	0	0	0	0	1	38.4036	0	0	0	0	0	0	0	0
ABLIM3	HGLibA_00313	GTCATCCAGTGCTACCGCTG	¥	110	61	0	0	57	69	0	0	575.41	334.66	0	0	389.741	473.236	0	0	0.677328	1.41408
ABLIM3	HGLibA_00315	CCACTTACTGCTAGTGTTCA	¥	115	121	0	0	140	164	0	0	601.565	663.834	0	0	957.259	1124.79	0	0	1.59128	1.69439
ABLIM3	HGLibB_00315	AGCGGGTGCCATAGAGTTGC	¥	0	0	25	30	0	0	7	10	0	0	143.788	190.403	0	0	63.7542	69.0479			0.443389	0.36264
ABLIM3	HGLibB_00313	CATCACAGGCGAAGTCATCT	¥	0	0	45	35	0	0	31	32	0	0	258.819	222.137	0	0	282.34	220.953			1.09088	0.99467
ABLIM3	HGLibB_00314	GCGGACCACTTCCCCTTTGC	¥	0	0	69	64	0	0	50	14	0	0	396.856	406.193	0	0	455.387	96.667			1.14749	0.237983
ABO	HGLibA_00317	GGATCATAGGTCGAAGTGCG	¥	3	5	0	0	0	2	0	0	15.693	27.4312	0	0	0	13.717	0	0	0	0.500051
ABO	HGLibA_00318	AGCCCCAGAAGTCTAATGCC	¥	17	21	0	0	4	16	0	0	88.927	115.211	0	0	27.3503	109.736	0	0	0.307559	0.952478
ABO	HGLibA_00316	GATGGTCTACCCCCAGTCAA	¥	34	67	0	0	46	72	0	0	177.854	367.578	0	0	314.528	493.812	0	0	1.76846	1.34342
ABO	HGLibB_00317	ACGGTGTCAGCACCTTTGAC	¥	0	0	28	8	0	0	5	84	0	0	161.043	50.7742	0	0	45.5387	580.002			0.282773	11.4232
ABO	HGLibB_00318	GCAACGAGACATGCTGCAGA	¥	0	0	16	16	0	0	19	7	0	0	92.0246	101.548	0	0	173.047	48.3335			1.88044	0.475965
ABO	HGLibB_00316	TGCAGCATGTCTCGTTGCCA	¥	0	0	167	133	0	0	69	76	0	0	960.507	844.121	0	0	628.434	524.764			0.654273	0.621669
ABP1/AOC1	HGLibA_00320+HGLibA_02267	GGTGCACTACCGCGTAGACC	¥	51	92	0	0	71	57	0	0	266.781	504.734	0	0	485.467	390.934	0	0	1.81972	0.774536
ABP1/AOC1	HGLibA_00319+HGLibA_02266	GATCCAGCGCTGGACGTAGT	¥	173	133	0	0	123	68	0	0	904.963	729.669	0	0	841.02	466.378	0	0	0.929343	0.639163
ABP1/AOC1	HGLibA_00321+HGLibA_02268	CGGAGAGCGCATTGCCTATG	¥	209	177	0	0	100	152	1	0	1093.28	971.063	0	0	683.756	1042.49	9.10774	0	0.625418	1.07356
ABP1/AOC1	HGLibB_00320+HGLibB_02265	GCAGGCGGTACGTGCGCTTG	¥	0	0	40	56	0	0	15	9	0	0	230.062	355.419	0	0	136.616	62.1431			0.593824	0.174844
ABP1/AOC1	HGLibB_00319+HGLibB_02264	GCCCCAACTACGTCCAGCGC	¥	0	0	60	58	0	0	50	24	0	0	345.092	368.113	0	0	455.387	165.715			1.31961	0.450174
ABP1/AOC1	HGLibB_00321+HGLibB_02266	TCTACCACCAGAACGACCCC	¥	0	0	145	141	0	0	87	78	0	0	833.973	894.895	0	0	792.374	538.573			0.950119	0.601828
ABR	HGLibA_00322	CGATAACTATAAAGTCGCTC	¥	52	29	0	0	23	9	0	0	272.012	159.101	0	0	157.264	61.7264	0	0	0.578151	0.387971
ABR	HGLibA_00324	ACGCTTTGTACACACCGAGC	¥	21	31	0	0	30	7	0	0	109.851	170.073	0	0	205.127	48.0095	0	0	1.86732	0.282287
ABR	HGLibA_00323	CGACTCATCGATGTACGGCA	¥	55	78	0	0	23	168	0	0	287.705	427.926	0	0	157.264	1152.23	0	0	0.546616	2.69258
ABR	HGLibB_00324	CGTTTGTGCAGGTGGAAGCA	¥	0	0	3	8	0	0	2	3	0	0	17.2546	50.7742	0	0	18.2155	20.7144			1.05569	0.40797
ABR	HGLibB_00322	AGAGATCTACATTAACCAGC	¥	0	0	25	30	0	0	8	2	0	0	143.788	190.403	0	0	72.8619	13.8096			0.50673	0.072528
ABR	HGLibB_00323	CGTCTCCCCGACTCCACCTG	¥	0	0	77	68	0	0	69	26	0	0	442.869	431.581	0	0	628.434	179.524			1.41901	0.41597
ABRA	HGLibA_00325	ATGTCCACCCGCCTACACAA	¥	62	38	0	0	61	25	0	0	324.322	208.477	0	0	417.091	171.462	0	0	1.28604	0.822453
ABRA	HGLibA_00326	CAGCATGGCTCCGGGCGAAA	¥	75	51	0	0	114	17	0	0	392.325	279.798	0	0	779.482	116.594	0	0	1.98683	0.416709
ABRA	HGLibA_00327	GATGTGCTCCTCAGCACGCT	¥	119	63	0	0	46	52	0	0	622.489	345.633	0	0	314.528	356.642	0	0	0.505275	1.03185
ABRA	HGLibB_00326	GGCTATGGCCGCCCCAAAGA	¥	0	0	4	9	0	0	2	9	0	0	23.0062	57.121	0	0	18.2155	62.1431			0.791766	1.08792
ABRA	HGLibB_00327	GGGCGAATGAGAACAGCATC	¥	0	0	24	23	0	0	19	15	0	0	138.037	145.976	0	0	173.047	103.572			1.25363	0.709514
ABRA	HGLibB_00325	AGTCTTGCTGACCACCGTTT	¥	0	0	160	129	0	0	86	54	0	0	920.246	818.734	0	0	783.266	372.858			0.851148	0.455409
ABRACL	HGLibA_00330	TGCCAACCTCTTTGAAGCAT	¥	25	28	0	0	9	7	0	0	130.775	153.615	0	0	61.5381	48.0095	0	0	0.470565	0.312532
ABRACL	HGLibA_00329	AGTGGAGGAAATTCATCGTT	¥	39	34	0	0	78	11	0	0	204.009	186.532	0	0	533.33	75.4434	0	0	2.61425	0.404453
ABRACL	HGLibA_00328	CTCTTAAAGCTGCAAAACGA	¥	76	89	0	0	49	77	0	0	397.556	488.275	0	0	335.041	528.104	0	0	0.842751	1.08157
ABRACL	HGLibB_00329	GGAAAGTTAAGCGTGAAATT	¥	0	0	46	31	0	0	27	51	0	0	264.571	196.75	0	0	245.909	352.144			0.929464	1.78981
ABRACL	HGLibB_00330	CACATTTATCATCACGGAAG	¥	0	0	83	105	0	0	25	32	0	0	477.378	666.411	0	0	227.694	220.953			0.476967	0.331557
ABRACL	HGLibB_00328	GATGAATTTCCTCCACTAAG	¥	0	0	105	134	0	0	61	112	0	0	603.912	850.468	0	0	555.572	773.336			0.919956	0.909307
ABT1	HGLibA_00332	TAGACTGGCCGCCACGCGCT	¥	6	3	0	0	0	2	0	0	31.386	16.4587	0	0	0	13.717	0	0	0	0.833419
ABT1	HGLibA_00333	GGTCGGACGCGTCTTCTTTC	¥	28	17	0	0	10	4	1	0	146.468	93.266	0	0	68.3756	27.434	9.10774	0	0.46683	0.294148
ABT1	HGLibA_00331	CGAGCCCGTTCACGTCCCCC	¥	44	30	0	0	12	97	0	0	230.164	164.587	0	0	82.0508	665.274	0	0	0.356488	4.04208
ABT1	HGLibB_00333	CAAGCGCATAGCCAAGCGCG	¥	0	0	0	2	0	0	1	0	0	0	1	12.6935	0	0	9.10774	0			9.10774	0
ABT1	HGLibB_00331	GGGACGTGAACGGGCTCGCC	¥	0	0	20	10	0	0	8	4	0	0	115.031	63.4677	0	0	72.8619	27.6191			0.633412	0.435168
ABT1	HGLibB_00332	GACGCGTCCGACCTCGCCAT	¥	0	0	16	30	0	0	0	16	0	0	92.0246	190.403	0	0	0	110.477			0	0.580224
ABTB1	HGLibA_00334	GCGCTCACCATCGAAGGTGT	¥	46	34	0	0	48	27	0	0	240.626	186.532	0	0	328.203	185.179	0	0	1.36396	0.992749
ABTB1	HGLibA_00335	ATAGTAATCCCGCCTCCTGC	¥	48	35	0	0	93	109	0	0	251.088	192.018	0	0	635.894	747.576	0	0	2.53255	3.89326
ABTB1	HGLibA_00336	CTGCTGCAGTACCTGTACAC	¥	62	91	0	0	36	167	1	0	324.322	499.247	0	0	246.152	1145.37	9.10774	0	0.758975	2.29419
ABTB1	HGLibB_00336	CCTGCTGGAGCAGCGAGACG	¥	0	0	8	10	0	0	4	53	0	0	46.0123	63.4677	0	0	36.431	365.954			0.791766	5.76598
ABTB1	HGLibB_00335	AGGTGAATGTGCGGGACAAG	¥	0	0	66	61	0	0	63	103	0	0	379.602	387.153	0	0	573.788	711.193			1.51155	1.83698
ABTB1	HGLibB_00334	CTGCCCACAGATCAACCCCG	¥	0	0	97	76	0	0	103	138	0	0	557.899	482.355	0	0	938.097	952.86			1.68148	1.97543
ABTB2	HGLibA_00339	CGCCGGCGCTCATGCTGTAC	¥	20	34	0	0	10	7	0	0	104.62	186.532	0	0	68.3756	48.0095	0	0	0.653562	0.257379
ABTB2	HGLibA_00338	CGGCTCGCTCGTCATGGCCC	¥	39	34	0	0	16	41	0	0	204.009	186.532	0	0	109.401	281.198	0	0	0.536256	1.50751
ABTB2	HGLibA_00337	TGCGTACTCGTGGATGCGCA	¥	59	40	0	0	28	23	0	0	308.629	219.449	0	0	191.452	157.745	0	0	0.62033	0.718824
ABTB2	HGLibB_00339	ACACGCTCTACTACTTTCTG	¥	0	0	57	59	0	0	31	21	0	0	327.838	374.46	0	0	282.34	145			0.861219	0.387226
ABTB2	HGLibB_00338	CTCCGAGATGCTGCCCACGC	¥	0	0	78	60	0	0	29	13	0	0	448.62	380.806	0	0	264.125	89.7622			0.588749	0.235716
ABTB2	HGLibB_00337	TCCCTACCGTTCATTGTTCA	¥	0	0	310	243	0	0	126	148	0	0	1782.98	1542.27	0	0	1147.58	1021.91			0.643629	0.662602
ACAA1	HGLibA_00341	ATTCACGTCCTTGAGAACCG	¥	63	43	0	0	30	46	0	0	329.553	235.908	0	0	205.127	315.491	0	0	0.62244	1.33735
ACAA1	HGLibA_00340	GATTCGGGCCATGATTGCCC	¥	19	44	0	0	5	55	0	0	99.389	241.394	0	0	34.1878	377.217	0	0	0.34398	1.56266
ACAA1	HGLibA_00342	CACCCCCGACGAGCTTCTCT	¥	59	46	0	0	61	74	0	2	308.629	252.367	0	0	417.091	507.529	0	13.8096	1.35143	2.01108
ACAA1	HGLibB_00342	AGGGCTGACAGTGAGTGACG	¥	0	0	20	47	0	0	25	52	0	0	115.031	298.298	0	0	227.694	359.049			1.97941	1.20366
ACAA1	HGLibB_00340	TGGGGCGGATACCCTCATCC	¥	0	0	18	54	0	0	24	3	0	0	103.528	342.726	0	0	218.586	20.7144			2.11137	0.06044
ACAA1	HGLibB_00341	TATCCGCCCCAGCACCACCA	¥	0	0	83	119	0	0	44	154	0	0	477.378	755.266	0	0	400.741	1063.34			0.839462	1.4079
ACAA2	HGLibA_00343	CAAGCTTGGATCAGATATCA	¥	26	29	0	1	14	33	0	0	136.006	159.101	0	6.34677	95.7259	226.33	0	0	0.703836	1.42256
ACAA2	HGLibA_00345	ATTGTGGGCTACTTTGTATC	¥	49	46	0	0	13	14	0	0	256.319	252.367	0	0	88.8883	96.0189	0	0	0.346788	0.380474
ACAA2	HGLibA_00344	CTTACCAATACCCATGATAG	¥	65	47	0	0	32	26	0	0	340.015	257.853	0	0	218.802	178.321	0	0	0.643507	0.69156
ACAA2	HGLibB_00345	TTCTTCAGATGCTATATATT	¥	0	0	51	59	0	0	36	16	0	0	293.329	374.46	0	0	327.879	110.477			1.11779	0.295029
ACAA2	HGLibB_00344	TACCTGACATCCATTCACAA	¥	0	0	130	120	0	0	45	62	0	0	747.7	761.613	0	0	409.848	428.097			0.548145	0.562092
ACAA2	HGLibB_00343	TGTGTCAGAAATGTGCGTTT	¥	0	0	120	137	0	0	41	121	0	0	690.185	869.508	0	0	373.417	835.479			0.54104	0.960864
ACACA	HGLibA_00348	TGGCTTGCACCTAGTAAAGC	¥	8	4	0	0	0	0	0	0	41.848	21.9449	0	0	0	0	0	0	0	0
ACACA	HGLibA_00347	GCAGAATTTGTTACTCGCTT	¥	30	29	0	0	0	0	0	0	156.93	159.101	0	0	0	0	0	0	0	0
ACACA	HGLibA_00346	TGCAATTAGATTCGTTGTCA	¥	99	92	0	0	74	17	2	0	517.869	504.734	0	0	505.98	116.594	18.2155	0	0.977042	0.231002
ACACA	HGLibB_00346	GAAGACCTTAAAGCCAATGC	¥	0	0	33	5	0	0	14	0	0	0	189.801	31.7339	0	0	127.508	0			0.671801	0
ACACA	HGLibB_00347	GATCACTATGTGCCAGTGCC	¥	0	0	98	46	0	0	8	22	0	0	563.651	291.952	0	0	72.8619	151.905			0.129268	0.52031
ACACA	HGLibB_00348	CAACAACAACTATGCAAATG	¥	0	0	71	58	0	0	9	35	0	0	408.359	368.113	0	0	81.9697	241.667			0.200729	0.656504
ACACB	HGLibA_00350	GGGTTGGGACCTGTAGCGTC	¥	24	25	0	0	9	1	0	0	125.544	137.156	0	0	61.5381	6.85849	0	0	0.490172	0.0500051
ACACB	HGLibA_00349	GATCATTACGTCCCCGTCCC	¥	104	104	0	0	42	92	0	0	544.024	570.568	0	0	287.178	630.981	0	0	0.527877	1.10588
ACACB	HGLibA_00351	CGTTGTCGCCCAGACGCTAC	¥	59	105	0	0	21	32	0	0	308.629	576.055	0	0	143.589	219.472	0	0	0.465248	0.380991
ACACB	HGLibB_00350	TACCTGCACGGGGATTCTCT	¥	0	0	62	75	0	0	34	110	0	0	356.595	476.008	0	0	309.663	759.526			0.868388	1.59562
ACACB	HGLibB_00349	TTGCGTGAAAGACGTAGATG	¥	0	0	64	84	0	0	36	85	0	0	368.099	533.129	0	0	327.879	586.907			0.890736	1.10087
ACACB	HGLibB_00351	CCCTTGTCATAAACATCTTC	¥	0	0	119	120	0	0	93	40	0	0	684.433	761.613	0	0	847.02	276.191			1.23755	0.36264
ACAD10	HGLibA_00354	ATAACTCAAATTCGGGCAAA	¥	23	15	0	0	2	9	0	0	120.313	82.2935	0	0	13.6751	61.7264	0	0	0.113663	0.750077
ACAD10	HGLibA_00353	GTTAAAGACCTCCGTGCCTG	¥	28	45	0	0	23	80	0	0	146.468	246.881	0	0	157.264	548.68	0	0	1.07371	2.22245
ACAD10	HGLibA_00352	GTACAGAATCGTATCCCTTC	¥	89	67	0	0	27	69	0	0	465.559	367.578	0	0	184.614	473.236	0	0	0.396543	1.28745
ACAD10	HGLibB_00354	AAGCACAGCTTGTAGATCCT	¥	0	0	120	64	0	0	54	59	0	0	690.185	406.193	0	0	491.818	407.382			0.712589	1.00293
ACAD10	HGLibB_00353	TGCTCTCATAAATCTCATCC	¥	0	0	91	93	2	0	34	35	0	0	523.39	590.25	13.6751	0	309.663	241.667			0.591649	0.409433
ACAD10	HGLibB_00352	TCAGATTGTGGAGTCCTGCA	¥	0	0	73	100	0	0	36	99	0	0	419.862	634.677	0	0	327.879	683.574			0.780919	1.07704
ACAD11	HGLibA_00356	CTAACTGTACCTCTTTAGGG	¥	13	9	0	0	8	15	0	0	68.003	49.3761	0	0	54.7005	102.877	0	0	0.804384	2.08355
ACAD11	HGLibA_00355	CCACTCCGATAGCTGTTGCA	¥	42	53	0	0	30	37	0	0	219.702	290.77	0	0	205.127	253.764	0	0	0.93366	0.872731
ACAD11	HGLibA_00357	CTGAGCCAATGTTTCTACCG	¥	102	114	0	0	100	130	1	0	533.562	625.431	0	0	683.756	891.604	9.10774	0	1.28149	1.42558
ACAD11	HGLibB_00357	TTACGTAATGGAACATGTGC	¥	0	0	87	43	0	0	86	62	0	0	500.384	272.911	0	0	783.266	428.097			1.56533	1.56863
ACAD11	HGLibB_00356	AGAACGTTCAGCCATATATG	¥	0	0	75	56	0	0	41	57	0	0	431.365	355.419	0	0	373.417	393.573			0.865664	1.10735
ACAD11	HGLibB_00355	TGCAGTGATACTTCTGTCAT	¥	0	0	392	381	1	0	296	295	0	0	2254.6	2418.12	6.83756	0	2695.89	2036.91			1.19573	0.842353
ACAD8	HGLibA_00359	TCTGACCTCCGCTAAGAAAC	¥	32	22	0	0	46	19	0	0	167.392	120.697	0	0	314.528	130.311	0	0	1.87899	1.07966
ACAD8	HGLibA_00358	AGACCCCTCCGAAGCCTAGC	¥	29	52	0	0	6	31	0	0	151.699	285.284	0	0	41.0254	212.613	0	0	0.27044	0.745269
ACAD8	HGLibA_00360	TCCGAAGCTATCAATCATCC	¥	51	95	0	0	11	26	0	0	266.781	521.192	0	0	75.2132	178.321	0	0	0.281929	0.34214
ACAD8	HGLibB_00358	TTGCCCACCGCTCTGTACCA	¥	0	0	25	39	0	0	22	16	0	0	143.788	247.524	0	0	200.37	110.477			1.39351	0.446326
ACAD8	HGLibB_00360	TGACTTTGCTGCCCGAGAGA	¥	0	0	46	52	0	0	60	26	0	0	264.571	330.032	0	0	546.465	179.524			2.06548	0.54396
ACAD8	HGLibB_00359	GCCTTCCGCATCACATCCAC	¥	0	0	112	145	0	0	83	68	0	0	644.172	920.282	0	0	755.943	469.525			1.17351	0.510197
ACAD9	HGLibA_00363	TGACCTTGAGGCCAATAGCC	¥	4	9	0	0	0	13	0	0	20.924	49.3761	0	0	0	89.1604	0	0	0	1.80574
ACAD9	HGLibA_00362	CTCCCCTAGTCTTGAGTACA	¥	87	94	0	0	88	40	0	0	455.097	515.706	0	0	601.706	274.34	0	0	1.32215	0.531969
ACAD9	HGLibA_00361	CGCCAGTTTAGGCAAGTATT	¥	139	143	0	0	61	149	0	0	727.109	784.531	0	0	417.091	1021.92	0	0	0.57363	1.30258
ACAD9	HGLibB_00363	TGAAAACACCAAGATACCTG	¥	0	0	18	27	0	0	15	24	0	0	103.528	171.363	0	0	136.616	165.715			1.31961	0.967041
ACAD9	HGLibB_00362	ATCCTTGGAGAGGTCGGAGA	¥	0	0	42	45	0	0	24	12	0	0	241.565	285.605	0	0	218.586	82.8574			0.904875	0.290112
ACAD9	HGLibB_00361	AGCCAAATACTTGCCTAAAC	¥	0	0	66	64	0	0	28	40	0	0	379.602	406.193	0	0	255.017	276.191			0.671801	0.67995
ACADL	HGLibA_00366	CTCACCGCGCGGCGGGCAGC	¥	7	5	0	0	1	4	0	0	36.617	27.4312	0	0	6.83756	27.434	0	0	0.186732	1.0001
ACADL	HGLibA_00365	CGCGTAGGGACCCTCGGAGA	¥	26	12	0	0	8	16	0	0	136.006	65.8348	0	0	54.7005	109.736	0	0	0.402192	1.66684
ACADL	HGLibA_00364	TGTACTCCGCAGCTATTGTC	¥	65	55	0	0	53	42	0	0	340.015	301.743	0	0	362.391	288.057	0	0	1.06581	0.954643
ACADL	HGLibB_00365	GCTGGAAAACAAGGACTGCT	¥	0	0	79	35	0	0	39	5	0	0	454.372	222.137	0	0	355.202	34.5239			0.781743	0.155417
ACADL	HGLibB_00366	GCCACTTACTCTGAGTGATG	¥	0	0	70	95	0	0	50	25	0	0	402.608	602.943	0	0	455.387	172.62			1.13109	0.286295
ACADL	HGLibB_00364	TTCTAGACGTTCTTCCCCTC	¥	1	0	255	211	0	0	126	157	5.231	0	1466.64	1339.17	0	0	1147.58	1084.05			0.782451	0.809495
ACADM	HGLibA_00369	TGCTCGTAAATTTGCCAGAG	¥	11	23	0	0	5	23	0	0	57.541	126.183	0	0	34.1878	157.745	0	0	0.594147	1.25013
ACADM	HGLibA_00367	GCCAATCGACAACGTGAACC	¥	20	23	0	0	20	6	0	0	104.62	126.183	0	0	136.751	41.151	0	0	1.30712	0.32612
ACADM	HGLibA_00368	TCCCCCTAATTAGAAGAGCC	¥	78	53	0	0	31	49	0	0	408.018	290.77	0	0	211.965	336.066	0	0	0.519498	1.15578
ACADM	HGLibB_00367	ACTGTAGGAGGTCTTGGACT	¥	0	0	11	26	0	0	6	22	0	0	63.2669	165.016	0	0	54.6465	151.905			0.863744	0.920548
ACADM	HGLibB_00369	GGGGTTCAGACTGCTATTGA	¥	0	0	16	33	0	0	4	52	0	0	92.0246	209.443	0	0	36.431	359.049			0.395883	1.7143
ACADM	HGLibB_00368	GAAAGCTTACCACAGTTCTC	¥	0	0	26	41	0	0	12	44	0	0	149.54	260.218	0	0	109.293	303.811			0.730861	1.16752
ACADS	HGLibA_00370	TGGCGTAGGCCAGGTAATCG	¥	64	45	0	0	315	58	1	0	334.784	246.881	0	0	2153.83	397.793	9.10774	0	6.4335	1.61128
ACADS	HGLibA_00371	CAGAACCCATGAGTCGCCCT	¥	29	70	0	0	10	23	0	0	151.699	384.036	0	0	68.3756	157.745	0	0	0.450733	0.410756
ACADS	HGLibA_00372	GGCAGGTACCTGGTTCGCTG	¥	108	76	0	0	22	61	0	0	564.948	416.954	0	0	150.426	418.368	0	0	0.266266	1.00339
ACADS	HGLibB_00371	CCTGGCCTACGCCATCGCCA	¥	0	0	19	3	0	0	14	9	0	0	109.279	19.0403	0	0	127.508	62.1431			1.16681	3.26376
ACADS	HGLibB_00370	TGCTTTGCCCTCAGCGAACC	¥	0	0	99	78	0	0	19	34	0	0	569.402	495.048	0	0	173.047	234.763			0.30391	0.474222
ACADS	HGLibB_00372	GGCGACTCATGGGTTCTGAA	¥	0	0	81	107	0	0	61	79	0	0	465.875	679.105	0	0	555.572	545.478			1.19254	0.803231
ACADSB	HGLibA_00375	TATTGAGTAGAGCTTCTGAC	¥	5	1	0	0	0	1	0	0	26.155	5.48623	0	0	0	6.85849	0	0	0	1.25013
ACADSB	HGLibA_00374	TTCCTCTATCACGAGCACAG	¥	25	25	0	0	14	9	0	0	130.775	137.156	0	0	95.7259	61.7264	0	0	0.73199	0.450046
ACADSB	HGLibA_00373	ATCCACTGTGCTCGTGATAG	¥	176	102	0	0	172	72	0	0	920.656	559.596	0	0	1176.06	493.812	0	0	1.27742	0.882443
ACADSB	HGLibB_00375	ATCTCCCTCTTTATCAGCTC	¥	0	0	32	53	0	0	32	53	0	0	184.049	336.379	0	0	291.448	365.954			1.58353	1.08792
ACADSB	HGLibB_00373	TCCACATCTTTGATCCATTG	¥	0	0	76	57	0	0	37	105	0	0	437.117	361.766	0	0	336.986	725.002			0.77093	2.00406
ACADSB	HGLibB_00374	TGCACCTTTGGTTTCAACCA	¥	0	0	162	108	0	0	126	112	0	0	931.749	685.451	0	0	1147.58	773.336			1.23164	1.12821
ACADVL	HGLibA_00376	TGTCTAACCGAGCCCTCAAG	¥	18	14	0	0	5	20	0	0	94.158	76.8073	0	0	34.1878	137.17	0	0	0.36309	1.7859
ACADVL	HGLibA_00377	GCTGGCAGGAACCCGGATAA	¥	8	20	0	0	14	1	0	0	41.848	109.725	0	0	95.7259	6.85849	0	0	2.28747	0.0625064
ACADVL	HGLibA_00378	CGATGACAGCAAAGACGATG	¥	26	20	0	0	12	15	0	0	136.006	109.725	0	0	82.0508	102.877	0	0	0.603288	0.937596
ACADVL	HGLibB_00376	CACAGCAGAGGTTCGGATGG	¥	0	0	32	6	0	0	5	36	0	0	184.049	38.0806	0	0	45.5387	248.572			0.247427	6.52752
ACADVL	HGLibB_00378	GAGCCCCTTACCCGCCGCCG	¥	0	0	4	10	0	0	0	5	0	0	23.0062	63.4677	0	0	0	34.5239			0	0.54396
ACADVL	HGLibB_00377	ACAGTCCATGTTGGGGGGCC	¥	0	0	3	24	0	0	5	0	0	0	17.2546	152.323	0	0	45.5387	0			2.63922	0
ACAN	HGLibA_00381	CCCCAGAGTCATTGGAGCGC	¥	61	21	0	0	35	21	0	0	319.091	115.211	0	0	239.315	144.028	0	0	0.749989	1.25013
ACAN	HGLibA_00380	GCGGGTCAACAGTGCCTATC	¥	35	70	0	0	56	41	0	0	183.085	384.036	0	0	382.904	281.198	0	0	2.0914	0.732218
ACAN	HGLibA_00379	GCTACACCCTCGACTTTGAC	¥	118	109	0	0	87	67	0	0	617.258	597.999	0	0	594.868	459.519	0	0	0.963727	0.768427
ACAN	HGLibB_00381	CACGAAAACCCAGAGTAAAG	¥	0	0	2	17	0	0	0	0	0	0	11.5031	107.895	0	0	0	0			0	0
ACAN	HGLibB_00379	GCTGCGCCCTGTCAAAGTCG	¥	0	0	22	23	0	0	22	39	0	0	126.534	145.976	0	0	200.37	269.287			1.58353	1.84474
ACAN	HGLibB_00380	GAACTATGACCACTTTACTC	¥	0	0	52	50	0	0	64	27	0	0	299.08	317.339	0	0	582.895	186.429			1.94896	0.587477
ACAP1	HGLibA_00384	GGCTTCCACCAGCTCAATAG	¥	19	17	0	0	2	9	0	0	99.389	93.266	0	0	13.6751	61.7264	0	0	0.137592	0.661832
ACAP1	HGLibA_00383	AAATGCCGACAACGAAGGCG	¥	17	29	0	0	6	2	0	0	88.927	159.101	0	0	41.0254	13.717	0	0	0.461338	0.0862157
ACAP1	HGLibA_00382	GCCAGCCGCGCCTTCGTTGT	¥	109	121	0	0	53	31	0	0	570.179	663.834	0	0	362.391	212.613	0	0	0.635574	0.320281
ACAP1	HGLibB_00382	TCCCAGAGCCTCTATTGAGC	¥	0	0	27	36	0	0	6	4	0	0	155.292	228.484	0	0	54.6465	27.6191			0.351896	0.12088
ACAP1	HGLibB_00384	CCCCATCTCACTCCTTGACC	¥	0	0	113	60	0	0	42	16	0	0	649.924	380.806	0	0	382.525	110.477			0.588569	0.290112
ACAP1	HGLibB_00383	TCTGCTGCTGCAGTGTGTGT	¥	0	0	95	75	0	0	47	38	0	0	546.396	476.008	0	0	428.064	262.382			0.783431	0.551213
ACAP2	HGLibA_00386	CATTACTAGAATACTGAGCC	¥	7	6	0	0	0	0	0	0	36.617	32.9174	0	0	0	0	0	0	0	0
ACAP2	HGLibA_00387	TAGTAATGATGCTGTCGTTG	¥	146	150	0	0	59	137	0	0	763.726	822.935	0	0	403.416	939.614	0	0	0.528221	1.14178
ACAP2	HGLibA_00385	AGCCCTCGATTATGTGCTTC	¥	205	151	0	0	67	62	0	0	1072.35	828.421	0	0	458.117	425.227	0	0	0.427206	0.513298
ACAP2	HGLibB_00386	CCTTAATTGATCTCTGAGTT	¥	0	0	19	4	0	0	2	16	0	0	109.279	25.3871	0	0	18.2155	110.477			0.166687	4.35168
ACAP2	HGLibB_00387	CCAAACTCAGAGATCAATTA	¥	0	0	34	31	0	0	23	3	0	0	195.552	196.75	0	0	209.478	20.7144			1.07121	0.105283
ACAP2	HGLibB_00385	TCTTGTTGCTGTCAGAATGT	¥	0	0	157	109	0	0	111	172	0	0	902.992	691.798	0	0	1010.96	1187.62			1.11957	1.71672
ACAP3	HGLibA_00388	TTTGACGTGGACGCGCCCAG	¥	27	24	0	0	14	9	0	0	141.237	131.67	0	0	95.7259	61.7264	0	0	0.677768	0.468798
ACAP3	HGLibA_00389	GTCCACGTCAAACTCCACTT	¥	71	68	0	0	51	42	0	0	371.401	373.064	0	0	348.716	288.057	0	0	0.93892	0.772138
ACAP3	HGLibA_00390	GGTAGTTCACCACCTCCTGT	¥	99	130	0	0	48	66	0	0	517.869	713.21	0	0	328.203	452.661	0	0	0.633757	0.63468
ACAP3	HGLibB_00388	CAAGAAGAAGTTTGAGATCC	¥	0	0	1	1	0	0	1	0	0	0	5.75154	6.34677	0	0	9.10774	0			1.58353	0
ACAP3	HGLibB_00390	CTGGCAGATCAATGTTCTGC	¥	0	0	64	39	0	0	32	74	0	0	368.099	247.524	0	0	291.448	510.954			0.791766	2.06426
ACAP3	HGLibB_00389	CGCTGACAGCCTACAGGAGG	¥	0	0	74	88	0	0	20	26	0	0	425.614	558.516	0	0	182.155	179.524			0.427981	0.321431
ACAT1	HGLibA_00391	TGCTCCATCATTCAGTGTAC	¥	61	33	0	0	39	24	0	0	319.091	181.046	0	0	266.665	164.604	0	0	0.835702	0.909184
ACAT1	HGLibA_00392	AATGCCAGTACACTGAATGA	¥	46	52	0	0	33	40	0	0	240.626	285.284	0	0	225.64	274.34	0	0	0.93772	0.961637
ACAT1	HGLibA_00393	TCCTACAAGGCAGGCAGTAT	¥	124	79	0	0	60	60	0	0	648.644	433.412	0	0	410.254	411.51	0	0	0.632479	0.949464
ACAT1	HGLibB_00392	AAGTGCCGCCAGCACAGCCA	¥	0	0	44	71	0	0	51	4	0	0	253.068	450.621	0	0	464.495	27.6191			1.83546	0.0612913
ACAT1	HGLibB_00393	TGTATCAAAACCCACTTTGA	¥	0	0	110	94	0	0	53	44	0	0	632.669	596.597	0	0	482.71	303.811			0.762974	0.509239
ACAT1	HGLibB_00391	CCCAATACTGCCTGCCTTGT	¥	0	0	102	135	0	0	124	122	0	0	586.657	856.814	0	0	1129.36	842.384			1.92508	0.983158
ACAT2	HGLibA_00395	GCCGCCGAGACGATGACCAC	¥	47	38	0	0	4	3	0	0	245.857	208.477	0	0	27.3503	20.5755	0	0	0.111245	0.0986943
ACAT2	HGLibA_00394	TCGGCGGCGCGGACCATCAT	¥	102	122	1	0	61	29	0	0	533.562	669.321	5.75154	0	417.091	198.896	0	0	0.781712	0.297162
ACAT2	HGLibA_00396	TGCCTTGCAGTCCAGTCAAT	¥	162	140	2	0	65	62	0	0	847.422	768.073	11.5031	0	444.442	425.227	0	0	0.524463	0.553628
ACAT2	HGLibB_00394	AGTCTCCTATCCCTATTGAC	¥	0	0	17	5	0	0	15	8	0	0	97.7762	31.7339	0	0	136.616	55.2383			1.39723	1.74067
ACAT2	HGLibB_00396	TGCATTTCACAACTGTCATA	¥	0	0	138	102	0	0	50	63	0	0	793.712	647.371	0	0	455.387	435.001			0.573743	0.671951
ACAT2	HGLibB_00395	CAGAGTATACTGTCAGTCAG	¥	0	0	133	139	0	0	53	82	0	0	764.955	882.201	0	0	482.71	566.192			0.631031	0.641795
ACBD3	HGLibA_00398	GATAGTGTTGCTCCTGCAAC	¥	4	2	0	0	0	33	0	0	20.924	10.9725	0	0	0	226.33	0	0	0	20.6271
ACBD3	HGLibA_00397	TATGCAGCCCAACAGTATCC	¥	28	27	11	0	282	251	6	0	146.468	148.128	63.2669	0	1928.19	1721.48	54.6465	0	13.1646	11.6216
ACBD3	HGLibA_00399	AAGGCTTCGACGGGAGGAAG	¥	23	35	0	0	87	45	0	0	120.313	192.018	0	0	594.868	308.632	0	0	4.94434	1.60731
ACBD3	HGLibB_00397	TGCGTCCCACAAAATAGAGA	¥	0	0	13	26	1	0	65	370	0	0	74.77	165.016	6.83756	0	592.003	2554.77			7.91766	15.4819
ACBD3	HGLibB_00398	CATGTCTAAAGAGGATGCCA	¥	0	0	43	34	0	0	300	601	0	0	247.316	215.79	0	0	2732.32	4149.78			11.0479	19.2306
ACBD3	HGLibB_00399	TAATCCAGACACTTGTCCTG	¥	0	0	94	94	0	0	525	1076	0	0	540.645	596.597	0	0	4781.56	7429.55			8.84419	12.4532
ACBD4	HGLibA_00401	ATTCTACAGTTACTACAAGC	¥	13	18	0	0	4	2	0	0	68.003	98.7522	0	0	27.3503	13.717	0	0	0.402192	0.138903
ACBD4	HGLibA_00402	CAGCCTCACCGTTCTTGGGC	¥	30	18	0	0	5	26	0	0	156.93	98.7522	0	0	34.1878	178.321	0	0	0.217854	1.80574
ACBD4	HGLibA_00400	TCACCACTTATATCGTCCAA	¥	55	76	0	0	38	17	0	0	287.705	416.954	0	0	259.827	116.594	0	0	0.903104	0.279634
ACBD4	HGLibB_00402	CAGTTTCATTTCAGTGATGT	¥	0	0	79	25	0	0	38	22	0	0	454.372	158.669	0	0	346.094	151.905			0.761699	0.95737
ACBD4	HGLibB_00400	CAGGGACGCCTGGAACAGTC	¥	0	0	62	45	0	0	6	13	0	0	356.595	285.605	0	0	54.6465	89.7622			0.153245	0.314288
ACBD4	HGLibB_00401	TGTTTCTGGCAGTCGGGCTC	¥	0	0	26	51	0	0	9	9	0	0	149.54	323.685	0	0	81.9697	62.1431			0.548145	0.191986
ACBD5	HGLibA_00405	AGGAGTTCTGATATAACCTC	¥	24	18	0	0	39	20	0	0	125.544	98.7522	0	0	266.665	137.17	0	0	2.12408	1.38903
ACBD5	HGLibA_00404	TAGGGATGCTTGGAGTTCAC	¥	67	77	0	0	177	127	0	0	350.477	422.44	0	0	1210.25	871.029	0	0	3.45315	2.0619
ACBD5	HGLibA_00403	GAAGAATTGCTGCGTGTCAT	¥	34	79	0	0	65	175	0	0	177.854	433.412	0	0	444.442	1200.24	0	0	2.49891	2.76927
ACBD5	HGLibB_00404	TGAAGTTTACTGTGATTCTA	¥	0	0	38	55	0	0	38	55	0	0	218.558	349.072	0	0	346.094	379.763			1.58353	1.08792
ACBD5	HGLibB_00405	GATCATGTTGAAGATGTTAC	¥	0	0	23	61	0	0	14	8	0	0	132.285	387.153	0	0	127.508	55.2383			0.963889	0.142678
ACBD5	HGLibB_00403	TTCTTCAACATATGCAATCA	¥	0	0	327	319	0	0	403	319	0	0	1880.75	2024.62	0	0	3670.42	2202.63			1.95157	1.08792
ACBD6	HGLibA_00407	CAGCTCTCCACCGCTGTCGC	¥	8	1	0	0	12	6	0	0	41.848	5.48623	0	0	82.0508	41.151	0	0	1.96069	7.50077
ACBD6	HGLibA_00406	GCCATCACCGGCGACAGCGG	¥	4	15	0	0	2	21	0	0	20.924	82.2935	0	0	13.6751	144.028	0	0	0.653562	1.75018
ACBD6	HGLibA_00408	CTTACCTGAGGATTCCAACC	¥	36	30	0	0	17	41	0	1	188.316	164.587	0	0	116.239	281.198	0	6.90479	0.617253	1.70851
ACBD6	HGLibB_00407	CCTTCAAAATCAAAGAAGCT	¥	0	0	21	16	0	0	7	21	0	0	120.782	101.548	0	0	63.7542	145			0.527844	1.4279
ACBD6	HGLibB_00408	CCCCCATAGCCCTGAGATCG	¥	0	0	7	18	0	0	6	18	0	0	40.2608	114.242	0	0	54.6465	124.286			1.35731	1.08792
ACBD6	HGLibB_00406	CGATATATTCCTGCATTGCT	¥	0	0	139	115	0	0	87	116	0	0	799.464	729.879	0	0	792.374	800.955			0.991131	1.09738
ACBD7	HGLibA_00409	TATCTTTCTAGGGTTGTCGA	¥	24	26	0	0	20	13	0	0	125.544	142.642	0	0	136.751	89.1604	0	0	1.08927	0.625064
ACBD7	HGLibA_00410	GAGGTTCCATGCTTCCCATT	¥	79	72	0	0	57	66	0	0	413.249	395.009	0	0	389.741	452.661	0	0	0.943115	1.14595
ACBD7	HGLibA_00411	CTTTACAAACAAGCAATAGT	¥	197	190	0	0	50	114	2	0	1030.51	1042.38	0	0	341.878	781.868	18.2155	0	0.331757	0.750077
ACBD7	HGLibB_00411	CCCGGGTACCTGCAGGGCCA	¥	0	0	12	15	0	0	22	8	0	0	69.0185	95.2016	0	0	200.37	55.2383			2.90314	0.580224
ACBD7	HGLibB_00409	GAAGCATGGAACCTCAAAAA	¥	0	0	28	16	0	0	7	5	0	0	161.043	101.548	0	0	63.7542	34.5239			0.395883	0.339975
ACBD7	HGLibB_00410	CTGAAAGCAAGACCAGATGA	¥	0	0	50	58	0	0	30	13	0	0	287.577	368.113	0	0	273.232	89.7622			0.950119	0.243844
ACCS	HGLibA_00412	CTGTGTACAGCGTGCCAAAG	¥	43	19	39	27	17	8	19	18	224.933	104.238	224.31	171.363	116.239	54.868	173.047	124.286	0.51677	0.52637
ACCS	HGLibA_00414	GACTTACCCGCCAGGACAGC	¥	39	46	0	0	22	23	0	0	204.009	252.367	0	0	150.426	157.745	0	0	0.737352	0.625064
ACCS	HGLibA_00413	CTGCAGGACTTCGGGATGTC	¥	70	54	0	0	23	36	0	0	366.17	296.257	0	0	157.264	246.906	0	0	0.429484	0.833419
ACCS	HGLibB_00413	GGCTCTTGCAGTAGAAAGAC	¥	0	0	24	14	0	0	12	1	0	0	138.037	88.8548	0	0	109.293	6.90479			0.791766	0.0777086
ACCS	HGLibB_00414	ACTTGGCCACTTCCTCCCGG	¥	0	0	33	33	0	0	15	11	0	0	189.801	209.443	0	0	136.616	75.9526			0.719787	0.36264
ACCS	HGLibB_00412	TCTCCAGGGCATCATTAACT	¥	0	0	151	203	0	0	112	71	0	0	868.482	1288.39	0	0	1020.07	490.24			1.17454	0.380504
ACCSL	HGLibA_00417	GGTTCCTGACCTACTACTGC	¥	0	0	0	0	0	0	0	0	1	1	0	0	0	0	0	0	0	0
ACCSL	HGLibA_00415	ACCGGGCCACTTCTTCCCGC	¥	23	20	0	0	9	10	0	0	120.313	109.725	0	0	61.5381	68.5849	0	0	0.511483	0.625064
ACCSL	HGLibA_00416	CTTCAGGTGGTGGTTCTAAA	¥	11	23	0	0	1	4	0	0	57.541	126.183	0	0	6.83756	27.434	0	0	0.118829	0.217414
ACCSL	HGLibB_00417	ATGGTTCTGTGTGATCCAGG	¥	0	0	32	56	0	0	9	4	0	0	184.049	355.419	0	0	81.9697	27.6191			0.445368	0.0777086
ACCSL	HGLibB_00415	CTCCAGGGTTTCATTAACCT	¥	0	0	55	58	0	0	26	23	0	0	316.335	368.113	0	0	236.801	158.81			0.748578	0.431417
ACCSL	HGLibB_00416	AATGGCTGCCCTCTCCAATC	¥	0	0	81	59	0	1	60	22	0	0	465.875	374.46	0	6.85849	546.465	151.905			1.17299	0.405665
ACD	HGLibA_00418	GACCCACAGTGTCCGATGCC	¥	4	8	0	0	0	5	0	0	20.924	43.8899	0	0	0	34.2925	0	0	0	0.78133
ACD	HGLibA_00420	ACCAACCAGGCACCCGTAGC	¥	18	31	0	0	18	26	0	0	94.158	170.073	0	0	123.076	178.321	0	0	1.30712	1.04849
ACD	HGLibA_00419	CCCCGACGTCGGACGTATCA	¥	19	41	0	0	13	42	0	0	99.389	224.936	0	0	88.8883	288.057	0	0	0.894348	1.28062
ACD	HGLibB_00418	CAGCCCCGGCTACGGGTGCC	¥	0	0	19	14	0	0	5	10	0	0	109.279	88.8548	0	0	45.5387	69.0479			0.416719	0.777086
ACD	HGLibB_00420	GGTTCATGTCCAGGTCGCTG	¥	0	0	40	40	0	0	52	10	0	0	230.062	253.871	0	0	473.603	69.0479			2.05859	0.27198
ACD	HGLibB_00419	CCGCGCCGCCCTCAGCGACC	¥	0	0	36	81	0	0	36	122	0	0	207.055	514.089	0	0	327.879	842.384			1.58353	1.6386
ACE	HGLibA_00421	GAGCATGGCGTAGCTTCGCG	¥	23	18	0	0	10	16	0	0	120.313	98.7522	0	0	68.3756	109.736	0	0	0.568315	1.11122
ACE	HGLibA_00423	AGGAGCTGTATGAACCGATC	¥	34	30	0	0	28	8	0	0	177.854	164.587	0	0	191.452	54.868	0	0	1.07646	0.333367
ACE	HGLibA_00422	CCCGCTGAAACCGCTGTACG	¥	37	54	0	0	14	15	0	0	193.547	296.257	0	0	95.7259	102.877	0	0	0.494588	0.347258
ACE	HGLibB_00422	CCCTGCTAAGCAACATGAGC	¥	0	0	30	19	0	0	18	8	0	0	172.546	120.589	0	0	163.939	55.2383			0.950119	0.458072
ACE	HGLibB_00423	AAGGGCCGTACCTGGGTCCA	¥	0	0	23	49	0	0	14	0	0	0	132.285	310.992	0	0	127.508	0			0.963889	0
ACE	HGLibB_00421	CCGATGATCCTGCGCAGCTG	¥	0	0	54	57	0	0	34	18	0	0	310.583	361.766	0	0	309.663	124.286			0.997038	0.343554
ACE2	HGLibA_00425	ATGAGCACCATCTACAGTAC	¥	91	54	0	0	50	39	0	1	476.021	296.257	0	0	341.878	267.481	0	6.90479	0.7182	0.90287
ACE2	HGLibA_00424	CAAGTGAACTTTGATAGAAC	¥	22	57	1	0	103	31	0	0	115.082	312.715	5.75154	0	704.269	212.613	0	0	6.11972	0.679894
ACE2	HGLibA_00426	TGCTGCTCAGTCCACCATTG	¥	210	204	0	0	80	119	0	0	1098.51	1119.19	0	0	547.005	816.161	0	0	0.497952	0.729241
ACE2	HGLibB_00426	TGTGGACTGTTCCTTTAAAA	¥	0	0	54	27	0	0	30	17	0	0	310.583	171.363	0	0	273.232	117.381			0.87974	0.684987
ACE2	HGLibB_00424	TCAAGTAATAAGCATTCTTG	¥	0	0	84	69	0	0	33	13	0	0	483.129	437.927	0	0	300.555	89.7622			0.622102	0.204971
ACE2	HGLibB_00425	CACAGTCAAGCTTCAGCTGC	¥	0	0	94	73	0	0	47	20	0	0	540.645	463.314	0	0	428.064	138.096			0.791766	0.29806
ACER1	HGLibA_00428	GAGGGCGTAGGCGTTGACCG	¥	41	8	0	0	12	24	0	0	214.471	43.8899	0	0	82.0508	164.604	0	0	0.382573	3.75038
ACER1	HGLibA_00429	GCACCTGATTGAGGTCTCCG	¥	44	27	0	0	16	23	0	0	230.164	148.128	0	0	109.401	157.745	0	0	0.475318	1.06492
ACER1	HGLibA_00427	CATTCTCTACATCGTGTGCC	¥	94	120	0	0	69	70	0	0	491.714	658.348	0	0	471.792	480.095	0	0	0.959485	0.729241
ACER1	HGLibB_00427	GTGCCGAAGCTCCTTATTGC	¥	0	0	26	18	0	0	17	36	0	0	149.54	114.242	0	0	154.832	248.572			1.03539	2.17584
ACER1	HGLibB_00428	TGGACGAGATCGCCATCCTG	¥	0	0	42	54	0	0	60	19	0	0	241.565	342.726	0	0	546.465	131.191			2.26219	0.382787
ACER1	HGLibB_00429	CCCGCTACATTTACGTTGTC	¥	0	0	135	102	0	0	59	100	0	0	776.458	647.371	0	0	537.357	690.479			0.692062	1.06659
ACER2	HGLibA_00431	CCGCACCGTGTTGTAGAACT	¥	14	2	0	0	21	8	0	0	73.234	10.9725	0	0	143.589	54.868	0	0	1.96069	5.00051
ACER2	HGLibA_00430	TATCGCCGAGTTCTACAACA	¥	52	51	0	0	5	29	0	0	272.012	279.798	0	0	34.1878	198.896	0	0	0.125685	0.710857
ACER2	HGLibA_00432	CTACTTAATCTGGACTCTTT	¥	82	118	0	0	61	90	0	0	428.942	647.376	0	0	417.091	617.264	0	0	0.972373	0.953487
ACER2	HGLibB_00431	GCATCTGACCCAAGAAACTA	¥	0	0	11	24	0	0	21	7	0	0	63.2669	152.323	0	0	191.263	48.3335			3.02311	0.31731
ACER2	HGLibB_00432	ACGAAACAAGCACATGCAGA	¥	0	0	29	42	0	0	31	17	0	0	166.795	266.564	0	0	282.34	117.381			1.69274	0.440349
ACER2	HGLibB_00430	CCATGCAACCCTTAGTTTCT	¥	0	0	326	249	0	0	145	156	0	0	1875	1580.35	0	0	1320.62	1077.15			0.704331	0.681589
ACER3	HGLibA_00435	ACACAGGAACTTTCGAAAGA	¥	38	21	0	0	50	24	0	0	198.778	115.211	0	0	341.878	164.604	0	0	1.7199	1.42872
ACER3	HGLibA_00433	CTCTGAACTGCACCGAACAT	¥	91	107	0	0	40	39	1	0	476.021	587.027	0	0	273.503	267.481	9.10774	0	0.57456	0.455654
ACER3	HGLibA_00434	ATGATTATACCTCCAATGTT	¥	100	120	0	0	49	39	0	0	523.1	658.348	0	0	335.041	267.481	0	0	0.640491	0.406292
ACER3	HGLibB_00434	ATGCAACAGCTGTATATCAT	¥	0	0	31	37	0	0	11	26	0	0	178.298	234.831	0	0	100.185	179.524			0.561898	0.764485
ACER3	HGLibB_00435	TTTCATATTTCAGAGTCATG	¥	0	0	120	112	0	0	59	170	0	0	690.185	710.839	0	0	537.357	1173.81			0.77857	1.65131
ACER3	HGLibB_00433	CCACCATGCATGAAATTGTG	¥	0	0	138	119	0	0	39	120	0	0	793.712	755.266	0	0	355.202	828.574			0.44752	1.09706
ACHE	HGLibA_00438	GGCTCAGCAGTACGTTAGTC	¥	33	22	0	0	33	27	0	0	172.623	120.697	0	0	225.64	185.179	0	0	1.30712	1.53425
ACHE	HGLibA_00437	CCACAATGTCGTGTGCCCCG	¥	28	23	0	0	11	13	0	0	146.468	126.183	0	0	75.2132	89.1604	0	0	0.513513	0.706594
ACHE	HGLibA_00436	CCCAGCGACTGATGCGATAC	¥	67	29	0	0	6	24	0	0	350.477	159.101	0	0	41.0254	164.604	0	0	0.117056	1.03459
ACHE	HGLibB_00438	GTTCGACCACTACAGCAAGC	¥	0	0	76	48	0	0	52	22	0	0	437.117	304.645	0	0	473.603	151.905			1.08347	0.49863
ACHE	HGLibB_00437	GGCCGCAGACACGCTCGACG	¥	0	0	32	63	0	0	25	9	0	0	184.049	399.847	0	0	227.694	62.1431			1.23713	0.155417
ACHE	HGLibB_00436	CCCACAATGGCCCCCGTACA	¥	0	0	59	84	0	0	39	27	0	0	339.341	533.129	0	0	355.202	186.429			1.04674	0.349689
ACIN1	HGLibA_00439	TTTCGATCTTCAGTCAGTCG	¥	84	45	0	0	38	62	0	0	439.404	246.881	0	0	259.827	425.227	0	0	0.591318	1.7224
ACIN1	HGLibA_00441	AAGGAGAAAGACGATCATCT	¥	158	84	0	0	48	43	0	0	826.498	460.844	0	0	328.203	294.915	0	0	0.397101	0.639946
ACIN1	HGLibA_00440	GGTTGGCATGAGTACGTGCC	¥	135	133	0	0	58	103	0	0	706.185	729.669	0	0	396.579	706.425	0	0	0.561579	0.968144
ACIN1	HGLibB_00441	ACCTTTCTCTTCAGAAATTG	¥	0	0	46	31	0	0	27	20	0	0	264.571	196.75	0	0	245.909	138.096			0.929464	0.701884
ACIN1	HGLibB_00439	CAGTTTCATAAAACAGTATC	¥	0	0	56	54	0	0	20	78	0	0	322.086	342.726	0	0	182.155	538.573			0.565547	1.57144
ACIN1	HGLibB_00440	AAAAGCAGCAGGAGCTACTT	¥	0	0	31	59	0	0	26	10	0	0	178.298	374.46	0	0	236.801	69.0479			1.32812	0.184393
ACKR2	HGLibA_00444	TGCTCCGTTACGTGCCTCGC	¥	114	54	0	0	65	125	0	0	596.334	296.257	0	0	444.442	857.312	0	0	0.74529	2.89381
ACKR2	HGLibB_00443	TGGTGGCCTTCTTCGTGCTA	¥	0	0	28	24	0	0	14	10	0	0	161.043	152.323	0	0	127.508	69.0479			0.791766	0.4533
ACKR2	HGLibB_00442	GCTGAGCATGAACGATCTCC	¥	0	0	28	28	0	0	23	20	0	0	161.043	177.71	0	0	209.478	138.096			1.30076	0.777086
ACKR2	HGLibB_00444	ATCTCAACCATCCGCCTGCG	¥	0	0	141	90	0	0	53	92	0	0	810.967	571.21	0	0	482.71	635.24			0.595228	1.1121
ACKR2/CCBP2	HGLibA_00442+HGLibA_07501	GCATCTAGACTACGCACTCC	¥	70	81	0	0	82	76	0	0	366.17	444.385	0	0	560.68	521.246	0	0	1.5312	1.17296
ACKR2/CCBP2	HGLibA_00443+HGLibA_07502	CATGCCCGCCGAAATCTGCG	¥	190	110	0	0	80	128	0	0	993.89	603.486	0	0	547.005	877.887	0	0	0.550368	1.45469
ACKR3	HGLibA_00446	CATCTCGGCGTCCAGTGACC	¥	0	4	48	35	0	0	33	12	1	21.9449	276.074	222.137	0	0	300.555	82.8574	0	0
ACKR3	HGLibA_00447	ACTGGACGCCGAGATGGCTC	¥	71	56	51	9	239	22	14	14	371.401	307.229	293.329	57.121	1634.18	150.887	127.508	96.667	4.40004	0.491122
ACKR3	HGLibB_00445	ACGCAGACGTGACGGTCTTC	¥	0	0	32	20	0	0	4	13	0	0	184.049	126.935	0	0	36.431	89.7622			0.197941	0.707148
ACKR3	HGLibB_00446	CATGATTGCCAACTCCGTGG	¥	0	0	72	71	0	0	41	26	0	0	414.111	450.621	0	0	373.417	179.524			0.901733	0.398393
ACKR3	HGLibB_00447	CAACAGCAGCGACTGCATCG	¥	0	0	69	81	0	0	24	44	0	0	396.856	514.089	0	0	218.586	303.811			0.550793	0.590969
ACKR3/CXCR7	HGLibA_00445+HGLibA_11899	TTTGCACGTGAGCTCGCCCA	¥	152	177	0	0	120	167	0	0	795.112	971.063	0	0	820.508	1145.37	0	0	1.03194	1.1795
ACKR4	HGLibA_00448	ACTAAAGTCCCCAGCCAATC	¥	39	7	8	7	22	10	0	30	204.009	38.4036	46.0123	44.4274	150.426	68.5849	0	207.144	0.737352	1.7859
ACKR4	HGLibA_00449	CAATGACGAAAACTATTGTG	¥	108	67	0	0	86	46	0	0	564.948	367.578	0	0	588.031	315.491	0	0	1.04086	0.858297
ACKR4	HGLibA_00450	TGTGCTACTTTATCACAGCA	¥	95	114	0	0	47	108	0	0	496.945	625.431	0	0	321.366	740.717	0	0	0.646683	1.18433
ACKR4	HGLibB_00450	CCTTTAAATGCTAAAAGTAC	¥	0	0	18	14	0	0	0	40	0	0	103.528	88.8548	0	0	0	276.191			0	3.10834
ACKR4	HGLibB_00448	GTGCGATGCTTTCTGTGACT	¥	0	0	53	31	0	0	29	48	0	0	304.832	196.75	0	0	264.125	331.43			0.86646	1.68452
ACKR4	HGLibB_00449	TATCAGCATAGACAGATATG	¥	0	0	90	79	0	0	66	46	0	0	517.639	501.395	0	0	601.111	317.62			1.16126	0.633473
ACLY	HGLibA_00451	GACCAGCTGATCAAACGTCG	¥	17	17	0	0	4	2	0	0	88.927	93.266	0	0	27.3503	13.717	0	0	0.307559	0.147074
ACLY	HGLibA_00452	GAGAGCAATTCGAGATTACC	¥	15	35	0	0	19	2	0	0	78.465	192.018	0	0	129.914	13.717	0	0	1.65569	0.0714359
ACLY	HGLibA_00453	TTCCACGACGTTTGATCAGC	¥	106	108	0	0	31	45	1	0	554.486	592.513	0	0	211.965	308.632	9.10774	0	0.382272	0.520887
ACLY	HGLibB_00452	AACTTCCTCCTCAACGCCAG	¥	0	0	16	17	0	0	3	4	0	0	92.0246	107.895	0	0	27.3232	27.6191			0.296912	0.255981
ACLY	HGLibB_00451	ACCTACCGATGTGCTCCCGC	¥	0	0	25	18	0	0	34	5	0	0	143.788	114.242	0	0	309.663	34.5239			2.1536	0.3022
ACLY	HGLibB_00453	TTGTGACTTCGTGCTCCTTC	¥	0	0	114	76	0	0	55	39	0	0	655.675	482.355	0	0	500.926	269.287			0.763984	0.558275
ACMSD	HGLibA_00456	GAGTGGTGCGAGAGAATTGC	¥	13	18	0	0	8	0	0	0	68.003	98.7522	0	0	54.7005	0	0	0	0.804384	0
ACMSD	HGLibA_00455	CCGCTACTCACCGCATAGAC	¥	52	46	0	0	25	31	0	0	272.012	252.367	0	0	170.939	212.613	0	0	0.628425	0.842478
ACMSD	HGLibA_00454	TCAGGTCCCACTCGTTGACG	¥	54	87	0	0	13	193	0	0	282.474	477.302	0	0	88.8883	1323.69	0	0	0.314678	2.77327
ACMSD	HGLibB_00455	CCACTGCAGAGGTTTGGCTA	¥	0	0	22	32	0	0	1	0	0	0	126.534	203.097	0	0	9.10774	0			0.0719787	0
ACMSD	HGLibB_00454	ATTTCTCTAATACGAACTTC	¥	0	0	66	64	0	0	20	3	0	0	379.602	406.193	0	0	182.155	20.7144			0.479858	0.0509963
ACMSD	HGLibB_00456	TTCCTGTCATGTTTAGCTAC	¥	0	0	172	126	0	0	83	48	0	0	989.265	799.693	0	0	755.943	331.43			0.764146	0.414446
ACN9	HGLibA_00458	ACTCGAGAAACGTGCCGCCC	¥	33	25	0	0	11	15	0	0	172.623	137.156	0	0	75.2132	102.877	0	0	0.435708	0.750077
ACN9	HGLibA_00459	TGCAACAGCGTTATTGCAAC	¥	51	32	0	0	14	11	0	0	266.781	175.559	0	0	95.7259	75.4434	0	0	0.358818	0.429731
ACN9	HGLibA_00457	TAAATTCGTCTTTCACGTAC	¥	51	42	0	0	21	22	0	0	266.781	230.422	0	0	143.589	150.887	0	0	0.538228	0.654829
ACN9	HGLibB_00459	AGTACGTGAAAGACGAATTT	¥	0	0	46	39	0	0	46	77	0	0	264.571	247.524	0	0	418.956	531.668			1.58353	2.14795
ACN9	HGLibB_00457	GACTTTCGTGATGAACAAAT	¥	0	0	85	68	0	0	60	59	0	0	488.881	431.581	0	0	546.465	407.382			1.11779	0.943931
ACN9	HGLibB_00458	CGTGGGGCGCTATGCCGGGG	¥	0	0	142	106	0	0	43	50	0	0	816.719	672.758	0	0	391.633	345.239			0.47952	0.51317
ACO1	HGLibA_00461	ATGACACGAGCAGGCTTAAA	¥	17	11	0	0	7	3	0	0	88.927	60.3486	0	0	47.863	20.5755	0	0	0.538228	0.340944
ACO1	HGLibA_00460	AATGGTGAGCACGATGTCAG	¥	61	36	1	0	5	14	0	0	319.091	197.504	5.75154	0	34.1878	96.0189	0	0	0.107141	0.486161
ACO1	HGLibA_00462	CGCACACCTTGCTGAGCCAT	¥	242	218	0	0	97	96	1	0	1265.9	1196	0	0	663.244	658.415	9.10774	0	0.52393	0.550515
ACO1	HGLibB_00461	TGATCTATTACAAGATCAGC	¥	0	0	32	31	0	0	11	19	0	0	184.049	196.75	0	0	100.185	131.191			0.544339	0.66679
ACO1	HGLibB_00460	AGAAGAACTCTGATCGAAAA	¥	0	0	36	33	0	0	26	8	0	0	207.055	209.443	0	0	236.801	55.2383			1.14366	0.263738
ACO1	HGLibB_00462	ACCTTCTGTTGAAATCAACC	¥	0	0	83	37	0	0	28	68	0	0	477.378	234.831	0	0	255.017	469.525			0.534203	1.99942
ACO2	HGLibA_00465	GCGCGGATCTGCTCGGAACC	¥	24	23	0	0	10	1	0	0	125.544	126.183	0	0	68.3756	6.85849	0	0	0.544635	0.0543534
ACO2	HGLibA_00463	CACATAGCCGTCCCGCTCAA	¥	27	42	0	0	38	42	0	0	141.237	230.422	0	0	259.827	288.057	0	0	1.83966	1.25013
ACO2	HGLibA_00464	TCTCGGGGTTTGCGTCGTTG	¥	43	67	0	0	17	59	0	0	224.933	367.578	0	0	116.239	404.651	0	0	0.51677	1.10086
ACO2	HGLibB_00463	TGCCTTTGTCACGTCCCCAG	¥	0	0	37	29	0	0	11	8	0	0	212.807	184.056	0	0	100.185	55.2383			0.47078	0.300116
ACO2	HGLibB_00465	ATGCTGCCCGCTGCTGTCCT	¥	0	0	53	72	0	0	8	17	0	0	304.832	456.968	0	0	72.8619	117.381			0.239024	0.25687
ACO2	HGLibB_00464	CTGCTGCAGGAGTTTGACCC	¥	0	0	57	76	0	0	18	21	0	0	327.838	482.355	0	0	163.939	145			0.500062	0.30061
ACOT1	HGLibA_00466	AGTAGCGCTCGTGCCGCACC	¥	50	33	0	0	27	23	0	0	261.55	181.046	0	0	184.614	157.745	0	0	0.705847	0.871301
ACOT1	HGLibA_00468	TGGGGGAACCTTACGCTACA	¥	48	38	0	0	34	48	0	0	251.088	208.477	0	0	232.477	329.208	0	0	0.92588	1.57911
ACOT1	HGLibA_00467	CGCTACCGCGCCGACACCCT	¥	71	100	0	0	27	37	0	0	371.401	548.623	0	0	184.614	253.764	0	0	0.497075	0.462547
ACOT1	HGLibB_00467	CCGAACATGTCCACAATGCC	¥	0	0	65	68	0	0	74	31	0	0	373.85	431.581	0	0	673.973	214.048			1.80279	0.495964
ACOT1	HGLibB_00466	GGTCTCGCCCTTGTAGCGTA	¥	0	0	95	78	0	0	48	84	0	0	546.396	495.048	0	0	437.172	580.002			0.8001	1.17161
ACOT1	HGLibB_00468	CTACTTGCTCAGTCATCCTG	¥	0	0	134	163	0	0	111	56	0	0	770.706	1034.52	0	0	1010.96	386.668			1.31173	0.373764
ACOT11	HGLibA_00471	CATAGACAAGGCGCATGCGC	¥	59	19	0	0	44	12	0	0	308.629	104.238	0	0	300.853	82.3019	0	0	0.974805	0.789554
ACOT11	HGLibA_00470	CTTACCGGACAGGCAAGCCG	¥	70	28	0	0	18	16	0	0	366.17	153.615	0	0	123.076	109.736	0	0	0.336118	0.714359
ACOT11	HGLibA_00469	ACTGTCGTTCCCCGCACGTA	¥	89	71	0	0	33	131	0	0	465.559	389.523	0	0	225.64	898.463	0	0	0.484664	2.30657
ACOT11	HGLibB_00469	AGCTGAAGCAGATCACGCCG	¥	0	0	6	5	0	0	6	0	0	0	34.5092	31.7339	0	0	54.6465	0			1.58353	0
ACOT11	HGLibB_00470	CAAGGCCTTGGCCACCTTCG	¥	0	0	126	76	1	0	41	11	0	0	724.694	482.355	6.83756	0	373.417	75.9526			0.515276	0.157462
ACOT11	HGLibB_00471	TCCTCTCCAGGTGGGCATCC	¥	0	0	101	113	0	0	35	36	0	0	580.905	717.185	0	0	318.771	248.572			0.548748	0.346594
ACOT12	HGLibA_00473	GCTCAGCTCGCCGCGCGCAG	¥	25	5	0	0	7	18	0	0	130.775	27.4312	0	0	47.863	123.453	0	0	0.365995	4.50046
ACOT12	HGLibA_00474	TAGAGCATTCAGCACAAGCA	¥	5	8	0	0	0	0	0	0	26.155	43.8899	0	0	0	0	0	0	0	0
ACOT12	HGLibA_00472	ATGACCACCTCGCCGGGCGC	¥	42	38	0	0	36	5	0	0	219.702	208.477	0	0	246.152	34.2925	0	0	1.12039	0.164491
ACOT12	HGLibB_00474	CGTGCGCCGGCTGGATGGCT	¥	0	0	48	63	0	0	34	95	0	0	276.074	399.847	0	0	309.663	655.955			1.12167	1.64052
ACOT12	HGLibB_00473	TTTGAAGCTGAGAAACATGC	¥	0	0	144	105	0	0	73	33	0	0	828.222	666.411	0	0	664.865	227.858			0.802762	0.341918
ACOT12	HGLibB_00472	AAACTGTATGTCATCCACTG	¥	0	0	163	116	0	0	89	15	0	0	937.501	736.226	0	0	810.589	103.572			0.864627	0.140679
ACOT13	HGLibA_00475	TCTCTCAAAATTGCGAGCCT	¥	11	10	0	0	9	7	0	0	57.541	54.8623	0	0	61.5381	48.0095	0	0	1.06947	0.87509
ACOT13	HGLibA_00477	TGATATGTTATCTACTAACG	¥	47	18	0	0	26	43	0	0	245.857	98.7522	0	0	177.777	294.915	0	0	0.72309	2.98642
ACOT13	HGLibA_00476	GGTGATAAAGGCCATGACCA	¥	50	49	0	0	18	15	0	0	261.55	268.825	0	0	123.076	102.877	0	0	0.470565	0.382692
ACOT13	HGLibB_00475	GTGGAGAGTGCCTATTGCAT	¥	0	0	53	58	0	0	69	22	0	0	304.832	368.113	0	0	628.434	151.905			2.06158	0.41266
ACOT13	HGLibB_00476	CTTGTTGGTCAGATCCACAG	¥	0	0	101	78	0	0	56	57	0	0	580.905	495.048	0	0	510.034	393.573			0.877997	0.795019
ACOT13	HGLibB_00477	AACACTTGCATTTACCTCTG	¥	0	0	53	82	0	0	30	44	0	0	304.832	520.435	0	0	273.232	303.811			0.896338	0.583762
ACOT2	HGLibA_00478	GGTACAGCCGGGACGCTCGA	¥	10	11	0	0	0	1	0	0	52.31	60.3486	0	0	0	6.85849	0	0	0	0.113648
ACOT2	HGLibA_00479	GGAACTGCGCCGAACTCTTC	¥	16	20	0	0	7	13	0	0	83.696	109.725	0	0	47.863	89.1604	0	0	0.571867	0.812583
ACOT2	HGLibA_00480	TGGGGGAACCTTACACTACA	¥	65	95	0	0	40	33	0	0	340.015	521.192	0	0	273.503	226.33	0	0	0.804384	0.434255
ACOT2	HGLibB_00479	CCGAACATGTCCACAATCCC	¥	0	0	4	25	0	0	5	0	0	0	23.0062	158.669	0	0	45.5387	0			1.97941	0
ACOT2	HGLibB_00478	GGTCTCGCCCTTGTAGTGTA	¥	0	0	87	45	0	0	27	21	0	0	500.384	285.605	0	0	245.909	145			0.491441	0.507696
ACOT2	HGLibB_00480	CTACTTGCTCAGTCATCCCG	¥	0	0	37	83	0	0	30	92	0	0	212.807	526.782	0	0	273.232	635.24			1.28394	1.20589
ACOT4	HGLibA_00483	CGCAGCGTAACCCGCTGCTC	¥	0	0	0	0	0	0	0	0	1	1	0	0	0	0	0	0	0	0
ACOT4	HGLibA_00481	ATAAGGAATGCTCTCGTAGG	¥	17	13	0	0	0	2	0	0	88.927	71.321	0	0	0	13.717	0	0	0	0.192327
ACOT4	HGLibA_00482	CCGCGCACGGCAATGCGCAC	¥	46	33	0	0	7	24	0	0	240.626	181.046	0	0	47.863	164.604	0	0	0.19891	0.909184
ACOT4	HGLibB_00482	TGAAGATCTCCCCAATAACA	¥	0	0	38	51	0	0	14	60	0	0	218.558	323.685	0	0	127.508	414.287			0.583406	1.27991
ACOT4	HGLibB_00481	TTATATCCACAATGTCCACG	¥	0	0	105	57	0	0	56	18	0	0	603.912	361.766	0	0	510.034	124.286			0.84455	0.343554
ACOT4	HGLibB_00483	GGATATGTTGTCCATGTTAT	¥	0	0	68	88	0	0	47	43	0	0	391.105	558.516	0	0	428.064	296.906			1.0945	0.531598
ACOT6	HGLibA_00486	CTTTATGCTGCAGCATCCAA	¥	10	8	0	0	12	2	0	0	52.31	43.8899	0	0	82.0508	13.717	0	0	1.56855	0.312532
ACOT6	HGLibA_00484	GGTCCTAGTATTGCGCTTCT	¥	70	100	0	0	52	53	0	0	366.17	548.623	0	0	355.553	363.5	0	0	0.971007	0.662568
ACOT6	HGLibA_00485	AATCCAAGAAGCGCAATACT	¥	165	151	0	0	69	74	0	0	863.115	828.421	0	0	471.792	507.529	0	0	0.546616	0.612645
ACOT6	HGLibB_00484	CCTAGATCATCGACAAGTTT	¥	0	0	39	30	0	0	28	11	0	0	224.31	190.403	0	0	255.017	75.9526			1.13689	0.398904
ACOT6	HGLibB_00486	GCGTGCACAGAAGCTCTAGA	¥	0	0	42	33	0	0	11	17	0	0	241.565	209.443	0	0	100.185	117.381			0.414734	0.560444
ACOT6	HGLibB_00485	CCTAAACTTGTCGATGATCT	¥	0	0	147	103	0	0	41	82	0	0	845.476	653.718	0	0	373.417	566.192			0.441665	0.866112
ACOT7	HGLibA_00487	CGGTGCGCTCGACACGAGCC	¥	41	20	0	0	39	7	0	0	214.471	109.725	0	0	266.665	48.0095	0	0	1.24336	0.437545
ACOT7	HGLibA_00488	TTTCTCGCAGTATTCCCGGC	¥	39	63	0	0	15	21	0	0	204.009	345.633	0	0	102.563	144.028	0	0	0.50274	0.416709
ACOT7	HGLibA_00489	CCTCGAGGTGCCTCCTGTTG	¥	88	69	1	0	51	50	0	0	460.328	378.55	5.75154	0	348.716	342.925	0	0	0.757538	0.90589
ACOT7	HGLibB_00489	CTCTTACCTGGGTTGAGGAC	¥	0	0	27	6	0	0	11	4	0	0	155.292	38.0806	0	0	100.185	27.6191			0.645142	0.72528
ACOT7	HGLibB_00488	GTCTCCACAGGAGCGCTGTG	¥	0	0	37	40	0	0	18	11	0	0	212.807	253.871	0	0	163.939	75.9526			0.770367	0.299178
ACOT7	HGLibB_00487	TGTCCACATTCTTCAGCGAC	¥	0	0	125	135	0	0	55	52	0	0	718.942	856.814	0	0	500.926	359.049			0.696754	0.419051
ACOT8	HGLibA_00491	ACGAACAGGGTCGAGCTTCT	¥	22	17	0	0	20	33	0	0	115.082	93.266	0	0	136.751	226.33	0	0	1.18829	2.42672
ACOT8	HGLibA_00490	CGGTCGTGACCAAGACGCTA	¥	22	45	0	0	30	16	0	0	115.082	246.881	0	0	205.127	109.736	0	0	1.78244	0.44449
ACOT8	HGLibA_00492	CTGTTCGTGTCCGCTCCACT	¥	149	181	0	0	75	157	0	1	779.419	993.008	0	0	512.817	1076.78	0	6.90479	0.657948	1.08437
ACOT8	HGLibB_00491	GCGCCAATGGGTACCTCTTT	¥	0	0	45	48	0	0	23	39	0	0	258.819	304.645	0	0	209.478	269.287			0.80936	0.883936
ACOT8	HGLibB_00490	GAACTAGATGTCGTCCCCGC	¥	0	0	100	57	0	0	60	48	0	0	575.154	361.766	0	0	546.465	331.43			0.950119	0.916144
ACOT8	HGLibB_00492	GCTCAACCGAATTGCTGCTC	¥	0	0	75	69	0	0	48	85	0	0	431.365	437.927	0	0	437.172	586.907			1.01346	1.34019
ACOT9	HGLibA_00494	AAATATTTCTCTCGTAATTC	¥	13	29	0	0	9	4	0	0	68.003	159.101	0	0	61.5381	27.434	0	0	0.904932	0.172431
ACOT9	HGLibA_00493	TGACTGTTCAAAACACCGTA	¥	117	101	0	0	153	61	0	0	612.027	554.11	0	0	1046.15	418.368	0	0	1.70932	0.755028
ACOT9	HGLibA_00495	CTCCATCCACACTGCATTAG	¥	104	130	0	0	23	61	0	0	544.024	713.21	0	0	157.264	418.368	0	0	0.289076	0.586598
ACOT9	HGLibB_00493	CAGATTTGGCAGGATTCTTG	¥	0	0	52	73	0	0	74	38	0	0	299.08	463.314	0	0	673.973	262.382			2.25349	0.566315
ACOT9	HGLibB_00494	GAATTCAAAACTGAAGAGTT	¥	0	0	74	74	0	0	31	34	0	0	425.614	469.661	0	0	282.34	234.763			0.663371	0.499855
ACOT9	HGLibB_00495	CACAGGATGGACTGCCTCCT	¥	0	0	50	77	0	0	10	75	0	0	287.577	488.701	0	0	91.0774	517.859			0.316706	1.05966
ACOX1	HGLibA_00498	TTCACGAATAGGTACGATAA	¥	2	5	0	0	0	0	0	0	10.462	27.4312	0	0	0	0	0	0	0	0
ACOX1	HGLibA_00497	ATCGTACCTATTCGTGAAAT	¥	67	61	0	0	38	77	0	0	350.477	334.66	0	0	259.827	528.104	0	0	0.741354	1.57803
ACOX1	HGLibA_00496	CACTCGCAGCCAGCGTTATG	¥	54	85	2	0	302	327	0	0	282.474	466.33	11.5031	0	2064.94	2242.73	0	0	7.31021	4.80932
ACOX1	HGLibB_00498	TGACAGCCACCTCATAACGC	¥	0	0	30	43	0	0	88	124	0	0	172.546	272.911	0	0	801.481	856.193			4.64502	3.13726
ACOX1	HGLibB_00496	CACGTATGACCCTGAAACCC	¥	0	0	52	44	0	0	119	123	0	0	299.08	279.258	0	0	1083.82	849.289			3.62385	3.04123
ACOX1	HGLibB_00497	TCCTTAGGAACTCACCTTCG	¥	0	0	54	58	0	0	139	181	0	0	310.583	368.113	0	0	1265.98	1249.77			4.07613	3.39506
ACOX2	HGLibA_00499	GCCGAGCTATCAACCGGATG	¥	28	27	0	0	43	1	0	0	146.468	148.128	0	0	294.015	6.85849	0	0	2.00737	0.046301
ACOX2	HGLibA_00501	AGGCGCTCACCTTAGCAGCC	¥	26	36	0	0	85	17	1	0	136.006	197.504	0	0	581.193	116.594	9.10774	0	4.27329	0.590338
ACOX2	HGLibA_00500	TGATAGCTCGGCGCCTGGGT	¥	45	46	0	0	43	22	0	0	235.395	252.367	0	0	294.015	150.887	0	0	1.24903	0.597887
ACOX2	HGLibB_00501	TCTGGTTCCAAGCCTCGTGC	¥	0	0	63	62	0	0	60	210	0	0	362.347	393.5	0	0	546.465	1450			1.50812	3.68489
ACOX2	HGLibB_00500	CTGCCACTCACCGGATCAGG	¥	0	0	62	76	0	0	27	39	0	0	356.595	482.355	0	0	245.909	269.287			0.689602	0.558275
ACOX2	HGLibB_00499	CTCCATGACGCCTTCCTGTC	¥	0	0	161	119	0	0	55	62	0	0	925.998	755.266	0	0	500.926	428.097			0.540958	0.566816
ACOX3	HGLibA_00504	AGCAAACACCACCGCGTGAG	¥	2	9	0	0	9	4	1	0	10.462	49.3761	0	0	61.5381	27.434	9.10774	0	5.88206	0.555612
ACOX3	HGLibA_00503	CAGCTCGCGATACTTCTCCA	¥	41	44	0	0	28	89	0	0	214.471	241.394	0	0	191.452	610.406	0	0	0.89267	2.52867
ACOX3	HGLibA_00502	CGAAGATCCGCTTGCATCGA	¥	82	92	0	0	42	88	0	0	428.942	504.734	0	0	287.178	603.547	0	0	0.669503	1.19577
ACOX3	HGLibB_00502	GAAGAAGGGTCTTCGGGTCC	¥	0	0	22	39	0	0	10	46	0	0	126.534	247.524	0	0	91.0774	317.62			0.719787	1.28319
ACOX3	HGLibB_00504	ATGTCGCCAACCATCACTCC	¥	0	0	143	83	0	0	37	130	0	0	822.47	526.782	0	0	336.986	897.622			0.409725	1.70397
ACOX3	HGLibB_00503	GCTGCATCCCTTTATCGTGC	¥	0	0	75	91	3	0	54	54	0	0	431.365	577.556	20.5127	0	491.818	372.858			1.14014	0.645579
ACOXL	HGLibA_00507	AGAGGACTTCTCCTATGACA	¥	30	22	0	0	6	5	0	0	156.93	120.697	0	0	41.0254	34.2925	0	0	0.261425	0.28412
ACOXL	HGLibA_00505	CTGCCTCTGTTAAAACGTGC	¥	13	24	0	0	53	2	0	0	68.003	131.67	0	0	362.391	13.717	0	0	5.32905	0.104177
ACOXL	HGLibA_00506	GTCAGCCGAAGCCTTGTCAT	¥	57	53	0	0	69	18	0	0	298.167	290.77	0	0	471.792	123.453	0	0	1.58231	0.424572
ACOXL	HGLibB_00505	GCCCTGAACATGTTACTAAG	¥	0	0	53	39	0	0	24	43	0	0	304.832	247.524	0	0	218.586	296.906			0.717071	1.1995
ACOXL	HGLibB_00507	TCAGAGAGTGAAGTTTGCCA	¥	0	0	37	52	0	0	20	35	0	0	212.807	330.032	0	0	182.155	241.667			0.855963	0.732254
ACOXL	HGLibB_00506	TCCAGTGCGGAATAATTTAT	¥	0	0	140	146	0	0	73	55	0	0	805.215	926.629	0	0	664.865	379.763			0.825698	0.409833
ACP1	HGLibA_00508	ACGGTACCTGCCGGGCAACG	¥	12	21	0	0	3	6	2	0	62.772	115.211	0	0	20.5127	41.151	18.2155	0	0.326781	0.357179
ACP1	HGLibA_00510	CAACTTCCGGGTATGAGATA	¥	35	28	0	0	35	31	0	0	183.085	153.615	0	0	239.315	212.613	0	0	1.30712	1.38407
ACP1	HGLibA_00509	TGCTGTTTCTGACTGGAACG	¥	75	81	0	0	31	98	2	0	392.325	444.385	0	0	211.965	672.132	18.2155	0	0.540278	1.5125
ACP1	HGLibB_00509	CCTGAAAACTGCTTCTGCAA	¥	0	0	56	25	0	0	17	12	0	0	322.086	158.669	0	0	154.832	82.8574			0.480715	0.522202
ACP1	HGLibB_00508	GTGAGCTGCCTAAGAAATCA	¥	0	0	34	43	0	0	21	20	0	0	195.552	272.911	0	0	191.263	138.096			0.978063	0.50601
ACP1	HGLibB_00510	AAAGCTAAAATTGAACTACT	¥	0	0	57	52	0	0	39	28	0	0	327.838	330.032	0	0	355.202	193.334			1.08347	0.585803
ACP2	HGLibA_00513	AGCCGTGATAGCGCTGCCGC	¥	24	18	0	0	12	9	0	0	125.544	98.7522	0	0	82.0508	61.7264	0	0	0.653562	0.625064
ACP2	HGLibA_00511	GTTGAAGCGCTGCATCCCGT	¥	35	25	0	0	13	33	0	0	183.085	137.156	0	0	88.8883	226.33	0	0	0.485503	1.65017
ACP2	HGLibA_00512	GCCCTGCGGCAGCGCTATCA	¥	8	28	0	0	4	10	0	0	41.848	153.615	0	0	27.3503	68.5849	0	0	0.653562	0.446474
ACP2	HGLibB_00513	CGTTCTGCAGCTGCTCATAA	¥	0	0	32	17	0	0	25	0	0	0	184.049	107.895	0	0	227.694	0			1.23713	0
ACP2	HGLibB_00511	TTCTCTCAGCTGTACCGCCA	¥	0	0	48	52	0	0	22	59	0	0	276.074	330.032	0	0	200.37	407.382			0.725785	1.23437
ACP2	HGLibB_00512	GCTTCAACCCGAACATCTCG	¥	0	0	52	57	0	0	27	30	0	0	299.08	361.766	0	0	245.909	207.144			0.822218	0.57259
ACP5	HGLibA_00515	GGTAGGCCCGTGCTCGGCTA	¥	26	15	0	0	10	5	0	0	136.006	82.2935	0	0	68.3756	34.2925	0	0	0.50274	0.416709
ACP5	HGLibA_00514	TTTCCGGCTAGCACGTACCA	¥	5	23	0	0	8	9	0	0	26.155	126.183	0	0	54.7005	61.7264	0	0	2.0914	0.48918
ACP5	HGLibA_00516	CACAGTCCGAGCGATCTCCT	¥	13	29	0	0	28	34	0	0	68.003	159.101	0	0	191.452	233.189	0	0	2.81534	1.46567
ACP5	HGLibB_00515	AGCCGTTGGGGACCTTGCGC	¥	0	0	25	20	0	0	2	5	0	0	143.788	126.935	0	0	18.2155	34.5239			0.126682	0.27198
ACP5	HGLibB_00516	TGCCCTGCGCTTTGTAGCCG	¥	0	0	82	67	0	0	48	17	0	0	471.626	425.234	0	0	437.172	117.381			0.926945	0.27604
ACP5	HGLibB_00514	GTGTGGTCCATAGCCGAGCA	¥	0	0	42	71	1	0	33	31	0	0	241.565	450.621	6.83756	0	300.555	214.048			1.2442	0.475008
ACP6	HGLibA_00517	GGAGTCCACCCGTTGTTTGC	¥	65	25	0	0	26	48	0	0	340.015	137.156	0	0	177.777	329.208	0	0	0.52285	2.40025
ACP6	HGLibA_00519	CTTTAGGGGGGCATGTTTGC	¥	39	37	0	0	34	41	0	0	204.009	202.991	0	0	232.477	281.198	0	0	1.13954	1.38528
ACP6	HGLibA_00518	ACGAACCTTCTTTCTGACAC	¥	58	65	0	0	53	66	0	0	303.398	356.605	0	0	362.391	452.661	0	0	1.19444	1.26936
ACP6	HGLibB_00517	CTTCATCCTCCTGGACAACG	¥	0	0	74	39	0	0	125	127	0	0	425.614	247.524	0	0	1138.47	876.908			2.67488	3.54272
ACP6	HGLibB_00519	CAGACTGCCTCTTTACAGCC	¥	0	0	55	49	0	0	49	61	0	0	316.335	310.992	0	0	446.279	421.192			1.41078	1.35435
ACP6	HGLibB_00518	CATTTGCTGCATGCCCACCT	¥	0	0	274	240	0	0	218	407	0	0	1575.92	1523.23	0	0	1985.49	2810.25			1.25989	1.84493
ACPL2	HGLibA_00520	GAAACCGTATCACCCAAAAC	¥	10	10	0	0	6	5	0	0	52.31	54.8623	0	0	41.0254	34.2925	0	0	0.784275	0.625064
ACPL2	HGLibA_00522	GTTCAAGGGGCTTTCGAAAG	¥	39	25	0	0	38	48	0	0	204.009	137.156	0	0	259.827	329.208	0	0	1.27361	2.40025
ACPL2	HGLibA_00521	CGTTTCAGTCCACCTGATCC	¥	23	30	0	0	12	33	0	0	120.313	164.587	0	0	82.0508	226.33	0	0	0.681978	1.37514
ACPL2	HGLibB_00522	GTCACAGGGGGCTCCGTCAC	¥	0	0	29	13	0	0	13	10	0	0	166.795	82.508	0	0	118.401	69.0479			0.709859	0.836862
ACPL2	HGLibB_00520	ACCAGAAATTGACTGCACTC	¥	0	0	66	41	0	0	34	73	0	0	379.602	260.218	0	0	309.663	504.049			0.815758	1.93703
ACPL2	HGLibB_00521	GCAGCAGCAAGAAGCGGTTG	¥	0	0	46	42	0	0	21	86	0	0	264.571	266.564	0	0	191.263	593.812			0.722916	2.22765
ACPP	HGLibA_00524	TACTTTCAGGTGTTTCGGCA	¥	18	13	0	0	15	14	0	0	94.158	71.321	0	0	102.563	96.0189	0	0	1.08927	1.34629
ACPP	HGLibA_00523	AGACCGAAGTGTACTAGCCA	¥	55	63	0	0	75	137	0	0	287.705	345.633	0	0	512.817	939.614	0	0	1.78244	2.71853
ACPP	HGLibA_00525	TCCTCATGGCCACAAGGATT	¥	177	173	0	0	166	407	0	0	925.887	949.118	0	0	1135.04	2791.41	0	0	1.22589	2.94105
ACPP	HGLibB_00525	TGAGTCCTATAAACATGAAC	¥	0	0	16	20	0	0	21	22	0	0	92.0246	126.935	0	0	191.263	151.905			2.07838	1.19671
ACPP	HGLibB_00524	ATGGAGCAGCATTATGAACT	¥	0	0	34	52	0	0	17	61	0	0	195.552	330.032	0	0	154.832	421.192			0.791766	1.27621
ACPP	HGLibB_00523	AGGGCAGCAAGCCTTAGCCT	¥	0	0	86	134	0	0	104	91	0	0	494.632	850.468	0	0	947.205	628.335			1.91497	0.738812
ACPT	HGLibA_00528	ACCCCTGGTGTTCGTGGCTC	¥	61	47	0	0	15	46	0	0	319.091	257.853	0	0	102.563	315.491	0	0	0.321424	1.22353
ACPT	HGLibA_00527	ACAGTCCCGTGAAGTTCTCC	¥	51	52	0	0	8	31	0	0	266.781	285.284	0	0	54.7005	212.613	0	0	0.205039	0.745269
ACPT	HGLibA_00526	GAACTTCACGGGACTGTCGC	¥	66	65	0	0	78	126	0	0	345.246	356.605	0	0	533.33	864.17	0	0	1.54478	2.42332
ACPT	HGLibB_00527	CGCTTCTCACCGTGGTCAGC	¥	0	0	37	21	0	0	11	3	0	0	212.807	133.282	0	0	100.185	20.7144			0.47078	0.155417
ACPT	HGLibB_00526	CTGGGTGGAAATGGCCGGCC	¥	0	0	10	24	0	0	16	21	0	0	57.5154	152.323	0	0	145.724	145			2.53365	0.951931
ACPT	HGLibB_00528	CACCTCCTTGTGTGGGTCCA	¥	0	0	76	52	0	0	47	5	0	0	437.117	330.032	0	0	428.064	34.5239			0.979289	0.104608
ACR	HGLibA_00529	GTGGTGTCCGCATCGTCGGC	¥	3	0	0	0	0	1	0	0	15.693	1	0	0	0	6.85849	0	0	0	6.85849
ACR	HGLibA_00531	GGCGTTATCTTTAGCAACCA	¥	54	34	0	0	68	41	0	0	282.474	186.532	0	0	464.954	281.198	0	0	1.64601	1.50751
ACR	HGLibA_00530	TTGCCTGAACCGTAACCCAC	¥	47	55	0	0	45	32	0	0	245.857	301.743	0	0	307.69	219.472	0	0	1.2515	0.727347
ACR	HGLibB_00531	AATGAAGCGCCCACACGAAA	¥	0	0	7	7	0	0	2	3	0	0	40.2608	44.4274	0	0	18.2155	20.7144			0.452437	0.466252
ACR	HGLibB_00529	GAACGCGCCCATTGTACCAC	¥	0	0	26	7	0	0	12	16	0	0	149.54	44.4274	0	0	109.293	110.477			0.730861	2.48668
ACR	HGLibB_00530	AAAATACAACTCTGCGACAG	¥	0	0	37	29	0	0	31	80	0	0	212.807	184.056	0	0	282.34	552.383			1.32674	3.00116
ACRBP	HGLibA_00534	GGGTGCTCACCTTCCGATTG	¥	4	8	0	0	8	0	0	0	20.924	43.8899	0	0	54.7005	0	0	0	2.61425	0
ACRBP	HGLibA_00533	CACCATCGGGCACTAAGCCG	¥	21	31	0	0	5	17	0	0	109.851	170.073	0	0	34.1878	116.594	0	0	0.31122	0.685554
ACRBP	HGLibA_00532	TGCGAAGAAGCGTTCGTATT	¥	56	54	0	0	34	18	0	0	292.936	296.257	0	0	232.477	123.453	0	0	0.793611	0.416709
ACRBP	HGLibB_00532	GTCTGATGAGAAACCGCAAT	¥	0	0	58	36	0	0	25	37	0	0	333.589	228.484	0	0	227.694	255.477			0.682557	1.11814
ACRBP	HGLibB_00534	CACAGCCTTTCGTGGCAAGC	¥	0	0	61	37	0	0	32	13	0	0	350.844	234.831	0	0	291.448	89.7622			0.830705	0.382242
ACRBP	HGLibB_00533	TGTGAAGATGTCCGAGTCTC	¥	0	0	116	128	0	0	58	91	0	0	667.179	812.387	0	0	528.249	628.335			0.791766	0.773444
ACRC	HGLibA_00536	TCAAGCAGTGATGACACCAG	¥	2	16	0	0	0	7	0	0	10.462	87.7797	0	0	0	48.0095	0	0	0	0.546931
ACRC	HGLibA_00535	CACTGCTTGACTGAACATTA	¥	124	117	0	0	44	82	0	0	648.644	641.889	0	0	300.853	562.397	0	0	0.463818	0.876158
ACRC	HGLibA_00537	ACTCACCTCGCCTGTCTCTT	¥	137	127	0	0	54	117	0	0	716.647	696.752	0	0	369.228	802.444	0	0	0.515217	1.15169
ACRC	HGLibB_00535	CAGAAGAGCTCCGAAGAGAC	¥	0	0	23	30	0	0	14	10	0	0	132.285	190.403	0	0	127.508	69.0479			0.963889	0.36264
ACRC	HGLibB_00536	ACTCTACTTACAAGACCCAC	¥	0	0	50	66	0	0	40	40	0	0	287.577	418.887	0	0	364.31	276.191			1.26682	0.659346
ACRV1	HGLibA_00539	CTCACCAGAAGGCTGTTCAC	¥	45	24	0	0	17	44	0	0	235.395	131.67	0	0	116.239	301.774	0	0	0.493802	2.2919
ACRV1	HGLibA_00540	CCTTTGAGTGAGCTTGAGTC	¥	55	62	0	0	27	62	0	0	287.705	340.147	0	0	184.614	425.227	0	0	0.641679	1.25013
ACRV1	HGLibA_00538	TAATTTGCATCCTCGTTCCA	¥	75	88	0	0	46	11	0	0	392.325	482.789	0	0	314.528	75.4434	0	0	0.801703	0.156266
ACRV1	HGLibB_00538	CACACCCTTGAACCATGAAT	¥	0	0	16	29	0	0	26	31	0	0	92.0246	184.056	0	0	236.801	214.048			2.57324	1.16295
ACRV1	HGLibB_00537	AGTCAGCCTAATGAGCTTTC	¥	0	0	116	65	0	0	17	55	0	0	667.179	412.54	0	0	154.832	379.763			0.232069	0.920548
ACRV1	HGLibB_00539	ACTTCAGTTCAGCAACTTCC	¥	0	0	93	70	1	0	40	82	0	0	534.893	444.274	6.83756	0	364.31	566.192			0.681089	1.27442
ACSBG1	HGLibA_00541	CTGTCCACAGGTCGTAGATC	¥	23	24	0	0	14	20	0	0	120.313	131.67	0	0	95.7259	137.17	0	0	0.795641	1.04177
ACSBG1	HGLibA_00543	TGTGTGCTAGTCTACACTTC	¥	68	59	0	0	73	80	0	0	355.708	323.688	0	0	499.142	548.68	0	0	1.40324	1.69509
ACSBG1	HGLibA_00542	CCGCCCAGATCTACGACCTG	¥	80	59	0	0	82	24	0	0	418.48	323.688	0	0	560.68	164.604	0	0	1.3398	0.508527
ACSBG1	HGLibB_00542	AGAACCTCCTCCAAACAAGA	¥	0	0	14	29	0	0	22	19	0	0	80.5215	184.056	0	0	200.37	131.191			2.48841	0.712776
ACSBG1	HGLibB_00540	TTGACTCAGCATCACGCCCT	¥	0	0	74	63	0	0	48	81	0	0	425.614	399.847	0	0	437.172	559.288			1.02716	1.39876
ACSBG1	HGLibB_00541	ATCACGACTGCCTTTAGATG	¥	0	0	62	87	0	0	60	51	0	0	356.595	552.169	0	0	546.465	352.144			1.53245	0.637747
ACSBG2	HGLibA_00546	ATGACCTTACCCGGCTAGGA	¥	42	12	0	0	37	23	0	0	219.702	65.8348	0	0	252.99	157.745	0	0	1.15151	2.39608
ACSBG2	HGLibA_00544	TCCGACAAGCCTCATAGTAC	¥	50	47	0	0	24	29	0	0	261.55	257.853	0	0	164.102	198.896	0	0	0.62742	0.771356
ACSBG2	HGLibA_00545	CGAGAGTCAGTCAACCGATT	¥	140	134	0	0	216	99	0	0	732.34	735.155	0	0	1476.91	678.991	0	0	2.01671	0.923602
ACSBG2	HGLibB_00544	GGAACCCCAAAGACTCAAGA	¥	0	0	0	0	0	0	0	0	0	0	1	1	0	0	0	0			0	0
ACSBG2	HGLibB_00543	CTGGGTTTGGAGCGTTTCCA	¥	0	0	9	24	0	0	4	5	0	0	51.7639	152.323	0	0	36.431	34.5239			0.703792	0.22665
ACSBG2	HGLibB_00545	TTAGCTCCTTCTTGAGTCTT	¥	0	0	64	71	0	0	39	31	0	0	368.099	450.621	0	0	355.202	214.048			0.964964	0.475008
ACSF2	HGLibA_00547	CAAGATCGTGGGCCGCTCTA	¥	5	8	0	0	0	1	0	0	26.155	43.8899	0	0	0	6.85849	0	0	0	0.156266
ACSF2	HGLibA_00549	TGCACCCCTGAACGTAGCTG	¥	20	22	0	0	9	21	0	0	104.62	120.697	0	0	61.5381	144.028	0	0	0.588206	1.1933
ACSF2	HGLibA_00548	CGAGCCATGGCTGTCTACGT	¥	82	83	0	0	51	39	0	0	428.942	455.357	0	0	348.716	267.481	0	0	0.812968	0.58741
ACSF2	HGLibB_00548	CATCTACCCCGCAGAGCTCG	¥	0	0	72	30	0	0	24	5	0	0	414.111	190.403	0	0	218.586	34.5239			0.527844	0.18132
ACSF2	HGLibB_00546	ACGACCAAGGCCTCTCGTTC	¥	0	0	58	49	0	0	29	66	0	0	333.589	310.992	0	0	264.125	455.716			0.791766	1.46536
ACSF2	HGLibB_00547	CATCCCGACGTAGACAGCCA	¥	0	0	67	51	0	0	14	15	0	0	385.353	323.685	0	0	127.508	103.572			0.330887	0.319977
ACSF3	HGLibA_00550	GCAGCGCGTTGACCACACCA	¥	32	33	0	0	16	11	0	0	167.392	181.046	0	0	109.401	75.4434	0	0	0.653562	0.416709
ACSF3	HGLibA_00552	TCTTAAGTTCTGAAACGCCG	¥	41	61	0	0	26	58	1	0	214.471	334.66	0	0	177.777	397.793	9.10774	0	0.828908	1.18865
ACSF3	HGLibA_00551	GGACAGAGCCATGCCGATCT	¥	113	75	0	0	35	114	1	0	591.103	411.468	0	0	239.315	781.868	9.10774	0	0.404861	1.90019
ACSF3	HGLibB_00549	AAACTGCACGCAAGAAATCC	¥	0	0	50	25	0	0	16	11	0	0	287.577	158.669	0	0	145.724	75.9526			0.50673	0.478685
ACSF3	HGLibB_00550	CGGTATGGCATGACCGAGAT	¥	6	7	91	74	0	12	44	33	31.386	38.4036	523.39	469.661	0	82.3019	400.741	227.858			0.765663	0.485154
ACSF3	HGLibB_00551	CTCCCGCTGCACCACGTCCA	¥	0	0	134	133	0	0	61	955	0	0	770.706	844.121	0	0	555.572	6594.07			0.720861	7.81176
ACSL1	HGLibA_00555	CTCGTCGCTGTCAAGTAGTG	¥	81	68	0	0	43	67	0	0	423.711	373.064	0	0	294.015	459.519	0	0	0.693905	1.23174
ACSL1	HGLibA_00554	ACTTGACAGCGACGAGCCCT	¥	102	104	0	0	38	56	0	0	533.562	570.568	0	0	259.827	384.076	0	0	0.486968	0.673146
ACSL1	HGLibA_00553	TCTTCCGACCAACACGCTTA	¥	231	176	0	0	202	126	0	0	1208.36	965.577	0	0	1381.19	864.17	0	0	1.14303	0.894978
ACSL1	HGLibB_00553	GGTTTCCGAGAGCCTAAACA	¥	0	0	13	11	0	0	10	10	0	0	74.77	69.8145	0	0	91.0774	69.0479			1.2181	0.989019
ACSL1	HGLibB_00552	GGGTCTCGTGGCGTACCAGA	¥	0	0	27	78	0	0	4	23	0	0	155.292	495.048	0	0	36.431	158.81			0.234597	0.320797
ACSL1	HGLibB_00554	AACCAGACCAACCCTATGAA	¥	0	0	67	95	0	0	30	85	0	0	385.353	602.943	0	0	273.232	586.907			0.709044	0.973403
ACSL3	HGLibA_00557	CGAGTGGATGATAGCTGCAC	¥	14	8	0	0	0	6	0	0	73.234	43.8899	0	0	0	41.151	0	0	0	0.937596
ACSL3	HGLibA_00558	CTCACAGAAGATGGCGATGT	¥	49	38	0	0	3	14	0	0	256.319	208.477	0	0	20.5127	96.0189	0	0	0.080028	0.460573
ACSL3	HGLibA_00556	CAACAGTGATGATGTGCCGC	¥	61	53	0	0	29	22	0	0	319.091	290.77	0	0	198.289	150.887	0	0	0.62142	0.518921
ACSL3	HGLibB_00555	TCACATAGTAACATTATTGC	¥	0	0	97	35	0	0	24	5	0	0	557.899	222.137	0	0	218.586	34.5239			0.391802	0.155417
ACSL3	HGLibB_00557	GCAATGGTTTGCTATGAGGT	¥	0	0	46	53	0	0	3	11	0	0	264.571	336.379	0	0	27.3232	75.9526			0.103274	0.225795
ACSL3	HGLibB_00556	TAACATACCCATGCTGGCCT	¥	0	0	96	89	0	0	29	24	0	0	552.148	564.863	0	0	264.125	165.715			0.478358	0.293372
ACSL4	HGLibA_00560	TCATGGGCTAAATGAATCTG	¥	44	23	0	0	100	37	0	0	230.164	126.183	0	0	683.756	253.764	0	0	2.97074	2.01108
ACSL4	HGLibA_00559	AATCGCAGAGTGAATAACTT	¥	64	53	0	0	179	102	0	0	334.784	290.77	0	0	1223.92	699.566	0	0	3.65586	2.40591
ACSL4	HGLibA_00561	GATTACCAGTGTTGAACTTC	¥	43	79	0	0	105	55	0	0	224.933	433.412	0	0	717.944	377.217	0	0	3.19182	0.870342
ACSL4	HGLibB_00558	AGGAAAGTTGTACTTAAAGC	¥	0	0	11	7	0	0	45	37	0	0	63.2669	44.4274	0	0	409.848	255.477			6.47808	5.75044
ACSL4	HGLibB_00559	CTGTGAATCTCAAATCCTTC	¥	0	0	72	61	0	0	49	20	0	0	414.111	387.153	0	0	446.279	138.096			1.07768	0.356695
ACSL4	HGLibB_00560	CATGCAATCAGTAGAAGAGT	¥	0	0	73	68	0	0	64	249	0	0	419.862	431.581	0	0	582.895	1719.29			1.3883	3.98371
ACSL5	HGLibA_00563	GTCAGGATGCAGATCAACGC	¥	11	19	0	0	4	23	1	0	57.541	104.238	0	0	27.3503	157.745	9.10774	0	0.475318	1.51331
ACSL5	HGLibA_00562	CAGACACAGCGAGTCCTCTT	¥	139	71	0	0	47	46	0	0	727.109	389.523	0	0	321.366	315.491	0	0	0.441977	0.809942
ACSL5	HGLibA_00564	TTTAGACAATGGGCCCTGCT	¥	118	118	0	0	121	77	0	0	617.258	647.376	0	0	827.345	528.104	0	0	1.34036	0.815761
ACSL5	HGLibB_00561	CAAAGAGGACTCGCTGTGTC	¥	0	0	28	32	0	0	31	35	0	0	161.043	203.097	0	0	282.34	241.667			1.7532	1.18991
ACSL5	HGLibB_00563	TTTGTAAGATAGCCATCTGT	¥	0	0	44	41	0	0	17	43	0	0	253.068	260.218	0	0	154.832	296.906			0.611819	1.14099
ACSL5	HGLibB_00562	AGAAGAGGTAAGACGGGTTG	¥	0	0	83	60	0	0	31	29	0	0	477.378	380.806	0	0	282.34	200.239			0.591439	0.525828
ACSL6	HGLibA_00567	ATCCGCTACATCATCAATAC	¥	37	17	0	0	12	23	0	0	193.547	93.266	0	0	82.0508	157.745	0	0	0.423932	1.69135
ACSL6	HGLibA_00566	ATGTACCAGGTGTTCCGCCG	¥	62	44	0	0	20	24	0	0	324.322	241.394	0	0	136.751	164.604	0	0	0.421653	0.681888
ACSL6	HGLibA_00565	CGGCGATCTGTGATTGGGTC	¥	50	64	0	0	2	6	0	0	261.55	351.119	0	0	13.6751	41.151	0	0	0.052285	0.117199
ACSL6	HGLibB_00566	CCTCCTGGTAGGACAGCCAC	¥	0	0	7	9	0	0	14	26	0	0	40.2608	57.121	0	0	127.508	179.524			3.16706	3.14288
ACSL6	HGLibB_00564	GGCCTGCTACACATATTCCA	¥	0	0	3	17	0	0	6	13	0	0	17.2546	107.895	0	0	54.6465	89.7622			3.16706	0.831939
ACSL6	HGLibB_00565	AGCCTAAGCAGCCTTACCAG	¥	0	0	64	81	0	0	34	21	0	0	368.099	514.089	0	0	309.663	145			0.841251	0.282054
ACSM1	HGLibA_00570	AACGTCTTCACACAGACCTG	¥	21	7	0	0	24	13	1	0	109.851	38.4036	0	0	164.102	89.1604	9.10774	0	1.49386	2.32167
ACSM1	HGLibA_00568	CAATCCATCCTGAGTCCGAC	¥	65	80	0	0	40	30	0	0	340.015	438.899	0	0	273.503	205.755	0	0	0.804384	0.468798
ACSM1	HGLibA_00569	GTCGGACTCAGGATGGATTG	¥	186	141	0	0	99	74	0	0	972.966	773.559	0	0	676.919	507.529	0	0	0.695727	0.656095
ACSM1	HGLibB_00568	AGGGTTGTAAGGCCAACCCA	¥	0	0	49	41	0	0	42	9	0	0	281.825	260.218	0	0	382.525	62.1431			1.35731	0.238812
ACSM1	HGLibB_00567	ACAGGTCTGTGTGAAGACGT	¥	0	0	69	62	0	0	102	45	0	0	396.856	393.5	0	0	928.99	310.715			2.34087	0.78962
ACSM1	HGLibB_00569	CAAGGTCTTTGACTTAACAC	¥	0	0	69	75	0	0	49	62	0	0	396.856	476.008	0	0	446.279	428.097			1.12454	0.899348
ACSM2A	HGLibA_00572	ACAGGCTCCCGAGAGGACGT	¥	122	75	0	0	46	21	0	0	638.182	411.468	0	0	314.528	144.028	0	0	0.49285	0.350036
ACSM2A	HGLibA_00573	GAACATCTTGTGCTCACTTA	¥	93	111	0	0	42	59	0	1	486.483	608.972	0	0	287.178	404.651	0	6.90479	0.590314	0.664482
ACSM2A	HGLibA_00571	GTGCATGCTCCTAATGCCCA	¥	112	145	0	0	116	94	0	0	585.872	795.504	0	0	793.158	644.698	0	0	1.35381	0.810428
ACSM2A	HGLibB_00572	AGTAGCTTAATTCTCAGAGA	¥	0	0	51	28	0	0	33	8	0	0	293.329	177.71	0	0	300.555	55.2383			1.02464	0.310834
ACSM2A	HGLibB_00570	AACGTCCTCTCGGGAGCCTG	¥	52	48	36	43	19	18	17	12	272.012	263.339	207.055	272.911	129.914	123.453	154.832	82.8574			0.747779	0.303606
ACSM2A	HGLibB_00571	TGTCTGAGAAAAGCTGTGAT	¥	1	0	58	53	0	0	150	51	5.231	0	333.589	336.379	0	0	1366.16	352.144			4.09534	1.04687
ACSM2B	HGLibA_00576	AACATCCTCTCGGGAGCCTG	¥	52	48	36	43	19	18	17	12	272.012	263.339	207.055	272.911	129.914	123.453	154.832	82.8574	0.477603	0.468798
ACSM2B	HGLibA_00575	TGTCTGAGAAAAGCTGCGAT	¥	89	75	0	0	85	44	0	0	465.559	411.468	0	0	581.193	301.774	0	0	1.24838	0.733408
ACSM2B	HGLibA_00574	ACAGGCTCCCGAGAGGATGT	¥	109	117	0	0	45	73	0	0	570.179	641.889	0	0	307.69	500.67	0	0	0.539638	0.779994
ACSM2B	HGLibB_00575	AGCTTACCCAGCATCCATCT	¥	143	104	180	160	34	49	62	143	748.033	570.568	1035.28	1015.48	232.477	336.066	564.68	987.384			0.545439	0.972329
ACSM2B	HGLibB_00574	ATCCACCACTCATCACTGTG	¥	0	0	194	170	0	0	90	76	0	0	1115.8	1078.95	0	0	819.697	524.764			0.734628	0.486365
ACSM2B	HGLibB_00573	TTAGGTCTCATCTTTATGCC	¥	0	0	190	186	0	0	82	89	0	0	1092.79	1180.5	0	0	746.835	614.526			0.683419	0.520564
ACSM3	HGLibA_00577	GATGCAACAGCGTCTACTGC	¥	48	45	0	0	5	13	0	0	251.088	246.881	0	0	34.1878	89.1604	0	0	0.136159	0.361148
ACSM3	HGLibA_00578	TGATGCTAGCTCGTGTCACC	¥	52	53	0	0	95	61	0	0	272.012	290.77	0	0	649.569	418.368	0	0	2.38802	1.43883
ACSM3	HGLibA_00579	TTACCCGATCTCCTCTTTGT	¥	161	166	0	0	105	146	0	0	842.191	910.715	0	0	717.944	1001.34	0	0	0.852472	1.09951
ACSM3	HGLibB_00577	GTTCTCTGATACAATCAGCT	¥	0	0	25	15	0	0	4	11	0	0	143.788	95.2016	0	0	36.431	75.9526			0.253365	0.797809
ACSM3	HGLibB_00578	GGCATGACGTAGCATCTTCC	¥	0	0	16	21	0	0	18	17	0	0	92.0246	133.282	0	0	163.939	117.381			1.78147	0.880698
ACSM3	HGLibB_00576	TTACTAACCTGTTCGCAGAC	¥	0	0	76	67	0	0	41	28	0	0	437.117	425.234	0	0	373.417	193.334			0.854273	0.454653
ACSM4	HGLibA_00581	AATACAATGGACTCCACCGC	¥	36	33	0	0	29	83	0	0	188.316	181.046	0	0	198.289	569.255	0	0	1.05296	3.14426
ACSM4	HGLibA_00580	AATGTAGCTTGCATACGAAC	¥	72	53	0	0	80	43	0	0	376.632	290.77	0	0	547.005	294.915	0	0	1.45236	1.01425
ACSM4	HGLibA_00582	CCCAGGGATCATCTTCATGC	¥	78	94	0	0	48	84	0	0	408.018	515.706	0	0	328.203	576.114	0	0	0.804384	1.11714
ACSM4	HGLibB_00581	TGAAGTCCTCAGATATCATA	¥	0	0	50	44	0	0	12	22	0	0	287.577	279.258	0	0	109.293	151.905			0.380047	0.54396
ACSM4	HGLibB_00579	TCAACCTACCTGGACATCAT	¥	0	0	141	77	0	0	98	66	0	0	810.967	488.701	0	0	892.559	455.716			1.10061	0.932503
ACSM4	HGLibB_00580	TGGGCAGAATCACGGCCAAA	¥	0	0	133	83	0	0	89	26	0	0	764.955	526.782	0	0	810.589	179.524			1.05966	0.340794
ACSM5	HGLibA_00583	TGACCGAATCTGACATCTTC	¥	11	22	0	0	42	4	0	0	57.541	120.697	0	0	287.178	27.434	0	0	4.99084	0.227296
ACSM5	HGLibA_00585	CGTACAGCTCCACACCAGTC	¥	43	35	0	0	48	4	0	0	224.933	192.018	0	0	328.203	27.434	0	0	1.45912	0.142872
ACSM5	HGLibA_00584	TCTTACATTCAGGATAACTT	¥	142	125	0	0	70	87	0	0	742.802	685.779	0	0	478.63	596.689	0	0	0.644357	0.870089
ACSM5	HGLibB_00582	GAGAAGTGGAAACACCAGAC	¥	0	0	1	5	0	0	5	2	0	0	5.75154	31.7339	0	0	45.5387	13.8096			7.91766	0.435168
ACSM5	HGLibB_00584	CTGCACAAGCAGCCGAAAGA	¥	0	0	24	15	0	0	13	8	0	0	138.037	95.2016	0	0	118.401	55.2383			0.857746	0.580224
ACSM5	HGLibB_00583	GCTGTGTCCCAACCATCTTT	¥	0	0	336	253	0	0	172	107	0	0	1932.52	1605.73	0	0	1566.53	738.812			0.810617	0.460109
ACSS1	HGLibA_00587	CCAGATCAAAGCAACGCTCT	¥	19	25	0	0	43	11	0	0	99.389	137.156	0	0	294.015	75.4434	0	0	2.95823	0.550056
ACSS1	HGLibA_00588	CCGAGAGCGTTGCTTTGATC	¥	47	52	0	0	8	8	0	0	245.857	285.284	0	0	54.7005	54.868	0	0	0.222489	0.192327
ACSS1	HGLibA_00586	ACGAGAGTGTCCCGCGCCAG	¥	45	56	0	0	42	72	1	2	235.395	307.229	0	0	287.178	493.812	9.10774	13.8096	1.21998	1.60731
ACSS1	HGLibB_00586	GCCGGCCATGCGGTGCGAAG	¥	0	0	24	50	0	0	49	37	0	0	138.037	317.339	0	0	446.279	255.477			3.23304	0.805061
ACSS1	HGLibB_00587	TGGCGCGGGACACTCTCGTG	¥	0	0	76	75	0	0	21	30	0	0	437.117	476.008	0	0	191.263	207.144			0.437555	0.435168
ACSS1	HGLibB_00585	TTCCTCCACTTCGCACCGCA	¥	0	0	172	157	0	0	165	116	0	0	989.265	996.443	0	0	1502.78	800.955			1.51909	0.803814
ACSS2	HGLibA_00591	GGTGCATTCTGGATGTAGTC	¥	26	15	0	0	31	8	0	0	136.006	82.2935	0	0	211.965	54.868	0	0	1.55849	0.666735
ACSS2	HGLibA_00590	CCACAGTAGACATGTCCCCG	¥	45	31	0	0	42	18	0	0	235.395	170.073	0	0	287.178	123.453	0	0	1.21998	0.725881
ACSS2	HGLibA_00589	TCACATCAAAGTTGTACCGA	¥	57	66	0	0	37	54	0	0	298.167	362.091	0	0	252.99	370.359	0	0	0.848484	1.02283
ACSS2	HGLibB_00588	GACTACATCCAGAATGCACC	¥	0	0	8	8	0	0	3	0	0	0	46.0123	50.7742	0	0	27.3232	0			0.593824	0
ACSS2	HGLibB_00589	GCTCAGAATGACCATGACCT	¥	0	0	71	48	0	0	50	71	0	0	408.359	304.645	0	0	455.387	490.24			1.11516	1.60922
ACSS2	HGLibB_00590	TACAACTTTGATGTGACTAA	¥	0	0	116	68	0	0	37	19	0	0	667.179	431.581	0	0	336.986	131.191			0.505092	0.303978
ACSS3	HGLibA_00594	TACATCGCCTGTGGGATCAT	¥	18	11	0	0	6	2	0	0	94.158	60.3486	0	0	41.0254	13.717	0	0	0.435708	0.227296
ACSS3	HGLibA_00593	TAGTCGCATTGATCATGTAA	¥	21	25	0	0	5	23	0	0	109.851	137.156	0	0	34.1878	157.745	0	0	0.31122	1.15012
ACSS3	HGLibA_00592	CTCCCGGTCGTGACCTTGAT	¥	68	74	0	0	54	28	0	0	355.708	405.981	0	0	369.228	192.038	0	0	1.03801	0.473021
ACSS3	HGLibB_00592	GTTGATCGTCATATTGAAAA	¥	0	0	2	6	0	0	2	0	0	0	11.5031	38.0806	0	0	18.2155	0			1.58353	0
ACSS3	HGLibB_00593	TGTGTAGGAGGCGGTTCCTT	¥	0	0	26	12	0	0	7	22	0	0	149.54	76.1613	0	0	63.7542	151.905			0.426335	1.99452
ACSS3	HGLibB_00591	GTTGCTTTAGTGTTTGTAAC	¥	0	0	60	61	0	0	57	30	0	0	345.092	387.153	0	0	519.141	207.144			1.50435	0.535043
ACTA1	HGLibA_00596	GGGGCACCACGATGTACCCT	¥	105	69	0	0	88	41	0	0	549.255	378.55	0	0	601.706	281.198	0	0	1.09549	0.74283
ACTA1	HGLibA_00595	GCCCCCCGACATGACGTTGT	¥	73	71	0	0	39	58	0	0	381.863	389.523	0	0	266.665	397.793	0	0	0.698327	1.02123
ACTA1	HGLibA_00597	CGGTGAGATCGCGGCCCGCC	¥	49	91	0	0	28	39	0	0	256.319	499.247	0	0	191.452	267.481	0	0	0.746928	0.535769
ACTA1	HGLibB_00596	CAACGAGCGCTTCCGCTGCC	¥	0	0	22	11	0	0	11	7	0	0	126.534	69.8145	0	0	100.185	48.3335			0.791766	0.692313
ACTA1	HGLibB_00594	GTTGTGGGTGACGCCGTCGC	¥	0	0	7	16	0	0	12	31	0	0	40.2608	101.548	0	0	109.293	214.048			2.71462	2.10785
ACTA1	HGLibB_00595	CAACGTGCCCGCCATGTACG	¥	0	0	104	76	0	0	65	28	0	0	598.16	482.355	0	0	592.003	193.334			0.989707	0.400813
ACTA2	HGLibA_00600	GGGACAAAAAGACAGCTACG	¥	11	10	0	0	2	11	0	0	57.541	54.8623	0	0	13.6751	75.4434	0	0	0.237659	1.37514
ACTA2	HGLibA_00599	GGCCTCACCAGTAGTAACGA	¥	41	13	0	0	8	12	0	0	214.471	71.321	0	0	54.7005	82.3019	0	0	0.255049	1.15396
ACTA2	HGLibA_00598	CCTACCAGTTGTGCGTCCAG	¥	172	126	1	0	106	183	0	0	899.732	691.265	5.75154	0	724.782	1255.1	0	0	0.805553	1.81566
ACTA2	HGLibB_00598	TCAGGGGTGCCTCCGTGAGC	¥	0	0	17	8	0	0	7	145	0	0	97.7762	50.7742	0	0	63.7542	1001.19			0.652042	19.7186
ACTA2	HGLibB_00597	CTGAAGTACCCGATAGAACA	¥	0	0	7	16	0	0	8	6	0	0	40.2608	101.548	0	0	72.8619	41.4287			1.80975	0.40797
ACTA2	HGLibB_00599	TTGTCTCCCAGGCATCGTGC	¥	0	0	67	57	0	0	18	72	0	0	385.353	361.766	0	0	163.939	497.145			0.425426	1.37422
ACTB	HGLibA_00601	CAACCGCGAGAAGATGACCC	¥	0	0	0	0	0	0	0	0	1	1	0	0	0	0	0	0	0	0
ACTB	HGLibA_00602	TCCTTCCCAGGGCGTGATGG	¥	19	31	0	0	0	5	0	0	99.389	170.073	0	0	0	34.2925	0	0	0	0.201634
ACTB	HGLibA_00603	AGCCATGTACGTTGCTATCC	¥	37	52	0	0	19	45	0	0	193.547	285.284	0	0	129.914	308.632	0	0	0.671226	1.08184
ACTB	HGLibB_00600	CGTACAGGGATAGCACAGCC	¥	0	0	2	0	0	0	1	0	0	0	11.5031	1	0	0	9.10774	0			0.791766	0
ACTB	HGLibB_00602	CTCTCAGGCATGGAGTCCTG	¥	0	0	3	1	0	0	1	0	0	0	17.2546	6.34677	0	0	9.10774	0			0.527844	0
ACTB	HGLibB_00601	CACCTTGATCTTCATTGTGC	¥	0	0	106	85	2	0	46	21	0	0	609.663	539.476	13.6751	0	418.956	145			0.687193	0.26878
ACTBL2	HGLibA_00604	TCCTCGACACCAGGGCGTTA	¥	39	29	0	0	3	12	0	0	204.009	159.101	0	0	20.5127	82.3019	0	0	0.100548	0.517294
ACTBL2	HGLibA_00605	TGCCAGATCCAGGCGTAGAA	¥	50	53	0	0	51	14	0	0	261.55	290.77	0	0	348.716	96.0189	0	0	1.33327	0.330222
ACTBL2	HGLibA_00606	GCCTCATGCCATTCTACGCC	¥	255	178	0	0	108	121	0	0	1333.9	976.55	0	0	738.457	829.878	0	0	0.553606	0.849806
ACTBL2	HGLibB_00604	GGAAGTTCATAGCTCCGTTC	¥	0	0	57	53	0	0	22	22	0	0	327.838	336.379	0	0	200.37	151.905			0.611187	0.45159
ACTBL2	HGLibB_00605	TCGGAAGCGTTCATTCCCAA	¥	0	0	96	115	0	0	55	29	0	0	552.148	729.879	0	0	500.926	200.239			0.907231	0.274345
ACTBL2	HGLibB_00603	TCGAGGACGCCCTATCATGG	¥	0	0	201	216	0	0	88	82	0	0	1156.06	1370.9	0	0	801.481	566.192			0.693287	0.413007
ACTC1	HGLibA_00609	TGGTACGGCCAGAAGCATAC	¥	14	13	0	0	2	50	0	0	73.234	71.321	0	0	13.6751	342.925	0	0	0.186732	4.80818
ACTC1	HGLibA_00608	TGCATACGATCAGCAATACC	¥	52	32	0	0	22	34	1	0	272.012	175.559	0	0	150.426	233.189	9.10774	0	0.553014	1.32826
ACTC1	HGLibA_00607	TCCCCGGGCAGGCATTGTTC	¥	54	33	0	0	10	41	0	0	282.474	181.046	0	0	68.3756	281.198	0	0	0.24206	1.55319
ACTC1	HGLibB_00607	CTACAACTCACCAATGAAGG	¥	0	0	16	41	0	0	14	18	0	0	92.0246	260.218	0	0	127.508	124.286			1.38559	0.477624
ACTC1	HGLibB_00606	GTGTGACATTGATATCCGCA	¥	0	0	30	43	0	0	21	2	0	0	172.546	272.911	0	0	191.263	13.8096			1.10847	0.050601
ACTC1	HGLibB_00608	GTGCTATCCCTGTATGCTTC	¥	0	0	119	133	0	0	43	19	0	0	684.433	844.121	0	0	391.633	131.191			0.5722	0.155417
ACTG1	HGLibA_00610	TCCCCTGCAGGGCGTCATGG	¥	30	32	0	0	28	44	0	0	156.93	175.559	0	0	191.452	301.774	0	0	1.21998	1.71893
ACTG1	HGLibA_00612	CAAGCAGGAGTACGACGAGT	¥	65	54	0	0	27	36	0	0	340.015	296.257	0	0	184.614	246.906	0	0	0.542959	0.833419
ACTG1	HGLibA_00611	TCGACTCACCTTGATCTTCA	¥	107	114	0	0	26	75	0	0	559.717	625.431	0	0	177.777	514.387	0	0	0.317619	0.822453
ACTG1	HGLibB_00610	CAACACCTACCCAGGAAGGA	¥	0	0	8	5	0	0	3	13	0	0	46.0123	31.7339	0	0	27.3232	89.7622			0.593824	2.82859
ACTG1	HGLibB_00609	CCCCTAGGTATGGAATCTTG	¥	0	0	24	17	0	0	22	15	0	0	138.037	107.895	0	0	200.37	103.572			1.45157	0.95993
ACTG1	HGLibB_00611	AGCTGTAGCCTCGCTCAGTG	¥	0	0	87	52	0	0	65	79	0	0	500.384	330.032	0	0	592.003	545.478			1.1831	1.6528
ACTG2	HGLibA_00615	GTGTGACATTGACATCCGTA	¥	46	48	0	0	25	26	0	0	240.626	263.339	0	0	170.939	178.321	0	0	0.710394	0.677153
ACTG2	HGLibA_00614	CCACTAGGCATGGAGTCCGC	¥	51	49	0	0	20	25	0	0	266.781	268.825	0	0	136.751	171.462	0	0	0.512598	0.63782
ACTG2	HGLibA_00613	ACCGCGCTCGTGTGTGACAA	¥	77	103	0	0	92	57	0	0	402.787	565.082	0	0	629.056	390.934	0	0	1.56176	0.691818
ACTG2	HGLibB_00612	TGAGCACGCACCTGGTGGCG	¥	0	0	0	0	0	0	2	0	0	0	1	1	0	0	18.2155	0			18.2155	0
ACTG2	HGLibB_00614	GGTCACGGCCAGCCAAGTCC	¥	0	0	2	8	0	0	1	1	0	0	11.5031	50.7742	0	0	9.10774	6.90479			0.791766	0.13599
ACTG2	HGLibB_00613	TCTGTCCACAGGCATCGTCC	¥	0	0	9	15	0	0	10	11	0	0	51.7639	95.2016	0	0	91.0774	75.9526			1.75948	0.797809
ACTL10	HGLibA_00617	TGCTCCACCGGCGCGTTCAG	¥	2	3	0	0	6	0	0	0	10.462	16.4587	0	0	41.0254	0	0	0	3.92137	0
ACTL10	HGLibA_00616	CCCGTTACCCACGCTGAAAC	¥	54	65	0	0	30	98	0	0	282.474	356.605	0	0	205.127	672.132	0	0	0.72618	1.88481
ACTL10	HGLibA_00618	CATGGCTAGCACCGCGTTGC	¥	113	256	0	0	65	34	0	0	591.103	1404.48	0	0	444.442	233.189	0	0	0.751886	0.166033
ACTL10	HGLibB_00617	GGGCCGCGTAGCCGTGCCGC	¥	0	0	47	16	0	0	27	6	0	0	270.322	101.548	0	0	245.909	41.4287			0.909688	0.40797
ACTL10	HGLibB_00616	ACATGGCCCGAGTTATCCAG	¥	0	0	23	19	0	0	31	3	0	0	132.285	120.589	0	0	282.34	20.7144			2.13432	0.171777
ACTL10	HGLibB_00615	CCACGAGTGACCCGCGTAGA	¥	0	0	38	43	0	0	36	8	0	0	218.558	272.911	0	0	327.879	55.2383			1.50019	0.202404
ACTL6A	HGLibA_00619	GTTGAAGGACATAGCCATCG	¥	3	1	0	0	0	0	0	0	15.693	5.48623	0	0	0	0	0	0	0	0
ACTL6A	HGLibA_00620	TGCCAAGACCTCGTAACCTG	¥	32	32	0	0	12	17	0	0	167.392	175.559	0	0	82.0508	116.594	0	0	0.490172	0.66413
ACTL6A	HGLibA_00621	TCGTTCTACTGGGCTGATTT	¥	286	276	0	0	325	157	0	0	1496.07	1514.2	0	0	2222.21	1076.78	0	0	1.48537	0.711123
ACTL6A	HGLibB_00618	GTACCGAAGCTTGAAAATCC	¥	0	0	6	0	0	0	3	3	0	0	34.5092	1	0	0	27.3232	20.7144			0.791766	20.7144
ACTL6A	HGLibB_00620	TTACTCACAGTGTGTTATCC	¥	0	0	79	25	0	0	24	1	0	0	454.372	158.669	0	0	218.586	6.90479			0.481073	0.0435168
ACTL6A	HGLibB_00619	TCTCAGGAAGCTGTTCGTGA	¥	0	0	49	27	0	0	17	107	0	0	281.825	171.363	0	0	154.832	738.812			0.549388	4.31139
ACTL6B	HGLibA_00622	ACTATGAGCGGGGGCGTCTA	¥	18	11	0	0	10	25	0	0	94.158	60.3486	0	0	68.3756	171.462	0	0	0.72618	2.8412
ACTL6B	HGLibA_00624	GTCATGTCGCCCCTCAAGAA	¥	30	31	0	0	17	38	0	0	156.93	170.073	0	0	116.239	260.623	0	0	0.740704	1.53241
ACTL6B	HGLibA_00623	ATGACCTCCGCTCCATCCCG	¥	86	109	0	0	70	32	0	0	449.866	597.999	0	0	478.63	219.472	0	0	1.06394	0.36701
ACTL6B	HGLibB_00621	GGCTCCTTCTCAGTCCGCGC	¥	0	0	4	14	0	0	4	20	0	0	23.0062	88.8548	0	0	36.431	138.096			1.58353	1.55417
ACTL6B	HGLibB_00623	GCAGGGCATTGGTGTCGATG	¥	0	0	31	27	0	0	13	16	0	0	178.298	171.363	0	0	118.401	110.477			0.664061	0.644694
ACTL6B	HGLibB_00622	TCCCCGCACAGATGAGGTGG	¥	0	0	39	31	0	0	16	43	0	0	224.31	196.75	0	0	145.724	296.906			0.649654	1.50905
ACTL7A	HGLibA_00627	ACCCACACGGCCCGCTTCGC	¥	53	65	0	0	27	11	0	0	277.243	356.605	0	0	184.614	75.4434	0	0	0.665893	0.21156
ACTL7A	HGLibA_00625	TACGATCCGCTACGTGCTGC	¥	128	123	0	0	105	68	0	0	669.568	674.807	0	0	717.944	466.378	0	0	1.07225	0.691128
ACTL7A	HGLibA_00626	GGTCCACCGCTTTGAGTACG	¥	182	233	0	0	73	181	0	0	952.042	1278.29	0	0	499.142	1241.39	0	0	0.524286	0.971129
ACTL7A	HGLibB_00624	CAAAGGATAACCCTCGTAGA	¥	0	0	33	43	0	0	53	4	0	0	189.801	272.911	0	0	482.71	27.6191			2.54325	0.101202
ACTL7A	HGLibB_00626	GTGTCCCAATGACACCCCGC	¥	0	0	94	62	0	0	40	78	0	0	540.645	393.5	0	0	364.31	538.573			0.673843	1.36867
ACTL7A	HGLibB_00625	CGTGTTCCTCGTACTCAAAG	¥	0	0	80	110	0	0	26	22	0	0	460.123	698.145	0	0	236.801	151.905			0.514648	0.217584
ACTL7B	HGLibA_00630	ACCAGCCGCGCCGACTACGC	¥	12	18	0	0	12	46	0	0	62.772	98.7522	0	0	82.0508	315.491	0	0	1.30712	3.19477
ACTL7B	HGLibA_00628	CGTAGCCGCACTTGCAGTAC	¥	50	71	0	0	56	22	0	0	261.55	389.523	0	0	382.904	150.887	0	0	1.46398	0.387364
ACTL7B	HGLibA_00629	CTTGCGGGTGTCGCCAGCGT	¥	84	77	0	0	90	31	0	0	439.404	422.44	0	0	615.381	212.613	0	0	1.40049	0.503298
ACTL7B	HGLibB_00627	ATCCGAGGGCGACGTGCTGC	¥	0	0	48	29	0	0	20	27	0	0	276.074	184.056	0	0	182.155	186.429			0.659805	1.01289
ACTL7B	HGLibB_00629	ATAGTGATGAGTTTGCCGTC	¥	0	0	62	42	0	0	48	71	0	0	356.595	266.564	0	0	437.172	490.24			1.22596	1.8391
ACTL7B	HGLibB_00628	GCCCGGCAGCACGTCGCCCT	¥	0	0	90	98	0	0	54	63	0	0	517.639	621.984	0	0	491.818	435.001			0.950119	0.699378
ACTL8	HGLibA_00633	GTGCTACGTGCCGCAGAATC	¥	3	0	0	0	0	0	0	0	15.693	1	0	0	0	0	0	0	0	0
ACTL8	HGLibA_00631	GAACTCCAGCGTCTTGCCGC	¥	5	5	0	0	0	3	0	0	26.155	27.4312	0	0	0	20.5755	0	0	0	0.750077
ACTL8	HGLibA_00632	GATAACGGTTCTTGCAGCCA	¥	26	30	0	0	33	10	0	0	136.006	164.587	0	0	225.64	68.5849	0	0	1.65904	0.416709
ACTL8	HGLibB_00632	CCGCTCGATGGGGTAGCTAA	¥	0	0	27	9	0	0	15	15	0	0	155.292	57.121	0	0	136.616	103.572			0.87974	1.8132
ACTL8	HGLibB_00631	ACGGATTCCACAATGGCCCG	¥	0	0	19	20	0	0	23	1	0	0	109.279	126.935	0	0	209.478	6.90479			1.91691	0.054396
ACTL8	HGLibB_00630	CACACGCCTACGGGCATAGC	¥	0	0	33	25	0	0	15	10	0	0	189.801	158.669	0	0	136.616	69.0479			0.719787	0.435168
ACTL9	HGLibA_00635	CGACTGCGATGCCACGTACA	¥	1	0	0	0	0	0	0	0	5.231	1	0	0	0	0	0	0	0	0
ACTL9	HGLibA_00636	TGGGGAGCGCAGCGACTCGA	¥	11	2	0	0	0	0	0	0	57.541	10.9725	0	0	0	0	0	0	0	0
ACTL9	HGLibA_00634	TAAGCACCACTATTGCTACG	¥	70	56	0	0	34	50	0	0	366.17	307.229	0	0	232.477	342.925	0	0	0.634889	1.11619
ACTL9	HGLibB_00633	CCTGCGCAGCGGCATCGTCG	¥	0	0	66	28	0	0	39	12	0	0	379.602	177.71	0	0	355.202	82.8574			0.935723	0.466252
ACTL9	HGLibB_00634	CCACGACGATGCCGCTGCGC	¥	0	0	15	32	0	0	36	29	0	0	86.2731	203.097	0	0	327.879	200.239			3.80047	0.985928
ACTL9	HGLibB_00635	GTCCGCTTGTACTCCTGCTC	¥	0	0	130	134	0	0	30	56	0	0	747.7	850.468	0	0	273.232	386.668			0.36543	0.454653
ACTN1	HGLibA_00639	CCAGCGGACCGAGAAACTGC	¥	44	23	0	0	11	15	0	0	230.164	126.183	0	0	75.2132	102.877	0	0	0.326781	0.815301
ACTN1	HGLibA_00637	GGCCTTACCTTCGGCTCCGA	¥	42	24	0	0	1	5	0	0	219.702	131.67	0	0	6.83756	34.2925	0	0	0.031122	0.260443
ACTN1	HGLibA_00638	GATCCAAACAGGTGAACGCT	¥	87	57	0	0	59	40	3	0	455.097	312.715	0	0	403.416	274.34	27.3232	0	0.886441	0.877283
ACTN1	HGLibB_00638	GCTGGCCTCACCGTCAGTCC	¥	0	0	27	8	0	0	9	28	0	0	155.292	50.7742	0	0	81.9697	193.334			0.527844	3.80772
ACTN1	HGLibB_00637	TAACTCCCACCTCCGGAAGG	¥	0	0	33	42	0	0	14	13	0	0	189.801	266.564	0	0	127.508	89.7622			0.671801	0.336737
ACTN1	HGLibB_00636	TGGCATACTCCAAGTACAGC	¥	0	0	71	74	0	0	41	16	0	0	408.359	469.661	0	0	373.417	110.477			0.914434	0.235226
ACTN2	HGLibA_00640	CACGTAGTTGTACTGCACGC	¥	12	11	0	0	17	22	0	0	62.772	60.3486	0	0	116.239	150.887	0	0	1.85176	2.50026
ACTN2	HGLibA_00641	GTACAACTACGTGTACGACG	¥	67	33	0	0	37	16	0	0	350.477	181.046	0	0	252.99	109.736	0	0	0.721845	0.606123
ACTN2	HGLibA_00642	CATCCTTCGCTTTGCTATTC	¥	98	125	0	0	96	98	0	0	512.638	685.779	0	0	656.406	672.132	0	0	1.28045	0.9801
ACTN2	HGLibB_00640	TATCCTGAATAGCAAAGCGA	¥	0	0	30	36	0	0	35	8	0	0	172.546	228.484	0	0	318.771	55.2383			1.84745	0.24176
ACTN2	HGLibB_00641	CCTCTCACCTTCAGCGCCAA	¥	0	0	94	48	0	0	55	71	0	0	540.645	304.645	0	0	500.926	490.24			0.926534	1.60922
ACTN2	HGLibB_00639	AAAGGCTGCCCAAACCTGAC	¥	0	0	66	69	0	0	34	33	0	0	379.602	437.927	0	0	309.663	227.858			0.815758	0.52031
ACTN4	HGLibA_00645	TGCACATTGACGTTCTTATA	¥	8	14	0	0	6	0	0	0	41.848	76.8073	0	0	41.0254	0	0	0	0.980343	0
ACTN4	HGLibA_00644	GGAGTTGCACCATGCCGTGA	¥	18	27	0	0	11	48	0	0	94.158	148.128	0	0	75.2132	329.208	0	0	0.798798	2.22245
ACTN4	HGLibA_00643	GCATGAGCTTGAGCCCGTCT	¥	70	105	0	0	81	68	0	1	366.17	576.055	0	0	553.843	466.378	0	6.90479	1.51253	0.809607
ACTN4	HGLibB_00642	CAACAATGTGAACAAAGCGC	¥	0	0	14	10	0	0	8	1	0	0	80.5215	63.4677	0	0	72.8619	6.90479			0.904875	0.108792
ACTN4	HGLibB_00643	ACTCTCATCTTCCCCCGCTC	¥	0	0	112	73	0	0	70	59	0	0	644.172	463.314	0	0	637.542	407.382			0.989707	0.879278
ACTN4	HGLibB_00644	CATCCTTAGGTTCGCCATCC	¥	0	0	83	92	0	0	32	58	0	0	477.378	583.903	0	0	291.448	400.478			0.610518	0.685863
ACTR10	HGLibA_00648	TTATACTGAACAACTCTGAC	¥	3	0	0	0	0	0	0	0	15.693	1	0	0	0	0	0	0	0	0
ACTR10	HGLibA_00646	GCTCCCCAACAATTTAGAAC	¥	19	18	0	0	11	5	0	0	99.389	98.7522	0	0	75.2132	34.2925	0	0	0.756756	0.347258
ACTR10	HGLibA_00647	GATCTAACCTGATTGATCCA	¥	114	91	0	0	86	49	0	0	596.334	499.247	0	0	588.031	336.066	0	0	0.986076	0.673146
ACTR10	HGLibB_00647	CTTACCTGAAATATAGTATG	¥	0	0	0	1	0	0	0	0	0	0	1	6.34677	0	0	0	0			0	0
ACTR10	HGLibB_00646	AATGTTGACTATCCATTAGA	¥	0	0	15	1	0	0	1	1	0	0	86.2731	6.34677	0	0	9.10774	6.90479			0.105569	1.08792
ACTR10	HGLibB_00645	CCTAGTGTGATAAAAAGAGC	¥	0	0	3	4	0	0	1	2	0	0	17.2546	25.3871	0	0	9.10774	13.8096			0.527844	0.54396
ACTR1A	HGLibA_00649	ACCCAAGCACGTTCGTGTCA	¥	29	37	0	0	0	17	0	0	151.699	202.991	0	0	0	116.594	0	0	0	0.574383
ACTR1A	HGLibA_00651	AAACTTCGGCAGCTCGTTCC	¥	38	57	0	0	77	15	0	0	198.778	312.715	0	0	526.492	102.877	0	0	2.64865	0.328981
ACTR1A	HGLibA_00650	TGCCATGACACGAACGTGCT	¥	65	60	0	0	32	37	0	0	340.015	329.174	0	0	218.802	253.764	0	0	0.643507	0.770912
ACTR1A	HGLibB_00650	AGCATGGCATCGTCAAGGAT	¥	0	0	33	23	0	0	13	0	0	0	189.801	145.976	0	0	118.401	0			0.623815	0
ACTR1A	HGLibB_00648	GCTTTCAATCCGCTATCCCA	¥	0	0	57	40	0	0	16	5	0	0	327.838	253.871	0	0	145.724	34.5239			0.4445	0.13599
ACTR1A	HGLibB_00649	GGTTTAAAGGCGCCTCAGTC	¥	0	0	29	62	0	0	22	16	0	0	166.795	393.5	0	0	200.37	110.477			1.2013	0.280754
ACTR1B	HGLibA_00652	TCGGGCGGCCGAAGCACATG	¥	2	1	0	0	0	10	0	0	10.462	5.48623	0	0	0	68.5849	0	0	0	12.5013
ACTR1B	HGLibA_00654	CTGGCAGTACGTCTACTCCA	¥	10	22	0	0	3	0	0	0	52.31	120.697	0	0	20.5127	0	0	0	0.392137	0
ACTR1B	HGLibA_00653	CGCTCAACCCGAGTAAGAAC	¥	20	25	0	0	7	3	0	0	104.62	137.156	0	0	47.863	20.5755	0	0	0.457493	0.150015
ACTR1B	HGLibB_00653	GGTTCGGGGGTGATTAAAGC	¥	0	0	5	8	0	0	9	14	0	0	28.7577	50.7742	0	0	81.9697	96.667			2.85036	1.90386
ACTR1B	HGLibB_00651	AGCACGGCGTGGTGCGAGAC	¥	0	0	13	9	0	0	9	9	0	0	74.77	57.121	0	0	81.9697	62.1431			1.09629	1.08792
ACTR1B	HGLibB_00652	GAACAGGGCCGGCACGTTGA	¥	0	0	23	9	0	0	16	0	0	0	132.285	57.121	0	0	145.724	0			1.10159	0
ACTR2	HGLibA_00655	TATAACTAGATATCTTATCA	¥	9	6	0	0	6	5	0	0	47.079	32.9174	0	0	41.0254	34.2925	0	0	0.871416	1.04177
ACTR2	HGLibA_00657	CACATTTGCCCAGTATATGA	¥	15	22	0	0	18	3	0	0	78.465	120.697	0	0	123.076	20.5755	0	0	1.56855	0.170472
ACTR2	HGLibA_00656	TCATTCCAGTTTGTGAAGTG	¥	32	27	0	0	35	25	0	0	167.392	148.128	0	0	239.315	171.462	0	0	1.42967	1.15753
ACTR2	HGLibB_00655	CGTACAAAGTCAGAACTGCC	¥	0	0	9	3	0	0	2	4	0	0	51.7639	19.0403	0	0	18.2155	27.6191			0.351896	1.45056
ACTR2	HGLibB_00656	CTACATATACACCGGAAAAC	¥	0	0	10	39	0	0	4	0	0	0	57.5154	247.524	0	0	36.431	0			0.633412	0
ACTR2	HGLibB_00654	GATTTCAATGTTTCCCACTT	¥	0	0	74	49	0	0	17	25	0	0	425.614	310.992	0	0	154.832	172.62			0.363784	0.555062
ACTR3	HGLibA_00658	TGTCAGACGTCCTCTCTACA	¥	13	11	0	0	8	5	0	0	68.003	60.3486	0	0	54.7005	34.2925	0	0	0.804384	0.56824
ACTR3	HGLibA_00660	CACTAGAATATTGTCCTCTC	¥	66	40	8	3	26	33	0	0	345.246	219.449	46.0123	19.0403	177.777	226.33	0	0	0.514928	1.03136
ACTR3	HGLibA_00659	AAGTGGGTGATCAAGCTCAA	¥	46	51	0	0	25	28	0	0	240.626	279.798	0	0	170.939	192.038	0	0	0.710394	0.686345
ACTR3	HGLibB_00659	GCTATAAATACCTTGTAGAG	¥	0	0	17	6	0	0	8	1	0	0	97.7762	38.0806	0	0	72.8619	6.90479			0.745191	0.18132
ACTR3	HGLibB_00658	ACGTCCAAAGTCCCTGAACA	¥	0	0	26	41	0	0	47	18	0	0	149.54	260.218	0	0	428.064	124.286			2.86254	0.477624
ACTR3	HGLibB_00657	CATACCTTTGTTGCATATGT	¥	0	0	55	53	0	0	29	30	0	0	316.335	336.379	0	0	264.125	207.144			0.834953	0.615804
ACTR3B	HGLibA_00661	GGTGCCACAGTCCACCACGC	¥	25	15	0	0	22	12	0	0	130.775	82.2935	0	0	150.426	82.3019	0	0	1.15027	1.0001
ACTR3B	HGLibA_00662	TTTGAATCATTTAACGTACC	¥	60	60	0	0	37	35	0	0	313.86	329.174	0	0	252.99	240.047	0	0	0.80606	0.729241
ACTR3B	HGLibA_00663	AGGCTCCCTGCCTCCCTGCG	¥	114	72	0	0	67	83	1	0	596.334	395.009	0	0	458.117	569.255	9.10774	0	0.768222	1.44112
ACTR3B	HGLibB_00662	TGAACTGCAATGTAGAGTCC	¥	80	42	31	20	29	37	15	15	418.48	230.422	178.298	126.935	198.289	253.764	136.616	103.572			0.766225	0.815941
ACTR3B	HGLibB_00660	TACTCACCATTAAAAAATAA	¥	0	0	53	42	0	0	49	17	0	0	304.832	266.564	0	0	446.279	117.381			1.46402	0.440349
ACTR3B	HGLibB_00661	CTCCAGTGGCCGATACGACA	¥	0	0	61	53	0	0	35	44	0	0	350.844	336.379	0	0	318.771	303.811			0.908583	0.903179
ACTR3C	HGLibA_00665	TGAACTGCAATGTAGAGTCC	¥	80	42	31	20	29	37	15	15	418.48	230.422	178.298	126.935	198.289	253.764	136.616	103.572	0.473833	1.1013
ACTR3C	HGLibA_00664	TTCGAATCATTTAACGTTCC	¥	106	89	0	0	43	72	1	0	554.486	488.275	0	0	294.015	493.812	9.10774	0	0.530249	1.01134
ACTR3C	HGLibA_00666	TCTCCAGGCAGTGCTGGCCT	¥	85	111	0	0	46	115	0	0	444.635	608.972	0	0	314.528	788.727	0	0	0.707385	1.29518
ACTR3C	HGLibB_00663	TGCTTACCACTGGGATAACA	¥	0	0	32	19	0	0	18	14	0	0	184.049	120.589	0	0	163.939	96.667			0.890736	0.801626
ACTR3C	HGLibB_00664	TAGGCAGAAGGTTATGTAAT	¥	0	0	21	29	0	0	27	4	0	0	120.782	184.056	0	0	245.909	27.6191			2.03597	0.150058
ACTR3C	HGLibB_00665	ATCAAACACATCCCGATTGC	¥	0	0	18	31	0	0	12	19	0	0	103.528	196.75	0	0	109.293	131.191			1.05569	0.66679
ACTR5	HGLibA_00669	TTACCTGCACATATAGCAGT	¥	10	32	0	0	30	72	0	0	52.31	175.559	0	0	205.127	493.812	0	0	3.92137	2.81279
ACTR5	HGLibA_00668	AACTGCAAGCGCATCAATCT	¥	77	90	0	0	31	97	0	0	402.787	493.761	0	0	211.965	665.274	0	0	0.526245	1.34736
ACTR5	HGLibA_00667	TGAGCACAGCTACATCGCTG	¥	83	97	0	0	245	151	0	0	434.173	532.165	0	0	1675.2	1035.63	0	0	3.85838	1.94608
ACTR5	HGLibB_00666	CCAAAGAACTCGATGTGCAG	¥	0	0	28	44	0	0	37	49	0	0	161.043	279.258	0	0	336.986	338.334			2.09252	1.21155
ACTR5	HGLibB_00667	TGTCTACCACATCCACCTCG	¥	0	0	112	69	0	0	131	505	0	0	644.172	437.927	0	0	1193.11	3486.92			1.85217	7.96232
ACTR5	HGLibB_00668	CCACTGCACATCGAGTTCTT	¥	0	0	178	137	0	0	99	121	0	0	1023.77	869.508	0	0	901.666	835.479			0.880728	0.960864
ACTR6	HGLibA_00671	TGAGATGACGACCTTAGTGC	¥	6	3	0	0	0	0	0	0	31.386	16.4587	0	0	0	0	0	0	0	0
ACTR6	HGLibA_00670	GGAGCTTACAACGCCAAAAT	¥	30	12	0	0	2	2	0	0	156.93	65.8348	0	0	13.6751	13.717	0	0	0.0871416	0.208355
ACTR6	HGLibA_00672	ACTCTTAACCAATCATCTAA	¥	60	56	0	0	55	24	0	0	313.86	307.229	0	0	376.066	164.604	0	0	1.1982	0.535769
ACTR6	HGLibB_00670	TCCCCTTGCAGGATAAATGT	¥	0	0	5	2	0	0	3	0	0	0	28.7577	12.6935	0	0	27.3232	0			0.950119	0
ACTR6	HGLibB_00671	TGTTAGGCAGCTACATGTTA	¥	0	0	32	23	0	0	9	2	0	0	184.049	145.976	0	0	81.9697	13.8096			0.445368	0.0946018
ACTR6	HGLibB_00669	AGATGTATGCTATGTGTCTC	¥	0	0	91	52	0	0	43	26	0	0	523.39	330.032	0	0	391.633	179.524			0.748262	0.54396
ACTR8	HGLibA_00674	CGCACCTCTTGCAGCGACTC	¥	38	30	0	0	72	26	0	0	198.778	164.587	0	0	492.305	178.321	0	0	2.47666	1.08344
ACTR8	HGLibA_00675	CATCACCCTGAGTATTTAGT	¥	28	38	0	0	135	108	0	0	146.468	208.477	0	0	923.071	740.717	0	0	6.30221	3.553
ACTR8	HGLibA_00673	GCGGCCCATCGTGCCCGCGC	¥	34	44	0	0	21	78	0	0	177.854	241.394	0	0	143.589	534.963	0	0	0.807341	2.21614
ACTR8	HGLibB_00674	CGAACCTGTTCAGGGGACAC	¥	0	0	9	7	0	0	8	0	0	0	51.7639	44.4274	0	0	72.8619	0			1.40758	0
ACTR8	HGLibB_00672	TCTTCTCCTACTAAATACTC	¥	0	0	78	83	0	0	125	225	0	0	448.62	526.782	0	0	1138.47	1553.58			2.53771	2.94918
ACTR8	HGLibB_00673	AAATGGTGGATCAAGCAATA	¥	0	0	82	87	0	0	43	171	0	0	471.626	552.169	0	0	391.633	1180.72			0.830388	2.13833
ACTRT1	HGLibA_00676	GAGGGCTCGGTCATAAGTAC	¥	63	38	0	0	12	14	1	0	329.553	208.477	0	0	82.0508	96.0189	9.10774	0	0.248976	0.460573
ACTRT1	HGLibA_00677	AGTTAAACCCGCTAGCAAAG	¥	97	71	0	0	115	44	0	0	507.407	389.523	0	0	786.32	301.774	0	0	1.54968	0.774727
ACTRT1	HGLibA_00678	CGCAGTCACCAAACTCTGTA	¥	109	109	0	0	35	31	0	0	570.179	597.999	0	0	239.315	212.613	0	0	0.419719	0.355541
ACTRT1	HGLibB_00676	TTGCACTACCCCATTGAGCG	¥	0	0	205	130	0	0	114	80	0	0	1179.07	825.08	0	0	1038.28	552.383			0.880598	0.66949
ACTRT1	HGLibB_00675	CCATGTCATCAGCTCCGTCT	¥	0	0	162	135	0	0	79	164	0	0	931.749	856.814	0	0	719.512	1132.38			0.772216	1.32162
ACTRT1	HGLibB_00677	TGTTACCAGTCCACGCTCAA	¥	0	0	198	166	0	0	94	51	0	0	1138.8	1053.56	0	0	856.128	352.144			0.751777	0.334241
ACTRT2	HGLibA_00679	GGAGACCATATTCGAGAGCC	¥	8	7	0	0	2	7	0	0	41.848	38.4036	0	0	13.6751	48.0095	0	0	0.326781	1.25013
ACTRT2	HGLibA_00681	AGATCACGGCTCCCCCCGAC	¥	36	41	0	0	12	13	0	0	188.316	224.936	0	0	82.0508	89.1604	0	0	0.435708	0.396382
ACTRT2	HGLibA_00680	CTGCACTCCCCTTTCGAGCG	¥	70	51	0	0	17	38	0	0	366.17	279.798	0	0	116.239	260.623	0	0	0.317444	0.931468
ACTRT2	HGLibB_00679	GGAGTTTGGACCCCGGCACA	¥	0	0	0	1	0	0	0	0	0	0	1	6.34677	0	0	0	0			0	0
ACTRT2	HGLibB_00680	GAGCCCCGGGCTCTCGAATA	¥	0	0	0	17	0	0	0	2	0	0	1	107.895	0	0	0	13.8096			0	0.127991
ACTRT2	HGLibB_00678	TGATGTCCCTGCCCGCCACG	¥	0	0	121	119	0	0	47	103	0	0	695.936	755.266	0	0	428.064	711.193			0.615091	0.941646
ACTRT3	HGLibA_00683	CAACGGCTCGGGAATGATCA	¥	3	5	0	0	5	15	0	0	15.693	27.4312	0	0	34.1878	102.877	0	0	2.17854	3.75038
ACTRT3	HGLibA_00682	GAGCCGTTGTCGATCACCAC	¥	12	18	0	0	2	17	0	0	62.772	98.7522	0	0	13.6751	116.594	0	0	0.217854	1.18068
ACTRT3	HGLibA_00684	ACTAACCGCTTGTCTAAACC	¥	48	24	0	0	85	42	0	1	251.088	131.67	0	0	581.193	288.057	0	6.90479	2.3147	2.18772
ACTRT3	HGLibB_00682	GGGCGGGCTAGAACTCTGCG	¥	0	0	27	21	0	0	9	40	0	0	155.292	133.282	0	0	81.9697	276.191			0.527844	2.07223
ACTRT3	HGLibB_00683	CGCAGAGTTCTAGCCCGCCC	¥	0	0	84	104	0	0	80	39	0	0	483.129	660.064	0	0	728.619	269.287			1.50812	0.40797
ACTRT3	HGLibB_00681	TCCGTGTCATATGAACCTTG	¥	0	0	105	161	0	1	119	35	0	0	603.912	1021.83	0	6.85849	1083.82	241.667			1.79467	0.236505
ACVR1	HGLibA_00687	AGCAGCCTTTCTGGTAGACG	¥	18	7	0	0	6	4	0	0	94.158	38.4036	0	0	41.0254	27.434	0	0	0.435708	0.714359
ACVR1	HGLibA_00686	GGCTCGCCAGATTACACTGT	¥	40	41	0	0	27	59	0	0	209.24	224.936	0	0	184.614	404.651	0	0	0.882309	1.79896
ACVR1	HGLibA_00685	TTGGATCATTCGTGTACATC	¥	116	91	0	0	52	53	2	0	606.796	499.247	0	0	355.553	363.5	18.2155	0	0.585952	0.728096
ACVR1	HGLibB_00684	CAAGCCGTGGAGTGCTGCCA	¥	0	0	40	45	0	0	63	79	0	0	230.062	285.605	0	0	573.788	545.478			2.49406	1.90991
ACVR1	HGLibB_00686	TGCTCTCCCCTCCCCTAGTA	¥	0	0	210	127	0	0	166	100	0	0	1207.82	806.04	0	0	1511.89	690.479			1.25174	0.85663
ACVR1	HGLibB_00685	AGTCACTTACCTTCCATACT	¥	0	0	251	168	0	0	178	214	0	0	1443.64	1066.26	0	0	1621.18	1477.62			1.12298	1.3858
ACVR1B	HGLibA_00690	ACACCTGCACATGGAGATCG	¥	15	4	0	0	3	2	0	0	78.465	21.9449	0	0	20.5127	13.717	0	0	0.261425	0.625064
ACVR1B	HGLibA_00688	TGCCCACGATCTCCATGTGC	¥	65	55	0	0	32	47	0	0	340.015	301.743	0	0	218.802	322.349	0	0	0.643507	1.06829
ACVR1B	HGLibA_00689	AGCCTGAGCACCCGTCCATG	¥	70	58	0	0	39	59	1	0	366.17	318.202	0	0	266.665	404.651	9.10774	0	0.728255	1.27168
ACVR1B	HGLibB_00689	GAGCTGGTAGGCATCATCGC	¥	0	0	22	12	0	0	5	1	0	0	126.534	76.1613	0	0	45.5387	6.90479			0.359893	0.0906601
ACVR1B	HGLibB_00687	GCTACACTGACTACTGCAAC	¥	38	17	50	56	37	48	62	9	198.778	93.266	287.577	355.419	252.99	329.208	564.68	62.1431			1.96358	0.174844
ACVR1B	HGLibB_00688	CCTCTTTGTCCAGCGCACAG	¥	0	0	135	119	0	0	84	47	0	0	776.458	755.266	0	0	765.05	324.525			0.985308	0.429683
ACVR1C	HGLibA_00691	ATTTATGATGTGACCGCCTC	¥	50	38	1	0	38	31	0	0	261.55	208.477	5.75154	0	259.827	212.613	0	0	0.993414	1.01984
ACVR1C	HGLibA_00693	AGGGTCGACAGTGCTCCTAC	¥	62	82	0	0	43	57	0	0	324.322	449.871	0	0	294.015	390.934	0	0	0.906554	0.868991
ACVR1C	HGLibA_00692	TTGGTTAGGTCTACCTCTGT	¥	259	266	0	0	170	182	0	0	1354.83	1459.34	0	0	1162.39	1248.25	0	0	0.857958	0.855351
ACVR1C	HGLibB_00692	GCATCAGTCATGCTAACCAA	¥	0	0	10	20	0	0	13	33	0	0	57.5154	126.935	0	0	118.401	227.858			2.05859	1.79507
ACVR1C	HGLibB_00691	AAGACTTGAGCATTCAGTTC	¥	0	0	46	68	0	0	25	112	0	0	264.571	431.581	0	0	227.694	773.336			0.860615	1.79187
ACVR1C	HGLibB_00690	TGCAAGGACGATTGTGCTTC	¥	0	0	43	87	0	0	55	36	0	0	247.316	552.169	0	0	500.926	248.572			2.02545	0.450174
ACVR2A	HGLibA_00696	CCAGTTGCTTAACGAATATG	¥	96	81	0	0	134	104	0	0	502.176	444.385	0	0	916.234	713.283	0	0	1.82453	1.6051
ACVR2A	HGLibA_00695	ACTTGAGTTGGAACAAGTAC	¥	77	115	0	0	37	146	0	0	402.787	630.917	0	0	252.99	1001.34	0	0	0.628099	1.58712
ACVR2A	HGLibA_00694	TGCCACTTATGTTAATTGCG	¥	147	117	0	1	165	206	0	0	768.957	641.889	0	6.34677	1128.2	1412.85	0	0	1.46718	2.20108
ACVR2A	HGLibB_00695	CAGCAACAAAAATATACTTC	¥	0	0	42	20	0	0	40	6	0	0	241.565	126.935	0	0	364.31	41.4287			1.50812	0.326376
ACVR2A	HGLibB_00693	CCACATATTCGTTAAGCAAC	¥	0	0	55	31	0	0	13	5	0	0	316.335	196.75	0	0	118.401	34.5239			0.374289	0.175471
ACVR2A	HGLibB_00694	CGCTGTGTGACTTCCATCTC	¥	0	0	166	137	0	0	116	115	0	0	954.756	869.508	0	0	1056.5	794.05			1.10656	0.913218
ACVR2B	HGLibA_00697	GCGATGCCGGTACATCCAAA	¥	0	5	0	0	0	0	0	0	1	27.4312	0	0	0	0	0	0	0	0
ACVR2B	HGLibA_00699	CGCGGAACATGACGGCGCCC	¥	32	35	0	0	89	40	0	0	167.392	192.018	0	0	608.543	274.34	0	0	3.63544	1.42872
ACVR2B	HGLibA_00698	CGGCATCGCAAGCCCCCCTA	¥	82	60	0	0	38	55	0	0	428.942	329.174	0	0	259.827	377.217	0	0	0.605741	1.14595
ACVR2B	HGLibB_00696	CGGCGCACAGCGATCCCCAG	¥	0	0	34	14	0	0	14	29	0	0	195.552	88.8548	0	0	127.508	200.239			0.652042	2.25355
ACVR2B	HGLibB_00697	CACAGCAGCAGAAGTACACC	¥	0	0	22	16	0	0	4	22	0	0	126.534	101.548	0	0	36.431	151.905			0.287915	1.49589
ACVR2B	HGLibB_00698	ACGCTTCACTCATTTGCCAG	¥	0	0	27	45	0	0	34	50	0	0	155.292	285.605	0	0	309.663	345.239			1.99408	1.2088
ACVRL1	HGLibA_00700	GCAGTGTTGCATCGCCGACC	¥	11	15	0	0	6	14	0	0	57.541	82.2935	0	0	41.0254	96.0189	0	0	0.712977	1.16679
ACVRL1	HGLibA_00701	CTCAGACACGACAACATCCT	¥	111	78	0	0	97	118	0	0	580.641	427.926	0	0	663.244	809.302	0	0	1.14226	1.89122
ACVRL1	HGLibA_00702	CATCGGCAACAACCCGAGAG	¥	64	83	0	0	66	46	0	0	334.784	455.357	0	0	451.279	315.491	0	0	1.34797	0.692842
ACVRL1	HGLibB_00701	CTTGAAGTCGCGGTGGGCAA	¥	0	0	12	8	0	0	4	1	0	0	69.0185	50.7742	0	0	36.431	6.90479			0.527844	0.13599
ACVRL1	HGLibB_00700	TGGGCCCTCACCATTCACGA	¥	0	0	37	15	0	0	13	5	0	0	212.807	95.2016	0	0	118.401	34.5239			0.556376	0.36264
ACVRL1	HGLibB_00699	CCCGCCACACTTCGCCATAG	¥	0	0	25	53	0	0	18	51	0	0	143.788	336.379	0	0	163.939	352.144			1.14014	1.04687
ACY1	HGLibA_00703	TGGCGGAAGAGCGTCACCGA	¥	10	4	0	0	4	32	0	0	52.31	21.9449	0	0	27.3503	219.472	0	0	0.52285	10.001
ACY1	HGLibA_00705	TGAGGAGACAGCCCGCCAGC	¥	32	22	0	0	17	13	0	0	167.392	120.697	0	0	116.239	89.1604	0	0	0.69441	0.738712
ACY1	HGLibA_00704	GCTGGACAGTGCGGATACGC	¥	31	28	0	0	40	22	0	0	162.161	153.615	0	0	273.503	150.887	0	0	1.68661	0.982243
ACY1	HGLibB_00702	GGTCACCCTAGAGTTTGCTC	¥	0	0	6	1	0	0	8	3	0	0	34.5092	6.34677	0	0	72.8619	20.7144			2.11137	3.26376
ACY1	HGLibB_00703	CCTGGGCTGTCAGAAAGTAG	¥	0	0	37	27	0	0	19	19	0	0	212.807	171.363	0	0	173.047	131.191			0.813165	0.765574
ACY1	HGLibB_00704	TGACCCCCTCGCCAGCTGCC	¥	0	0	28	32	0	0	9	19	0	0	161.043	203.097	0	0	81.9697	131.191			0.508992	0.645953
ACY3	HGLibA_00707	CTATAGACCCGTGGGCGTCG	¥	18	25	0	0	6	2	0	0	94.158	137.156	0	0	41.0254	13.717	0	0	0.435708	0.10001
ACY3	HGLibA_00706	GGGGAAGTCCACGACGCCCA	¥	45	53	0	0	25	15	0	0	235.395	290.77	0	0	170.939	102.877	0	0	0.72618	0.35381
ACY3	HGLibA_00708	GGCAACGCCCTTCTCATAGT	¥	56	59	0	0	21	24	0	0	292.936	323.688	0	0	143.589	164.604	0	0	0.490172	0.508527
ACY3	HGLibB_00706	GTCACCTCATATGGGTCGTC	¥	0	0	32	37	0	0	34	10	0	0	184.049	234.831	0	0	309.663	69.0479			1.6825	0.294033
ACY3	HGLibB_00707	GGTGCATGGCAAAGACTTCG	¥	0	0	57	59	0	0	33	14	0	0	327.838	374.46	0	0	300.555	96.667			0.916781	0.258151
ACY3	HGLibB_00705	TCTTCCTGTACCAGCGGTCT	¥	0	0	60	77	0	0	48	21	0	0	345.092	488.701	0	0	437.172	145			1.26682	0.296706
ACYP1	HGLibA_00709	CAGGAACTTACCTGCATAAC	¥	82	59	0	0	12	30	1	0	428.942	323.688	0	0	82.0508	205.755	9.10774	0	0.191286	0.635658
ACYP1	HGLibA_00711	TTTCATAATCCACTGATATC	¥	108	62	0	0	26	32	0	0	564.948	340.147	0	0	177.777	219.472	0	0	0.314678	0.645227
ACYP1	HGLibA_00710	CACATACCTGAGTATGCTTA	¥	73	78	0	0	20	46	0	1	381.863	427.926	0	0	136.751	315.491	0	6.90479	0.358116	0.737255
ACYP1	HGLibB_00708	AGCTTTGCTACCAGTTATGC	¥	0	0	8	3	0	0	7	2	0	0	46.0123	19.0403	0	0	63.7542	13.8096			1.38559	0.72528
ACYP1	HGLibB_00709	AGGAAACACCCTGATATCAG	¥	0	0	72	72	0	0	44	39	0	0	414.111	456.968	0	0	400.741	269.287			0.967714	0.58929
ACYP2	HGLibA_00714	AGAGTATTCAAGCTTAGAGA	¥	7	5	0	0	10	1	0	0	36.617	27.4312	0	0	68.3756	6.85849	0	0	1.86732	0.250026
ACYP2	HGLibA_00713	CGAGGTGTTCGGAAGAGTGC	¥	14	13	0	0	2	13	0	0	73.234	71.321	0	0	13.6751	89.1604	0	0	0.186732	1.25013
ACYP2	HGLibA_00712	TCCGAACACCTCGTAGTCCA	¥	175	175	0	0	150	128	0	0	915.425	960.091	0	0	1025.63	877.887	0	0	1.12039	0.914379
ACYP2	HGLibB_00711	TGGGTGAAGAATACCAGCAA	¥	0	0	6	23	0	0	17	39	0	0	34.5092	145.976	0	0	154.832	269.287			4.48667	1.84474
ACYP2	HGLibB_00710	GCTTCCAACCTTGCTCAGCC	¥	0	0	21	25	0	0	14	6	0	0	120.782	158.669	0	0	127.508	41.4287			1.05569	0.261101
ACYP2	HGLibB_00712	ATGGAATTGACTTTGTCTTC	¥	0	0	196	143	0	0	65	101	0	0	1127.3	907.588	0	0	592.003	697.383			0.525151	0.768392
ADA	HGLibA_00715	CAGGCTTGATGGATCCGTCT	¥	48	37	0	0	14	32	0	0	251.088	202.991	0	0	95.7259	219.472	0	0	0.381245	1.08119
ADA	HGLibA_00717	GAACTGCATGTCCACCTAGA	¥	28	40	0	0	42	36	3	0	146.468	219.449	0	0	287.178	246.906	27.3232	0	1.96069	1.12512
ADA	HGLibA_00716	GCTCACTTTGGGCTTGTCGA	¥	62	79	0	0	44	34	0	0	324.322	433.412	0	0	300.853	233.189	0	0	0.927637	0.53803
ADA	HGLibB_00714	AGCCCCTCTGCTGTGTTAGC	¥	0	0	27	16	0	0	17	40	0	0	155.292	101.548	0	0	154.832	276.191			0.997038	2.7198
ADA	HGLibB_00713	AGGCATGTAGTAGTCAAACT	¥	0	0	28	19	0	0	22	17	0	0	161.043	120.589	0	0	200.37	117.381			1.2442	0.973403
ADA	HGLibB_00715	TTACCTGCCATAGTATAAGA	¥	0	0	20	48	0	0	23	13	0	0	115.031	304.645	0	0	209.478	89.7622			1.82106	0.294645
ADAD1	HGLibA_00720	GCTAGTTCAGATAAAACAAC	¥	33	21	0	0	6	23	0	0	172.623	115.211	0	0	41.0254	157.745	0	0	0.237659	1.36919
ADAD1	HGLibA_00719	CTCGCTGCATTTGTGCAAAC	¥	54	63	0	0	10	9	0	0	282.474	345.633	0	0	68.3756	61.7264	0	0	0.24206	0.17859
ADAD1	HGLibA_00718	GCGAGTTCAGCTTGACCTTA	¥	127	113	0	0	40	81	1	0	664.337	619.944	0	0	273.503	555.538	9.10774	0	0.411693	0.896109
ADAD1	HGLibB_00718	TATGTTTCAAAAGTACATTA	¥	0	0	39	65	0	0	47	95	0	0	224.31	412.54	0	0	428.064	655.955			1.90836	1.59004
ADAD1	HGLibB_00717	CCAATGAACTGCTATATTTC	¥	0	0	74	96	0	0	54	53	0	0	425.614	609.29	0	0	491.818	365.954			1.15555	0.600623
ADAD1	HGLibB_00716	CCTGAAATATAGCAGTTCAT	¥	0	0	115	117	0	0	49	39	0	0	661.427	742.572	0	0	446.279	269.287			0.674722	0.36264
ADAD2	HGLibA_00723	CAGTTCCGCGCTCACCGAGA	¥	39	23	0	0	8	20	0	0	204.009	126.183	0	0	54.7005	137.17	0	0	0.268128	1.08707
ADAD2	HGLibA_00721	ATGGCGAGCGCTCGTCCAAC	¥	9	32	0	0	12	13	0	0	47.079	175.559	0	0	82.0508	89.1604	0	0	1.74283	0.507864
ADAD2	HGLibA_00722	TGCTCACCTACCTACGCTCA	¥	58	60	0	0	55	57	0	0	303.398	329.174	0	0	376.066	390.934	0	0	1.23951	1.18762
ADAD2	HGLibB_00720	CGGTTTGCCCAACTTGAGTC	¥	0	0	14	4	0	0	9	0	0	0	80.5215	25.3871	0	0	81.9697	0			1.01798	0
ADAD2	HGLibB_00721	ACGCTGCGCAGCGCTGCTCA	¥	0	0	22	8	0	0	8	10	0	0	126.534	50.7742	0	0	72.8619	69.0479			0.57583	1.3599
ADAD2	HGLibB_00719	TTGCTATTCGCAGTGCCCGC	¥	0	0	42	50	0	0	22	4	0	0	241.565	317.339	0	0	200.37	27.6191			0.829469	0.0870337
ADAL	HGLibA_00726	GAATAGAAGTCTGTCTTGCA	¥	14	18	0	0	29	14	0	0	73.234	98.7522	0	0	198.289	96.0189	0	0	2.70761	0.972322
ADAL	HGLibA_00725	TCAGATGACTGTGATTGACA	¥	71	39	0	0	32	51	0	0	371.401	213.963	0	0	218.802	349.783	0	0	0.589126	1.63478
ADAL	HGLibA_00724	CAATCACAGTCATCTGATCG	¥	73	40	0	0	21	29	0	0	381.863	219.449	0	0	143.589	198.896	0	0	0.376022	0.906343
ADAL	HGLibB_00723	CTATTCTGAATTGCCAAAAG	¥	0	0	1	6	0	0	11	23	0	0	5.75154	38.0806	0	0	100.185	158.81			17.4188	4.17036
ADAL	HGLibB_00722	CCCAGAAGAGAAAATGCTAC	¥	0	0	23	9	0	0	9	6	0	0	132.285	57.121	0	0	81.9697	41.4287			0.619643	0.72528
ADAL	HGLibB_00724	ATAAAAGAATTTGCAGATGA	¥	0	0	14	13	0	0	19	3	0	0	80.5215	82.508	0	0	173.047	20.7144			2.14908	0.251059
ADAM10	HGLibA_00727	AAAATGTGCCACCACGAGTC	¥	6	11	0	0	0	2	0	0	31.386	60.3486	0	0	0	13.717	0	0	0	0.227296
ADAM10	HGLibA_00729	AAGTGTCCCTCTTCATTCGT	¥	20	38	0	0	13	8	1	0	104.62	208.477	0	0	88.8883	54.868	9.10774	0	0.849631	0.263185
ADAM10	HGLibA_00728	GATACCTCTCATATTTACAC	¥	70	45	0	0	9	40	0	0	366.17	246.881	0	0	61.5381	274.34	0	0	0.168059	1.11122
ADAM10	HGLibB_00727	TTAGACTATCCCCATAAATA	¥	0	0	64	41	0	0	36	23	0	0	368.099	260.218	0	0	327.879	158.81			0.890736	0.610297
ADAM10	HGLibB_00725	CGTCTAGATTTCCATGCCCA	¥	0	0	216	162	0	0	64	80	0	0	1242.33	1028.18	0	0	582.895	552.383			0.469194	0.537245
ADAM10	HGLibB_00726	TGATCTGCACAGCCCCCCTG	¥	0	0	227	211	0	0	114	82	0	0	1305.6	1339.17	0	0	1038.28	566.192			0.795254	0.422794
ADAM11	HGLibA_00732	GCTCCACGTATTGCGAGGAG	¥	16	19	0	0	21	1	0	0	83.696	104.238	0	0	143.589	6.85849	0	0	1.7156	0.0657962
ADAM11	HGLibA_00731	GGTCACGGAACCCAGCCGTC	¥	64	51	0	0	6	18	1	0	334.784	279.798	0	0	41.0254	123.453	9.10774	0	0.122543	0.441222
ADAM11	HGLibA_00730	CCTCCTCTCCTCGCAATACG	¥	42	54	0	0	12	42	0	0	219.702	296.257	0	0	82.0508	288.057	0	0	0.373464	0.972322
ADAM11	HGLibB_00728	CGGAGCTCTCCCTAACCAGA	¥	0	0	57	19	0	0	2	11	0	0	327.838	120.589	0	0	18.2155	75.9526			0.0555625	0.629849
ADAM11	HGLibB_00729	CTGGGATGACGAAACTCACC	¥	0	0	57	44	0	0	54	9	0	0	327.838	279.258	0	0	491.818	62.1431			1.50019	0.222529
ADAM11	HGLibB_00730	CTTCAACTCAAACTTCACCC	¥	0	0	26	49	0	0	15	6	0	0	149.54	310.992	0	0	136.616	41.4287			0.913576	0.133215
ADAM12	HGLibA_00735	AATATCCCCGTACATGTCCA	¥	28	41	0	0	8	31	0	0	146.468	224.936	0	0	54.7005	212.613	0	0	0.373464	0.945219
ADAM12	HGLibA_00734	GTCAGTCTCAGCACGTGTTC	¥	117	53	69	59	61	47	54	97	612.027	290.77	396.856	374.46	417.091	322.349	491.818	669.764	0.681492	1.1086
ADAM12	HGLibA_00733	TTGGAGTCGAAGCTCTTCAC	¥	73	55	0	0	108	45	1	0	381.863	301.743	0	0	738.457	308.632	9.10774	0	1.93383	1.02283
ADAM12	HGLibB_00731	TGCTGAATATTCGACTACAA	¥	0	0	43	51	0	0	16	22	0	0	247.316	323.685	0	0	145.724	151.905			0.589221	0.469299
ADAM12	HGLibB_00733	AGTCGAATATTCAGCACTTC	¥	0	0	128	102	0	0	54	40	0	0	736.197	647.371	0	0	491.818	276.191			0.668052	0.426636
ADAM12	HGLibB_00732	AGTGAAGAGCTTCGACTCCA	¥	0	0	80	104	0	0	62	124	0	0	460.123	660.064	0	0	564.68	856.193			1.22724	1.29714
ADAM15	HGLibA_00736	TAATTGGGAGATCGTCCTGA	¥	28	16	0	0	89	66	0	0	146.468	87.7797	0	0	608.543	452.661	0	0	4.15479	5.15678
ADAM15	HGLibA_00738	CACAGCTTGCCCGCCAGCGC	¥	15	35	0	0	54	106	0	0	78.465	192.018	0	0	369.228	727	0	0	4.70565	3.7861
ADAM15	HGLibA_00737	TTCCCCGAGTATTAGCTGTC	¥	16	38	0	0	10	26	1	0	83.696	208.477	0	0	68.3756	178.321	9.10774	0	0.816953	0.855351
ADAM15	HGLibB_00736	GCAGGTCACCCGATGGGCAC	¥	0	0	19	36	0	0	38	45	0	0	109.279	228.484	0	0	346.094	310.715			3.16706	1.3599
ADAM15	HGLibB_00735	GGACGGTGACAGTCATATCC	¥	0	0	63	66	0	0	53	152	0	0	362.347	418.887	0	0	482.71	1049.53			1.33218	2.50551
ADAM15	HGLibB_00734	TGCCCATCGGGTGACCTGCC	¥	0	0	120	123	0	0	111	68	0	0	690.185	780.653	0	0	1010.96	469.525			1.46477	0.601452
ADAM17	HGLibA_00740	GGACTTCTTCACTGGACACG	¥	12	21	0	0	8	9	0	0	62.772	115.211	0	0	54.7005	61.7264	0	0	0.871416	0.535769
ADAM17	HGLibA_00739	AACGTTCAGTACTTGATGTC	¥	58	52	0	0	25	28	0	0	303.398	285.284	0	0	170.939	192.038	0	0	0.563416	0.673146
ADAM17	HGLibA_00741	CTTAAGGTGAGCCTGACTCT	¥	98	158	0	0	118	84	0	0	512.638	866.825	0	0	806.833	576.114	0	0	1.57388	0.664625
ADAM17	HGLibB_00737	ATCTAATATCCAGCAGCATT	¥	0	0	45	29	0	0	28	18	0	0	258.819	184.056	0	0	255.017	124.286			0.985308	0.675261
ADAM17	HGLibB_00739	AAAGCGAGTACACTGTAAAA	¥	0	0	51	54	0	0	14	6	0	0	293.329	342.726	0	0	127.508	41.4287			0.434695	0.12088
ADAM17	HGLibB_00738	TAACATCATCATCTCTTATG	¥	0	0	153	198	0	0	132	53	0	0	879.986	1256.66	0	0	1202.22	365.954			1.36618	0.291211
ADAM18	HGLibA_00744	TCATTTGACTTAATCTTCCG	¥	62	54	0	0	25	10	0	0	324.322	296.257	0	0	170.939	68.5849	0	0	0.527066	0.231505
ADAM18	HGLibA_00743	TTTCCGAGATGTAGAGTGTA	¥	166	146	0	0	64	76	0	0	868.346	800.99	0	0	437.604	521.246	0	0	0.503952	0.650752
ADAM18	HGLibA_00742	CAACCTTACACTCTACATCT	¥	147	189	0	0	122	105	0	0	768.957	1036.9	0	0	834.183	720.142	0	0	1.08482	0.694516
ADAM18	HGLibB_00741	TTCTGCATGTCACAGTTCCA	¥	0	0	31	24	0	0	8	2	0	0	178.298	152.323	0	0	72.8619	13.8096			0.408653	0.0906601
ADAM18	HGLibB_00740	GCAGTCTTCCAAGCTCAGTG	¥	0	0	23	31	0	0	14	16	0	0	132.285	196.75	0	0	127.508	110.477			0.963889	0.561507
ADAM18	HGLibB_00742	CTCGCCCTCCTCACTGAGCT	¥	0	0	131	136	0	0	109	68	0	0	753.452	863.161	0	0	992.744	469.525			1.31759	0.54396
ADAM19	HGLibA_00747	TCAAACCACCACACGGAAAT	¥	13	9	0	0	13	20	0	0	68.003	49.3761	0	0	88.8883	137.17	0	0	1.30712	2.77806
ADAM19	HGLibA_00746	TGAGGGGCGAGAACTGATCC	¥	61	69	0	0	18	50	0	0	319.091	378.55	0	0	123.076	342.925	0	0	0.385709	0.90589
ADAM19	HGLibA_00745	ACTCACCTCCAATTTCCGTG	¥	105	107	0	0	112	47	0	0	549.255	587.027	0	0	765.807	322.349	0	0	1.39427	0.549122
ADAM19	HGLibB_00743	ATCCACTCAAAGCTGAGCTC	¥	0	0	38	25	0	0	24	17	0	0	218.558	158.669	0	0	218.586	117.381			1.00012	0.739786
ADAM19	HGLibB_00745	GATAAGTTCATGCTGCAGCT	¥	0	0	90	46	0	0	37	23	0	0	517.639	291.952	0	0	336.986	158.81			0.651007	0.54396
ADAM19	HGLibB_00744	ATGAACTTATCATACCTCAG	¥	0	0	81	91	0	0	52	34	0	0	465.875	577.556	0	0	473.603	234.763			1.01659	0.406476
ADAM2	HGLibA_00750	TCCTACAAAATTGTAATTGA	¥	44	24	1	0	8	11	0	0	230.164	131.67	5.75154	0	54.7005	75.4434	0	0	0.237659	0.572975
ADAM2	HGLibA_00748	CAGAAACAAGACGCGCCACA	¥	43	41	0	0	30	22	0	0	224.933	224.936	0	0	205.127	150.887	0	0	0.911947	0.6708
ADAM2	HGLibA_00749	CGCGTCTTGTTTCTGCTCAG	¥	47	46	0	0	16	42	0	0	245.857	252.367	0	0	109.401	288.057	0	0	0.444978	1.14142
ADAM2	HGLibB_00748	GAAAATACGGTCAATAATAA	¥	0	0	19	19	0	0	3	1	0	0	109.279	120.589	0	0	27.3232	6.90479			0.250031	0.057259
ADAM2	HGLibB_00746	ACCTGTGCAAATTACAGTTC	¥	0	0	23	23	0	0	12	4	0	0	132.285	145.976	0	0	109.293	27.6191			0.82619	0.189204
ADAM2	HGLibB_00747	TGCATTAAATTCACAGTATA	¥	0	0	68	73	0	0	43	17	0	0	391.105	463.314	0	0	391.633	117.381			1.00135	0.253351
ADAM20	HGLibA_00752	GTAGCTCGCACACACACCAC	¥	3	17	0	0	4	3	0	0	15.693	93.266	0	0	27.3503	20.5755	0	0	1.74283	0.220611
ADAM20	HGLibA_00751	CCAAATTATGACCAAGCTCG	¥	65	48	0	0	80	13	0	0	340.015	263.339	0	0	547.005	89.1604	0	0	1.60877	0.338576
ADAM20	HGLibA_00753	ACCCTCCCACACATGATATC	¥	93	70	0	0	55	22	0	0	486.483	384.036	0	0	376.066	150.887	0	0	0.77303	0.392897
ADAM20	HGLibB_00749	CCATCAGCGGTTTGTTGAGC	¥	0	0	17	1	0	0	7	0	0	0	97.7762	6.34677	0	0	63.7542	0			0.652042	0
ADAM20	HGLibB_00751	CCGTAAGAAGTGTGCCAGTA	¥	0	0	111	90	0	0	40	47	0	0	638.421	571.21	0	0	364.31	324.525			0.570642	0.568136
ADAM20	HGLibB_00750	ACTGCAGTTATGCCCAATAT	¥	0	0	124	136	0	0	92	70	0	0	713.191	863.161	0	0	837.912	483.335			1.17488	0.559959
ADAM21	HGLibA_00756	TAAGAAGCCCGACAGTAAAC	¥	12	5	0	0	0	7	0	0	62.772	27.4312	0	0	0	48.0095	0	0	0	1.75018
ADAM21	HGLibA_00754	TCCATTGAGAGAAATCGTTC	¥	24	21	0	0	11	4	0	0	125.544	115.211	0	0	75.2132	27.434	0	0	0.599099	0.23812
ADAM21	HGLibA_00755	ACGACATATTCCTGCAACAT	¥	128	131	0	0	75	88	0	0	669.568	718.697	0	0	512.817	603.547	0	0	0.765893	0.839781
ADAM21	HGLibB_00753	CCCAATGACAAGCATAGAAC	¥	0	0	24	24	0	0	9	10	0	0	138.037	152.323	0	0	81.9697	69.0479			0.593824	0.4533
ADAM21	HGLibB_00754	GAGTGACTCTGATGTACACG	¥	0	0	60	52	1	0	39	13	0	0	345.092	330.032	6.83756	0	355.202	89.7622			1.0293	0.27198
ADAM21	HGLibB_00752	TCCTGAACGATTTCTCTCAA	¥	0	0	151	142	0	0	66	78	0	0	868.482	901.242	0	0	601.111	538.573			0.692139	0.59759
ADAM22	HGLibA_00758	GAGAATGAATGACGTTCCAA	¥	40	30	0	0	29	8	0	0	209.24	164.587	0	0	198.289	54.868	0	0	0.947665	0.333367
ADAM22	HGLibA_00759	AGGAGAGCACTGTTACTACC	¥	65	42	0	0	21	36	0	0	340.015	230.422	0	0	143.589	246.906	0	0	0.422302	1.07154
ADAM22	HGLibA_00757	TGAACACTTACTGAAGTCCG	¥	81	78	0	0	12	24	0	0	423.711	427.926	0	0	82.0508	164.604	0	0	0.193648	0.384655
ADAM22	HGLibB_00755	TGTTGACCAAGCAAGCTTCC	¥	0	0	38	25	0	0	18	37	0	0	218.558	158.669	0	0	163.939	255.477			0.750094	1.61012
ADAM22	HGLibB_00756	ATAGAGAGACACATTGAACA	¥	0	0	68	46	0	0	28	27	0	0	391.105	291.952	0	0	255.017	186.429			0.652042	0.638562
ADAM22	HGLibB_00757	GTGTCTCTCTATGTATTCAG	¥	0	0	53	56	0	0	23	88	0	0	304.832	355.419	0	0	209.478	607.621			0.687193	1.70959
ADAM23	HGLibA_00760	AACCGTACCTTAGAGTACTG	¥	24	20	0	0	9	6	0	0	125.544	109.725	0	0	61.5381	41.151	0	0	0.490172	0.375038
ADAM23	HGLibA_00761	TATGATAGAGCCACTAGAGC	¥	63	38	0	0	51	25	2	0	329.553	208.477	0	0	348.716	171.462	18.2155	0	1.05815	0.822453
ADAM23	HGLibA_00762	CACTTACTGAAGTCCATTGC	¥	63	63	0	0	59	30	0	0	329.553	345.633	0	0	403.416	205.755	0	0	1.22413	0.595299
ADAM23	HGLibB_00760	CAGAGGCGTCAAAGACTCCA	¥	0	0	41	44	0	0	19	14	0	0	235.813	279.258	0	0	173.047	96.667			0.733832	0.346157
ADAM23	HGLibB_00759	TCATCATGAACCAGCTCTAG	¥	0	0	88	97	0	1	90	12	0	0	506.135	615.637	0	6.85849	819.697	82.8574			1.61952	0.134588
ADAM23	HGLibB_00758	TGGGAAACCACAGTACTCTA	¥	0	0	95	111	0	0	37	40	0	0	546.396	704.492	0	0	336.986	276.191			0.616744	0.392043
ADAM28	HGLibA_00765	AATATGTACCTGCAACAGAG	¥	41	59	0	0	25	23	0	1	214.471	323.688	0	0	170.939	157.745	0	6.90479	0.797027	0.487338
ADAM28	HGLibA_00763	TCATCCACTGCATAAAAGAG	¥	48	76	0	2	42	34	0	0	251.088	416.954	0	12.6935	287.178	233.189	0	0	1.14373	0.559268
ADAM28	HGLibA_00764	AAAAGCTGTACCTGTTGCTC	¥	26	81	0	0	18	65	0	0	136.006	444.385	0	0	123.076	445.802	0	0	0.904932	1.00319
ADAM28	HGLibB_00762	AAGTATAAAATGACAATTAA	¥	0	0	12	13	0	0	19	6	0	0	69.0185	82.508	0	0	173.047	41.4287			2.50726	0.502117
ADAM28	HGLibB_00761	AGTCTCCTCCTCTCTGTTGC	¥	0	0	30	58	0	0	26	63	0	0	172.546	368.113	0	0	236.801	435.001			1.37239	1.18171
ADAM28	HGLibB_00763	ACTTCATACTTCTTCACCCC	¥	0	0	214	148	0	0	94	34	0	0	1230.83	939.322	0	0	856.128	234.763			0.69557	0.249928
ADAM29	HGLibA_00766	AGTCGGAGAACATTACGCCC	¥	16	28	0	0	14	8	0	0	83.696	153.615	0	0	95.7259	54.868	0	0	1.14373	0.357179
ADAM29	HGLibA_00767	GTGGTGCCAGTTATCCTCAC	¥	39	57	0	0	21	25	0	0	204.009	312.715	0	0	143.589	171.462	0	0	0.703836	0.548302
ADAM29	HGLibA_00768	AGTAGTATGATCACTCATAT	¥	79	59	0	0	35	41	0	0	413.249	323.688	0	0	239.315	281.198	0	0	0.579106	0.868733
ADAM29	HGLibB_00764	CCGACTTCCACTTGCAATAC	¥	0	0	48	22	0	0	19	4	0	0	276.074	139.629	0	0	173.047	27.6191			0.626814	0.197804
ADAM29	HGLibB_00765	ATGACCGCAATGAACAGTGT	¥	0	0	48	29	0	0	9	42	0	0	276.074	184.056	0	0	81.9697	290.001			0.296912	1.57561
ADAM29	HGLibB_00766	ATCTTTAATGTGAAGCGCTG	¥	0	0	25	32	0	0	24	16	0	0	143.788	203.097	0	0	218.586	110.477			1.52019	0.54396
ADAM30	HGLibA_00769	GCATTGTCGGAACTAGTAGA	¥	39	38	0	0	17	22	0	0	204.009	208.477	0	0	116.239	150.887	0	0	0.569772	0.723758
ADAM30	HGLibA_00770	GGAACCCCTTGCAAGTATGA	¥	45	59	0	0	44	17	0	0	235.395	323.688	0	0	300.853	116.594	0	0	1.27808	0.360206
ADAM30	HGLibA_00771	ATGCTCGCCTGTCATCAGAT	¥	291	242	0	0	150	111	0	2	1522.22	1327.67	0	0	1025.63	761.293	0	13.8096	0.673775	0.573406
ADAM30	HGLibB_00767	GACCTTGCAGAGTACTGCGA	¥	0	0	47	15	0	0	10	25	0	0	270.322	95.2016	0	0	91.0774	172.62			0.336922	1.8132
ADAM30	HGLibB_00769	ATCGCCCCTCTGAGCAGTCC	¥	0	0	46	76	0	0	26	39	0	0	264.571	482.355	0	0	236.801	269.287			0.895039	0.558275
ADAM30	HGLibB_00768	ACTTTCAAGATGTTCGTATG	¥	0	0	94	82	0	0	53	65	0	0	540.645	520.435	0	0	482.71	448.811			0.892842	0.862376
ADAM32	HGLibA_00772	GCTCACCGGGTCTTGACGCC	¥	25	37	0	0	22	1	0	0	130.775	202.991	0	0	150.426	6.85849	0	0	1.15027	0.0337872
ADAM32	HGLibA_00774	GTGTACAGTTTCTCATCTAT	¥	138	127	0	0	54	60	0	0	721.878	696.752	0	0	369.228	411.51	0	0	0.511483	0.590612
ADAM32	HGLibA_00773	GCCGCACCATGTTCCGCCTC	¥	195	183	0	0	70	63	5	0	1020.04	1003.98	0	0	478.63	432.085	45.5387	0	0.469224	0.430372
ADAM32	HGLibB_00772	GCCCGGCCAGCAGCAACCAG	¥	0	0	31	12	0	0	19	14	0	0	178.298	76.1613	0	0	173.047	96.667			0.970551	1.26924
ADAM32	HGLibB_00771	ACACTGTGCACCTTAAACAA	¥	0	0	89	80	0	0	98	18	0	0	511.887	507.742	0	0	892.559	124.286			1.74366	0.244782
ADAM32	HGLibB_00770	AACTGTCATTTGTATTTGTT	¥	0	0	154	139	0	0	83	114	0	0	885.737	882.201	0	0	755.943	787.145			0.853462	0.892252
ADAM33	HGLibA_00777	GAAACCCACTACGGCCCAGA	¥	0	2	0	0	0	1	0	0	1	10.9725	0	0	0	6.85849	0	0	0	0.625064
ADAM33	HGLibA_00775	ACCCTGGCGCACCGTCAGCC	¥	45	61	0	0	59	40	0	0	235.395	334.66	0	0	403.416	274.34	0	0	1.71379	0.819756
ADAM33	HGLibA_00776	GCAGCCAGTCACCCCGCACT	¥	117	96	0	0	57	99	0	0	612.027	526.678	0	0	389.741	678.991	0	0	0.636804	1.28919
ADAM33	HGLibB_00775	CCAGGTCTCGAAGCCAGACA	¥	0	0	65	65	0	0	32	22	0	0	373.85	412.54	0	0	291.448	151.905			0.779585	0.368219
ADAM33	HGLibB_00774	GCAGTCTCGCCTGACCCCCA	¥	0	0	75	79	0	0	31	78	0	0	431.365	501.395	0	0	282.34	538.573			0.654526	1.07415
ADAM33	HGLibB_00773	AAGCATCTCACCGTGTGGTT	¥	0	0	46	86	0	0	18	51	0	0	264.571	545.822	0	0	163.939	352.144			0.619643	0.645162
ADAM7	HGLibA_00780	CAAGACATACCTTTAACCTG	¥	34	19	0	0	6	19	0	0	177.854	104.238	0	0	41.0254	130.311	0	0	0.230669	1.25013
ADAM7	HGLibA_00779	GTATCTCGCTTCTGTATCAG	¥	81	42	0	0	65	52	0	0	423.711	230.422	0	0	444.442	356.642	0	0	1.04893	1.54778
ADAM7	HGLibA_00778	CTGATACAGAAGCGAGATAC	¥	26	45	0	0	8	9	0	0	136.006	246.881	0	0	54.7005	61.7264	0	0	0.402192	0.250026
ADAM7	HGLibB_00778	TCCTTCATCTTCTAAGATCC	¥	0	0	28	30	0	0	43	2	0	0	161.043	190.403	0	0	391.633	13.8096			2.43185	0.072528
ADAM7	HGLibB_00777	AATCACTCAGAATGCTTCCC	¥	0	0	37	31	0	0	8	8	0	0	212.807	196.75	0	0	72.8619	55.2383			0.342385	0.280754
ADAM7	HGLibB_00776	ACCTGGATCTTAGAAGATGA	¥	0	0	51	37	0	0	30	47	0	0	293.329	234.831	0	0	273.232	324.525			0.931489	1.38195
ADAM8	HGLibA_00783	CCGACCCATACCTGCCCGCG	¥	10	5	0	0	0	16	0	0	52.31	27.4312	0	0	0	109.736	0	0	0	4.00041
ADAM8	HGLibA_00781	CGGCTACACAGAGACCTATA	¥	28	14	0	0	39	80	1	0	146.468	76.8073	0	0	266.665	548.68	9.10774	0	1.82064	7.14359
ADAM8	HGLibA_00782	CTGGGCGCGATGATGCTGCC	¥	12	37	0	0	4	12	0	0	62.772	202.991	0	0	27.3503	82.3019	0	0	0.435708	0.405447
ADAM8	HGLibB_00781	GACCCGGCCATGCGCGGCCT	¥	0	0	28	49	0	0	20	18	0	0	161.043	310.992	0	0	182.155	124.286			1.13109	0.399644
ADAM8	HGLibB_00779	AGGACGTAGCTCACCCTCTC	¥	0	0	76	75	0	0	24	27	0	0	437.117	476.008	0	0	218.586	186.429			0.500062	0.391651
ADAM8	HGLibB_00780	CCACTCACCTGTTCTTCCGC	¥	12	0	191	160	0	0	92	69	62.772	0	1098.54	1015.48	0	0	837.912	476.43			0.762748	0.469166
ADAM9	HGLibA_00784	CACTGACCATCCCAATATAC	¥	7	10	0	0	26	19	0	0	36.617	54.8623	0	0	177.777	130.311	0	0	4.85503	2.37524
ADAM9	HGLibA_00786	CTTATGAAATTATAACTCCT	¥	43	24	0	0	23	2	0	0	224.933	131.67	0	0	157.264	13.717	0	0	0.699159	0.104177
ADAM9	HGLibA_00785	TTAGGTATCTTATGTTATTC	¥	205	135	1	0	175	173	1	0	1072.35	740.642	5.75154	0	1196.57	1186.52	9.10774	0	1.11584	1.60202
ADAM9	HGLibB_00784	AAAAGAGCATATTATTCACT	¥	0	0	38	26	0	0	11	4	0	0	218.558	165.016	0	0	100.185	27.6191			0.458391	0.167372
ADAM9	HGLibB_00783	CTTTCTCTAGTTAATCTCCA	¥	0	0	53	32	0	0	33	113	0	0	304.832	203.097	0	0	300.555	780.241			0.985972	3.84172
ADAM9	HGLibB_00782	AAATACATTACCTGTATATT	¥	0	0	96	99	0	0	58	56	0	0	552.148	628.33	0	0	528.249	386.668			0.956717	0.615389
ADAMDEC1	HGLibA_00787	TCGGACCCTACCATGTTCTC	¥	11	12	0	0	43	1	0	0	57.541	65.8348	0	0	294.015	6.85849	0	0	5.10967	0.104177
ADAMDEC1	HGLibA_00789	ACCACAACTTCATGCTGCGT	¥	32	53	0	0	64	64	0	0	167.392	290.77	0	0	437.604	438.944	0	0	2.61425	1.50959
ADAMDEC1	HGLibA_00788	TACCACGAAACCTGAGAACA	¥	57	82	0	0	22	20	0	0	298.167	449.871	0	0	150.426	137.17	0	0	0.504504	0.304909
ADAMDEC1	HGLibB_00786	CAATATCAGATGATCTTAAA	¥	0	0	29	23	0	0	21	15	0	0	166.795	145.976	0	0	191.263	103.572			1.1467	0.709514
ADAMDEC1	HGLibB_00787	TACAATGTTTCAGTGTAGTC	¥	0	0	79	38	0	0	42	30	0	0	454.372	241.177	0	0	382.525	207.144			0.841877	0.858885
ADAMDEC1	HGLibB_00785	TGAACAATGAGCCAAAGTAC	¥	0	0	50	48	0	0	22	14	0	0	287.577	304.645	0	0	200.37	96.667			0.696754	0.31731
ADAMTS1	HGLibA_00790	CTGCCGGTTGGCATCGTACG	¥	34	41	0	0	15	23	0	0	177.854	224.936	0	0	102.563	157.745	0	0	0.576672	0.701291
ADAMTS1	HGLibA_00792	GCTTGTGGCAGACCAGTCGA	¥	89	64	0	0	30	53	0	0	465.559	351.119	0	0	205.127	363.5	0	0	0.440604	1.03526
ADAMTS1	HGLibA_00791	GCACCTCGTACGATGCCAAC	¥	112	107	0	0	20	72	0	0	585.872	587.027	0	0	136.751	493.812	0	0	0.233415	0.841208
ADAMTS1	HGLibB_00790	AAAGCATTGACGCCATCATG	¥	0	0	36	39	0	0	13	18	0	0	207.055	247.524	0	0	118.401	124.286			0.571831	0.502117
ADAMTS1	HGLibB_00788	TGTGTCCAGTCACCGCTATG	¥	0	0	42	48	0	0	15	17	0	0	241.565	304.645	0	0	136.616	117.381			0.565547	0.385305
ADAMTS1	HGLibB_00789	AATCCTGGTTCACACCATTA	¥	0	0	106	141	0	0	80	66	0	0	609.663	894.895	0	0	728.619	455.716			1.19512	0.509239
ADAMTS10	HGLibA_00793	CTCACGTGTGCCCGATCTCG	¥	66	26	0	0	12	39	0	0	345.246	142.642	0	0	82.0508	267.481	0	0	0.237659	1.87519
ADAMTS10	HGLibA_00795	CGCTCACACATTCCGCCCAC	¥	52	42	0	0	74	27	0	0	272.012	230.422	0	0	505.98	185.179	0	0	1.86014	0.803654
ADAMTS10	HGLibA_00794	CCAGACGCACACCATCGACA	¥	32	48	0	0	12	18	0	0	167.392	263.339	0	0	82.0508	123.453	0	0	0.490172	0.468798
ADAMTS10	HGLibB_00791	CAGACAGTACTTGCCCCCGA	¥	0	0	17	5	0	0	7	2	0	0	97.7762	31.7339	0	0	63.7542	13.8096			0.652042	0.435168
ADAMTS10	HGLibB_00793	GGCGCTCACCCCCTTGTCGA	¥	0	0	7	12	0	0	16	24	0	0	40.2608	76.1613	0	0	145.724	165.715			3.6195	2.17584
ADAMTS10	HGLibB_00792	GGAACTCACATCCGTGTTGC	¥	0	0	41	15	0	0	15	11	0	0	235.813	95.2016	0	0	136.616	75.9526			0.579341	0.797809
ADAMTS12	HGLibA_00796	ACCACCCGCACATCGTTTAC	¥	13	17	0	0	5	2	0	0	68.003	93.266	0	0	34.1878	13.717	0	0	0.50274	0.147074
ADAMTS12	HGLibA_00797	CTCGGACTGGACCCACCACG	¥	27	21	0	0	28	42	0	0	141.237	115.211	0	0	191.452	288.057	0	0	1.35554	2.50026
ADAMTS12	HGLibA_00798	GTACTACAGAATTTCTCACG	¥	35	55	0	0	19	39	0	0	183.085	301.743	0	0	129.914	267.481	0	0	0.709582	0.886454
ADAMTS12	HGLibB_00796	CATTCTACTCGAAGAAGAAG	¥	0	0	29	24	0	0	25	5	0	0	166.795	152.323	0	0	227.694	34.5239			1.36511	0.22665
ADAMTS12	HGLibB_00795	CCCGCCATAGCTCTTGCTTC	¥	0	0	83	54	0	0	25	7	0	0	477.378	342.726	0	0	227.694	48.3335			0.476967	0.141027
ADAMTS12	HGLibB_00794	TGCCTCCTGTAAACGATGTG	¥	0	0	57	62	0	0	35	75	0	0	327.838	393.5	0	0	318.771	517.859			0.972344	1.31603
ADAMTS13	HGLibA_00799	TGCAGGCGGCATCCTACACC	¥	101	76	0	0	31	53	0	1	528.331	416.954	0	0	211.965	363.5	0	6.90479	0.401197	0.8718
ADAMTS13	HGLibA_00801	AAGTAAGAAGACACGGCCTG	¥	38	85	0	0	19	24	0	0	198.778	466.33	0	0	129.914	164.604	0	0	0.653562	0.352977
ADAMTS13	HGLibA_00800	CATAGCGCTCTGTGTCCTCC	¥	124	128	0	0	46	66	0	0	648.644	702.238	0	0	314.528	452.661	0	0	0.484901	0.644597
ADAMTS13	HGLibB_00799	GGTCATTCTGACAGAGCCTG	¥	0	0	28	38	0	0	28	24	0	0	161.043	241.177	0	0	255.017	165.715			1.58353	0.687108
ADAMTS13	HGLibB_00798	GTGTCTTCTTACTTGAGCCC	¥	0	0	46	39	0	0	44	4	0	0	264.571	247.524	0	0	400.741	27.6191			1.51468	0.111582
ADAMTS13	HGLibB_00797	TCAGAATGACCATCTTCACC	¥	0	0	68	72	0	0	32	62	0	0	391.105	456.968	0	0	291.448	428.097			0.745191	0.936821
ADAMTS14	HGLibA_00803	AAGCCGGACCTTCACCGCCA	¥	19	4	0	0	15	42	0	0	99.389	21.9449	0	0	102.563	288.057	0	0	1.03194	13.1263
ADAMTS14	HGLibA_00804	GGCGGTGAAGGTCCGGCTTG	¥	8	9	0	0	0	2	0	0	41.848	49.3761	0	0	0	13.717	0	0	0	0.277806
ADAMTS14	HGLibA_00802	ACACTTGTCATCCGCCTTCA	¥	69	64	0	0	9	35	0	0	360.939	351.119	0	0	61.5381	240.047	0	0	0.170494	0.683664
ADAMTS14	HGLibB_00800	CCAGCACTCACCAATGCGGT	¥	0	0	36	10	0	0	14	30	0	0	207.055	63.4677	0	0	127.508	207.144			0.615818	3.26376
ADAMTS14	HGLibB_00802	ACTTCTCCAGTGCCTCAATC	¥	0	0	101	61	0	0	21	70	0	0	580.905	387.153	0	0	191.263	483.335			0.329249	1.24843
ADAMTS14	HGLibB_00801	ACCTCCTTGTCACAGCCGAC	¥	0	0	259	173	0	0	102	155	0	0	1489.65	1097.99	0	0	928.99	1070.24			0.62363	0.974727
ADAMTS15	HGLibA_00805	CGCGGAGCCTTTGGCTACCG	¥	9	4	0	0	0	0	0	0	47.079	21.9449	0	0	0	0	0	0	0	0
ADAMTS15	HGLibA_00807	AGGGGTTGGCACGGTCGATC	¥	7	5	0	0	0	0	0	0	36.617	27.4312	0	0	0	0	0	0	0	0
ADAMTS15	HGLibA_00806	TTAACGGCCGCCGCTACTAC	¥	41	30	0	0	3	18	0	0	214.471	164.587	0	0	20.5127	123.453	0	0	0.0956432	0.750077
ADAMTS15	HGLibB_00805	AAGAAGAGATTCGACAAGTG	¥	0	0	13	7	0	0	0	0	0	0	74.77	44.4274	0	0	0	0			0	0
ADAMTS15	HGLibB_00804	ACACTTGTCGAATCTCTTCT	¥	0	0	31	41	0	0	23	6	0	0	178.298	260.218	0	0	209.478	41.4287			1.17488	0.159208
ADAMTS15	HGLibB_00803	GCTTACCGTGCCCGCTGTCC	¥	0	0	54	50	0	0	22	25	0	0	310.583	317.339	0	0	200.37	172.62			0.645142	0.54396
ADAMTS16	HGLibA_00810	TGTGCAGACTTTACCGCCAG	¥	14	32	0	0	5	26	0	0	73.234	175.559	0	0	34.1878	178.321	0	0	0.46683	1.01573
ADAMTS16	HGLibA_00808	TGGATGAAGCCCCGCGCGCG	¥	37	32	0	0	7	59	0	0	193.547	175.559	0	0	47.863	404.651	0	0	0.247294	2.30492
ADAMTS16	HGLibA_00809	GGGACACGTAATCGCCCCTG	¥	74	68	0	0	70	58	0	0	387.094	373.064	0	0	478.63	397.793	0	0	1.23647	1.06629
ADAMTS16	HGLibB_00808	GCGGCCGGGCTGGATGGAAA	¥	0	0	28	12	0	0	8	1	0	0	161.043	76.1613	0	0	72.8619	6.90479			0.452437	0.0906601
ADAMTS16	HGLibB_00806	AGCCCCGCCATCCGCGCGCG	¥	0	0	61	16	0	0	19	13	0	0	350.844	101.548	0	0	173.047	89.7622			0.493231	0.883936
ADAMTS16	HGLibB_00807	GCAGGCACCTGCGTGCGCCA	¥	0	0	53	51	0	0	19	13	0	0	304.832	323.685	0	0	173.047	89.7622			0.567681	0.277313
ADAMTS17	HGLibA_00813	GTGGACGAGAACATCTGATC	¥	4	7	0	0	3	8	0	0	20.924	38.4036	0	0	20.5127	54.868	0	0	0.980343	1.42872
ADAMTS17	HGLibA_00811	CCGGCTCACCAGCGAGCACA	¥	44	41	0	0	45	37	0	0	230.164	224.936	0	0	307.69	253.764	0	0	1.33683	1.12816
ADAMTS17	HGLibA_00812	CCCGTGGTACTGCACCATGT	¥	129	184	0	0	62	129	0	0	674.799	1009.47	0	0	423.929	884.746	0	0	0.62823	0.876448
ADAMTS17	HGLibB_00810	AGATGTTCTCGTCCACTGAA	¥	0	0	3	4	0	0	0	9	0	0	17.2546	25.3871	0	0	0	62.1431			0	2.44782
ADAMTS17	HGLibB_00809	TTACGGGACGTTGTCGTAGC	¥	30	41	42	26	24	22	39	4	156.93	224.936	241.565	165.016	164.102	150.887	355.202	27.6191			1.47042	0.167372
ADAMTS17	HGLibB_00811	TATGTTTCAGCACCAGAGCC	¥	0	0	93	63	0	0	41	34	0	0	534.893	399.847	0	0	373.417	234.763			0.698116	0.587132
ADAMTS18	HGLibA_00816	GGGCGACCCAGAAGATCAGC	¥	35	16	0	0	13	1	0	0	183.085	87.7797	0	0	88.8883	6.85849	0	0	0.485503	0.078133
ADAMTS18	HGLibA_00815	GTCGTGTGAAATATATGACC	¥	42	25	0	0	89	30	0	0	219.702	137.156	0	0	608.543	205.755	0	0	2.76986	1.50015
ADAMTS18	HGLibA_00814	GTGACTGCTCAAAATCGCCG	¥	54	32	0	0	8	11	1	1	282.474	175.559	0	0	54.7005	75.4434	9.10774	6.90479	0.193648	0.429731
ADAMTS18	HGLibB_00812	GGCGGGCCCGAACCCGCAGC	¥	0	0	12	2	0	0	0	0	0	0	69.0185	12.6935	0	0	0	0			0	0
ADAMTS18	HGLibB_00813	GAAGGCACACGCGAGCAGGA	¥	0	0	19	19	0	0	5	0	0	0	109.279	120.589	0	0	45.5387	0			0.416719	0
ADAMTS18	HGLibB_00814	ATATTCATCAAACCTTAGAT	¥	0	0	212	211	0	0	102	104	0	0	1219.33	1339.17	0	0	928.99	718.098			0.761888	0.536226
ADAMTS19	HGLibA_00819	CACTGATTAGAGCCCGAGAG	¥	34	11	0	0	9	1	0	0	177.854	60.3486	0	0	61.5381	6.85849	0	0	0.346003	0.113648
ADAMTS19	HGLibA_00817	GCCAGGACTGCATGACCGTG	¥	103	94	0	0	58	84	0	0	538.793	515.706	0	0	396.579	576.114	0	0	0.736051	1.11714
ADAMTS19	HGLibA_00818	TCATTGCACTTTCGAATCTG	¥	115	148	0	0	101	79	0	0	601.565	811.963	0	0	690.594	541.821	0	0	1.148	0.667298
ADAMTS19	HGLibB_00815	TAGAGTTACCTTGTTTGACA	¥	0	0	76	37	0	0	46	20	0	0	437.117	234.831	0	0	418.956	138.096			0.958453	0.588065
ADAMTS19	HGLibB_00816	TTCCAGTGTTCAGTCAAGTG	¥	0	0	69	38	0	0	56	53	0	0	396.856	241.177	0	0	510.034	365.954			1.28518	1.51736
ADAMTS19	HGLibB_00817	GAGAGGACACACTTCTTTCT	¥	0	1	70	119	0	0	24	50	0	5.48623	402.608	755.266	0	0	218.586	345.239			0.542925	0.45711
ADAMTS2	HGLibA_00821	GGAGTTCTTCATCGAACCCT	¥	77	44	0	0	33	16	0	0	402.787	241.394	0	0	225.64	109.736	0	0	0.560196	0.454592
ADAMTS2	HGLibA_00820	CGAGAAGGGCACCACCCGCG	¥	71	80	0	0	32	68	0	0	371.401	438.899	0	0	218.802	466.378	0	0	0.589126	1.06261
ADAMTS2	HGLibA_00822	AGGAGCACGCCAACAGCTCG	¥	128	105	0	0	40	72	0	0	669.568	576.055	0	0	273.503	493.812	0	0	0.408476	0.857231
ADAMTS2	HGLibB_00820	GGCGATACACCACATGCACA	¥	0	0	45	61	0	0	21	11	0	0	258.819	387.153	0	0	191.263	75.9526			0.738981	0.196182
ADAMTS2	HGLibB_00819	CTACAACATCGAGGTCCTGC	¥	0	0	57	61	0	0	42	108	0	0	327.838	387.153	0	0	382.525	745.717			1.16681	1.92615
ADAMTS2	HGLibB_00818	ACGTAGCTGCCGACACCACG	¥	0	0	55	72	0	0	18	16	0	0	316.335	456.968	0	0	163.939	110.477			0.518247	0.24176
ADAMTS20	HGLibA_00824	ACGAAGTAGTGATCCCCGAG	¥	5	2	0	0	0	1	0	0	26.155	10.9725	0	0	0	6.85849	0	0	0	0.625064
ADAMTS20	HGLibA_00825	ATTAGTTATGATTCACCGTG	¥	84	58	0	0	28	34	0	0	439.404	318.202	0	0	191.452	233.189	0	0	0.435708	0.732834
ADAMTS20	HGLibA_00823	GACCGCCGATGCATCCTTTC	¥	148	106	0	0	158	70	0	0	774.188	581.541	0	0	1080.34	480.095	0	0	1.39544	0.825556
ADAMTS20	HGLibB_00821	GCTAAAGTGGTTTCTGCTCA	¥	0	0	20	27	0	0	21	35	0	0	115.031	171.363	0	0	191.263	241.667			1.66271	1.41027
ADAMTS20	HGLibB_00822	CTGAAGTATTGCAGTGTGTC	¥	0	0	58	48	0	0	43	58	0	0	333.589	304.645	0	0	391.633	400.478			1.174	1.31457
ADAMTS20	HGLibB_00823	TTTCTTAGAACCTATAATGA	¥	0	0	127	113	0	0	40	113	0	0	730.445	717.185	0	0	364.31	780.241			0.49875	1.08792
ADAMTS3	HGLibA_00827	AATGAGACGCCGCAGACACG	¥	12	9	0	0	10	18	0	0	62.772	49.3761	0	0	68.3756	123.453	0	0	1.08927	2.50026
ADAMTS3	HGLibA_00826	TCTCTTATTAGAGTCGGACC	¥	30	19	0	0	38	39	0	0	156.93	104.238	0	0	259.827	267.481	0	0	1.65569	2.56605
ADAMTS3	HGLibA_00828	ACCTCTGTAGTGGAAGTCTT	¥	84	91	0	0	115	39	0	0	439.404	499.247	0	0	786.32	267.481	0	0	1.78952	0.535769
ADAMTS3	HGLibB_00825	CCAGGCTGGTAATGAAGAAA	¥	0	0	9	16	0	0	4	9	0	0	51.7639	101.548	0	0	36.431	62.1431			0.703792	0.611955
ADAMTS3	HGLibB_00826	AGAAAACGATTACAATATCG	¥	0	0	59	41	0	0	21	49	0	0	339.341	260.218	0	0	191.263	338.334			0.56363	1.3002
ADAMTS3	HGLibB_00824	TCCAAAGACTTCCACTACAG	¥	0	0	153	168	0	0	94	83	0	0	879.986	1066.26	0	0	856.128	573.097			0.972888	0.537485
ADAMTS4	HGLibA_00831	AGCCATTCTGTTTACCCGTC	¥	15	14	0	0	52	7	0	0	78.465	76.8073	0	0	355.553	48.0095	0	0	4.53136	0.625064
ADAMTS4	HGLibA_00829	CATACCCAGCGTGTCGCAAG	¥	41	28	0	0	140	54	0	0	214.471	153.615	0	0	957.259	370.359	0	0	4.46335	2.41096
ADAMTS4	HGLibA_00830	AGTCTCCACTTGCGACACGC	¥	92	67	0	0	129	80	0	0	481.252	367.578	0	0	882.046	548.68	0	0	1.83282	1.49269
ADAMTS4	HGLibB_00827	GGTGACTCGGCTAGTGATCC	¥	0	0	26	13	0	0	25	43	0	0	149.54	82.508	0	0	227.694	296.906			1.52263	3.59851
ADAMTS4	HGLibB_00829	GACTGGGTTCCTCGCTACAC	¥	0	0	44	33	0	0	79	68	0	0	253.068	209.443	0	0	719.512	469.525			2.84316	2.24178
ADAMTS4	HGLibB_00828	GCTTACCATAGCCATTGTCC	¥	0	0	57	45	0	0	35	68	0	0	327.838	285.605	0	0	318.771	469.525			0.972344	1.64397
ADAMTS5	HGLibA_00832	GGACGCGGGGGTTTCGCAGC	¥	19	8	0	0	7	5	0	0	99.389	43.8899	0	0	47.863	34.2925	0	0	0.481572	0.78133
ADAMTS5	HGLibA_00833	CCGGCCATACAACCGCGCCA	¥	53	35	0	0	29	6	0	0	277.243	192.018	0	0	198.289	41.151	0	0	0.715219	0.214308
ADAMTS5	HGLibA_00834	GGGCTTAGATGCATCAATGC	¥	50	46	0	0	19	39	0	0	261.55	252.367	0	0	129.914	267.481	0	0	0.496707	1.05989
ADAMTS5	HGLibB_00832	TCCCAACGTCTGCCATTCCC	¥	0	0	110	54	0	0	46	52	0	0	632.669	342.726	0	0	418.956	359.049			0.662204	1.04763
ADAMTS5	HGLibB_00830	CATTAAGCGCTTATCTTCTG	¥	0	0	93	73	0	0	24	20	0	0	534.893	463.314	0	0	218.586	138.096			0.408653	0.29806
ADAMTS5	HGLibB_00831	CTCCTGGGCAGGATTTATGT	¥	0	0	72	94	0	0	29	160	0	0	414.111	596.597	0	0	264.125	1104.77			0.637811	1.85178
ADAMTS6	HGLibA_00836	ACCAGCTAACTATTCCAATA	¥	2	1	0	0	14	0	0	0	10.462	5.48623	0	0	95.7259	0	0	0	9.14987	0
ADAMTS6	HGLibA_00835	TCAACGTAGTACAACTAAAG	¥	8	4	0	0	3	5	0	0	41.848	21.9449	0	0	20.5127	34.2925	0	0	0.490172	1.56266
ADAMTS6	HGLibA_00837	CATACAGATGTCGTTGTTGA	¥	90	76	0	0	14	20	0	0	470.79	416.954	0	0	95.7259	137.17	0	0	0.20333	0.328981
ADAMTS6	HGLibB_00834	TAATATTCACAACGTTTCCT	¥	0	0	25	24	0	0	16	35	0	0	143.788	152.323	0	0	145.724	241.667			1.01346	1.58655
ADAMTS6	HGLibB_00833	CTTTACCGTGATTCCAGCCT	¥	0	0	55	43	0	0	45	119	0	0	316.335	272.911	0	0	409.848	821.669			1.29562	3.01076
ADAMTS6	HGLibB_00835	CTGTATGATCACTCTCATTG	¥	0	0	91	63	0	0	23	71	0	0	523.39	399.847	0	0	209.478	490.24			0.400233	1.22607
ADAMTS7	HGLibA_00840	ACACCCACCTGGTGCGGGTC	¥	0	0	0	0	0	0	0	0	1	1	0	0	0	0	0	0	0	0
ADAMTS7	HGLibA_00839	CCGGCTTTGTGAGCGAGACG	¥	12	11	0	0	14	2	0	0	62.772	60.3486	0	0	95.7259	13.717	0	0	1.52498	0.227296
ADAMTS7	HGLibA_00838	CCCCCCGCGTCGACTCGAAC	¥	19	18	0	0	4	5	0	0	99.389	98.7522	0	0	27.3503	34.2925	0	0	0.275184	0.347258
ADAMTS7	HGLibB_00836	CTCAATGAAGTAGTCCTCGT	¥	0	0	7	0	0	0	0	0	0	0	40.2608	1	0	0	0	0			0	0
ADAMTS7	HGLibB_00838	CGCCGGGAGCCAGAGCGCAG	¥	0	0	39	28	0	0	28	15	0	0	224.31	177.71	0	0	255.017	103.572			1.13689	0.582815
ADAMTS7	HGLibB_00837	GAGCATACCTTGCACTCCAC	¥	0	0	52	48	0	0	27	40	0	0	299.08	304.645	0	0	245.909	276.191			0.822218	0.906601
ADAMTS8	HGLibA_00841	ATGGCCGTGTCGTAGTGCTC	¥	36	32	0	0	19	8	0	0	188.316	175.559	0	0	129.914	54.868	0	0	0.689871	0.312532
ADAMTS8	HGLibA_00843	CGAACAGCGGTGCCATCACG	¥	51	50	0	0	48	19	0	0	266.781	274.312	0	0	328.203	130.311	0	0	1.23023	0.475049
ADAMTS8	HGLibA_00842	CAGTGTAAGCCCCCCATTGT	¥	88	99	0	0	32	53	1	0	460.328	543.137	0	0	218.802	363.5	9.10774	0	0.475318	0.66926
ADAMTS8	HGLibB_00840	GGGGGACACCCCAGCATACT	¥	0	0	42	35	0	0	6	37	0	0	241.565	222.137	0	0	54.6465	255.477			0.226219	1.15009
ADAMTS8	HGLibB_00839	GAGCCCCTCATCCTCGATCA	¥	0	0	46	50	0	0	33	36	0	0	264.571	317.339	0	0	300.555	248.572			1.13601	0.783303
ADAMTS8	HGLibB_00841	GCAAGTTGTTCTGCCGAGCC	¥	0	0	43	62	0	0	27	29	0	0	247.316	393.5	0	0	245.909	200.239			0.99431	0.508866
ADAMTS9	HGLibA_00845	GACGTAGCAGCATTAAACAG	¥	70	80	0	0	51	62	1	0	366.17	438.899	0	0	348.716	425.227	9.10774	0	0.952333	0.968849
ADAMTS9	HGLibA_00844	CGCTGCGCCTATAAATGATG	¥	100	124	0	0	69	86	0	0	523.1	680.293	0	0	471.792	589.83	0	0	0.901916	0.867024
ADAMTS9	HGLibA_00846	ATGCTGCTACGTCACCAGCC	¥	143	157	0	0	60	85	1	0	748.033	861.339	0	0	410.254	582.972	9.10774	0	0.548444	0.676821
ADAMTS9	HGLibB_00842	TCTAATAGGCCTGGCTGAAC	¥	0	0	74	48	0	0	39	30	0	0	425.614	304.645	0	0	355.202	207.144			0.834564	0.67995
ADAMTS9	HGLibB_00843	TGTTCATCCATAGACTGTAG	¥	0	0	197	50	0	0	48	81	0	0	1133.05	317.339	0	0	437.172	559.288			0.385835	1.76243
ADAMTS9	HGLibB_00844	TGTTCTATTAGTGAAGATAG	¥	0	0	52	65	0	0	53	30	0	0	299.08	412.54	0	0	482.71	207.144			1.61398	0.502117
ADAMTSL1	HGLibA_00848	CTCCTCGGAGCGTGCGGTCC	¥	22	20	0	0	18	25	0	0	115.082	109.725	0	0	123.076	171.462	0	0	1.06947	1.56266
ADAMTSL1	HGLibA_00849	CAAGCATGGAATGCTGCCGT	¥	41	33	0	0	25	23	0	0	214.471	181.046	0	0	170.939	157.745	0	0	0.797027	0.871301
ADAMTSL1	HGLibA_00847	AGGCATCCCATAGGCCGTCC	¥	31	61	0	0	23	88	0	0	162.161	334.66	0	0	157.264	603.547	0	0	0.969802	1.80346
ADAMTSL1	HGLibB_00845	TTGCAACTTAGGAGCTGTGA	¥	0	0	30	17	0	0	19	25	0	0	172.546	107.895	0	0	173.047	172.62			1.0029	1.59988
ADAMTSL1	HGLibB_00847	GTGTGCCAGGAGTTGCCCGA	¥	0	0	32	19	0	0	6	3	0	0	184.049	120.589	0	0	54.6465	20.7144			0.296912	0.171777
ADAMTSL1	HGLibB_00846	CATTACTGCATGTTCTGTAT	¥	0	0	284	231	0	0	123	230	0	0	1633.44	1466.1	0	0	1120.25	1588.1			0.685825	1.08321
ADAMTSL2	HGLibA_00852	GACCAACGAGGTGTGCGAGC	¥	39	13	0	0	9	19	0	0	204.009	71.321	0	0	61.5381	130.311	0	0	0.301644	1.82711
ADAMTSL2	HGLibA_00851	TGCGATAGTTGCCCGTCACG	¥	17	28	0	0	64	68	0	0	88.927	153.615	0	0	437.604	466.378	0	0	4.92094	3.03602
ADAMTSL2	HGLibA_00850	GACCGGAATCGAGTACATCG	¥	63	65	0	0	26	56	0	0	329.553	356.605	0	0	177.777	384.076	0	0	0.539448	1.07703
ADAMTSL2	HGLibB_00850	AAGCACCCCGTCACAGCCGA	¥	0	0	23	14	0	0	7	11	0	0	132.285	88.8548	0	0	63.7542	75.9526			0.481944	0.854795
ADAMTSL2	HGLibB_00849	GGCCGAACAGCCGGTTGTCC	¥	0	0	43	30	0	0	25	18	0	0	247.316	190.403	0	0	227.694	124.286			0.920658	0.652752
ADAMTSL2	HGLibB_00848	TGCCACGATGTACTCGATTC	¥	1	0	73	85	0	0	35	14	5.231	0	419.862	539.476	0	0	318.771	96.667			0.759227	0.179187
ADAMTSL3	HGLibA_00854	CACTTATCGCTATGATGACC	¥	0	2	0	0	0	0	0	0	1	10.9725	0	0	0	0	0	0	0	0
ADAMTSL3	HGLibA_00855	ACTGGGATGCTTGGGGCGAC	¥	21	25	0	0	10	3	0	0	109.851	137.156	0	0	68.3756	20.5755	0	0	0.62244	0.150015
ADAMTSL3	HGLibA_00853	GGTCATCATAGCGATAAGTG	¥	13	26	0	0	16	3	1	0	68.003	142.642	0	0	109.401	20.5755	9.10774	0	1.60877	0.144246
ADAMTSL3	HGLibB_00852	TATGACCTTACCTGCGGGAG	¥	0	0	16	22	0	0	18	17	0	0	92.0246	139.629	0	0	163.939	117.381			1.78147	0.840666
ADAMTSL3	HGLibB_00851	GAGGAGCATCATATTCTCTG	¥	0	0	135	56	0	0	50	61	0	0	776.458	355.419	0	0	455.387	421.192			0.586493	1.18506
ADAMTSL3	HGLibB_00853	CATCCCTATCAGCACCCACC	¥	0	0	192	237	0	0	154	105	0	0	1104.3	1504.19	0	0	1402.59	725.002			1.27012	0.48199
ADAMTSL4	HGLibA_00857	AGGACGGTTATATCGAAAGA	¥	14	19	0	0	1	18	0	0	73.234	104.238	0	0	6.83756	123.453	0	0	0.093366	1.18433
ADAMTSL4	HGLibA_00858	TCCTGGCCGCTCGAATCTCC	¥	56	66	0	0	313	90	0	0	292.936	362.091	0	0	2140.16	617.264	0	0	7.30589	1.70472
ADAMTSL4	HGLibA_00856	TTCGATATAACCGTCCTCCC	¥	73	86	0	0	227	229	0	0	381.863	471.816	0	0	1552.13	1570.6	0	0	4.06462	3.32883
ADAMTSL4	HGLibB_00855	TCCTGATCCAAGCAGAGCTG	¥	0	0	21	10	0	0	30	68	0	0	120.782	63.4677	0	0	273.232	469.525			2.26219	7.39786
ADAMTSL4	HGLibB_00856	AAGCAGCAGCAGATACAGCC	¥	0	0	34	19	0	0	44	41	0	0	195.552	120.589	0	0	400.741	283.096			2.04928	2.34762
ADAMTSL4	HGLibB_00854	CAGAAACCCTCCCCTTGTAC	¥	0	0	49	23	0	0	78	212	0	0	281.825	145.976	0	0	710.404	1463.81			2.52072	10.0278
ADAMTSL5	HGLibA_00859	GCGGCCGAAGCTGTGGTAGA	¥	43	20	0	0	20	15	0	0	224.933	109.725	0	0	136.751	102.877	0	0	0.607965	0.937596
ADAMTSL5	HGLibA_00861	GCACACTGTAGGTCTCGGAA	¥	51	29	0	0	16	72	2	0	266.781	159.101	0	0	109.401	493.812	18.2155	0	0.410078	3.10377
ADAMTSL5	HGLibA_00860	GGACAGGGCGGCCATTGTAC	¥	28	41	0	0	30	41	0	0	146.468	224.936	0	0	205.127	281.198	0	0	1.40049	1.25013
ADAMTSL5	HGLibB_00859	GGCTTACTGGCAACTGGCAG	¥	0	0	16	22	0	0	3	3	0	0	92.0246	139.629	0	0	27.3232	20.7144			0.296912	0.148353
ADAMTSL5	HGLibB_00858	TTCCTGGGGAAGAACCGTGC	¥	0	0	54	41	0	0	46	25	0	0	310.583	260.218	0	0	418.956	172.62			1.34893	0.663366
ADAMTSL5	HGLibB_00857	CACGCCTTCTACCACAGCTT	¥	0	0	100	97	0	0	46	35	0	0	575.154	615.637	0	0	418.956	241.667			0.728424	0.392549
ADAP1	HGLibA_00864	CAAGGTGAAGTCCGTCCGCC	¥	13	23	0	0	5	18	0	0	68.003	126.183	0	0	34.1878	123.453	0	0	0.50274	0.978361
ADAP1	HGLibA_00862	CCGGGCCAAGTACGAGCGAC	¥	8	24	0	0	0	9	0	0	41.848	131.67	0	0	0	61.7264	0	0	0	0.468798
ADAP1	HGLibA_00863	GAACTCCTGTCGCTCGTACT	¥	123	91	0	0	39	37	0	0	643.413	499.247	0	0	266.665	253.764	0	0	0.414454	0.508294
ADAP1	HGLibB_00860	AATCCACCGGAATATCCCCC	¥	0	0	14	24	0	0	9	11	0	0	80.5215	152.323	0	0	81.9697	75.9526			1.01798	0.49863
ADAP1	HGLibB_00861	TTCCCCCACAGGGTACCGTG	¥	0	0	62	42	0	0	24	58	0	0	356.595	266.564	0	0	218.586	400.478			0.61298	1.50237
ADAP1	HGLibB_00862	TCAAAAACTGCCCGTTGTCC	¥	0	0	38	94	0	0	67	26	0	0	218.558	596.597	0	0	610.219	179.524			2.79202	0.300914
ADAP2	HGLibA_00865	GCTGCTTAAGGTAACCGAGA	¥	19	16	0	0	13	1	0	0	99.389	87.7797	0	0	88.8883	6.85849	0	0	0.894348	0.078133
ADAP2	HGLibA_00866	GGGGAAACCATCTCGCTCCC	¥	26	18	0	0	1	12	0	0	136.006	98.7522	0	0	6.83756	82.3019	0	0	0.050274	0.833419
ADAP2	HGLibA_00867	AACTTTACCTGGGAGCGAGA	¥	40	26	0	0	18	29	0	0	209.24	142.642	0	0	123.076	198.896	0	0	0.588206	1.39437
ADAP2	HGLibB_00865	ATTCCTGTGGAAGCGAGGAA	¥	0	0	22	12	0	0	6	5	0	0	126.534	76.1613	0	0	54.6465	34.5239			0.431872	0.4533
ADAP2	HGLibB_00864	ATCCCCTGCAGATCCCGACT	¥	0	0	35	39	0	0	6	12	0	0	201.304	247.524	0	0	54.6465	82.8574			0.271462	0.334745
ADAP2	HGLibB_00863	AATCTGTGCGACTTGACTTC	¥	0	0	151	192	0	0	72	80	0	0	868.482	1218.58	0	0	655.757	552.383			0.755061	0.4533
ADAR	HGLibA_00870	TGGTCTCTTACCGAGGTTCA	¥	30	32	0	0	5	61	0	0	156.93	175.559	0	0	34.1878	418.368	0	0	0.217854	2.38306
ADAR	HGLibA_00869	CTCGGCCATTGATGACAACC	¥	30	47	0	0	73	36	2	0	156.93	257.853	0	0	499.142	246.906	18.2155	0	3.18067	0.957545
ADAR	HGLibA_00868	AATAGTATCCGCGCAGCACC	¥	56	53	0	0	140	129	0	0	292.936	290.77	0	0	957.259	884.746	0	0	3.26781	3.04276
ADAR	HGLibB_00867	GTGCATACACTCAAGCAGTG	¥	0	0	8	8	0	0	24	19	0	0	46.0123	50.7742	0	0	218.586	131.191			4.75059	2.58381
ADAR	HGLibB_00868	CATGGGTGTCGTCGTCAGCT	¥	0	0	41	30	0	0	17	48	0	0	235.813	190.403	0	0	154.832	331.43			0.656586	1.74067
ADAR	HGLibB_00866	AGCCATGACAATTCTGCTAG	¥	0	0	83	91	0	0	55	165	0	0	477.378	577.556	0	0	500.926	1139.29			1.04933	1.9726
ADARB1	HGLibA_00872	TCACGCTCGCAGAAAAGTGC	¥	40	31	0	0	10	23	0	0	209.24	170.073	0	0	68.3756	157.745	0	0	0.326781	0.927514
ADARB1	HGLibA_00871	AGCTGACGCTGTCTCACGCC	¥	54	37	0	0	17	12	0	0	282.474	202.991	0	0	116.239	82.3019	0	0	0.411502	0.405447
ADARB1	HGLibA_00873	CGTCTCATACCTTCCAGGAT	¥	58	53	7	9	32	36	1	79	303.398	290.77	40.2608	57.121	218.802	246.906	9.10774	545.478	0.721172	0.849143
ADARB1	HGLibB_00871	TCAGGTCACCAAACTTACCC	¥	0	0	42	45	0	0	15	25	0	0	241.565	285.605	0	0	136.616	172.62			0.565547	0.6044
ADARB1	HGLibB_00869	CTCACCACATGAGCCAATCC	¥	0	0	124	102	0	0	41	45	0	0	713.191	647.371	0	0	373.417	310.715			0.523587	0.479965
ADARB1	HGLibB_00870	TTCTTCATCTTCTATATCCA	¥	0	0	293	277	0	2	225	240	0	0	1685.2	1758.06	0	13.717	2049.24	1657.15			1.21602	0.942603
ADARB2	HGLibA_00874	GCGGTCCTTACCTTTCCGCT	¥	34	14	0	0	6	3	0	0	177.854	76.8073	0	0	41.0254	20.5755	0	0	0.230669	0.267885
ADARB2	HGLibA_00875	CGTGGACGGCAGGACGTTCG	¥	57	34	0	0	30	27	0	0	298.167	186.532	0	0	205.127	185.179	0	0	0.68796	0.992749
ADARB2	HGLibA_00876	GGTGAACGGGCTCACGTTCG	¥	181	119	0	0	85	169	0	0	946.811	652.862	0	0	581.193	1159.09	0	0	0.613843	1.77539
ADARB2	HGLibB_00873	CGATTCCTGCCAGCGCTTTA	¥	0	0	37	50	0	0	26	35	0	0	212.807	317.339	0	0	236.801	241.667			1.11275	0.761544
ADARB2	HGLibB_00874	CTCGGCCATGGCCTCGGTCC	¥	0	0	46	53	0	0	55	50	0	0	264.571	336.379	0	0	500.926	345.239			1.89335	1.02634
ADARB2	HGLibB_00872	GCACGCCCGCCATAAAGCGC	¥	0	0	86	63	0	0	32	15	0	0	494.632	399.847	0	0	291.448	103.572			0.589221	0.259029
ADAT1	HGLibA_00879	CCTCAGCATGGCTATCATTG	¥	12	8	0	0	0	2	0	0	62.772	43.8899	0	0	0	13.717	0	0	0	0.312532
ADAT1	HGLibA_00877	TCTTGAACTCCGAAGCCTTT	¥	48	52	1	0	33	38	1	0	251.088	285.284	5.75154	0	225.64	260.623	9.10774	0	0.898648	0.913555
ADAT1	HGLibA_00878	ATTTGAACAGAGCCGCAGTG	¥	76	69	0	0	66	82	0	0	397.556	378.55	0	0	451.279	562.397	0	0	1.13513	1.48566
ADAT1	HGLibB_00876	GCATAGGACAGTCCAAAATG	¥	0	0	62	46	0	0	36	55	0	0	356.595	291.952	0	0	327.879	379.763			0.91947	1.30077
ADAT1	HGLibB_00875	CCTCAATGATAGCCATGCTG	¥	0	0	64	67	0	0	53	15	0	0	368.099	425.234	0	0	482.71	103.572			1.31136	0.243564
ADAT1	HGLibB_00877	CTTACCGTTCTTCCTCATTT	¥	0	0	308	261	0	0	174	321	0	0	1771.47	1656.51	0	0	1584.75	2216.44			0.894592	1.33802
ADAT2	HGLibA_00882	CGCGTGCTCGGTGTCGGCAG	¥	5	10	0	1	1	2	0	0	26.155	54.8623	0	6.34677	6.83756	13.717	0	0	0.261425	0.250026
ADAT2	HGLibA_00880	GAGCACGCGCCGCTTGCAGC	¥	24	31	0	0	47	23	0	0	125.544	170.073	0	0	321.366	157.745	0	0	2.55979	0.927514
ADAT2	HGLibA_00881	CACTTTGACGACACCAATCG	¥	75	119	0	0	42	100	1	0	392.325	652.862	0	0	287.178	685.849	9.10774	0	0.73199	1.05053
ADAT2	HGLibB_00880	GTCTACAACAATGAAGTTGT	¥	0	0	17	10	0	0	9	25	0	0	97.7762	63.4677	0	0	81.9697	172.62			0.83834	2.7198
ADAT2	HGLibB_00878	CCATCGATCAGGTCCTCGAT	¥	0	0	18	22	0	0	25	34	0	0	103.528	139.629	0	0	227.694	234.763			2.19935	1.68133
ADAT2	HGLibB_00879	GGCTGTCAGAATGAACGATT	¥	0	0	41	53	0	0	20	13	0	0	235.813	336.379	0	0	182.155	89.7622			0.772454	0.266848
ADAT3	HGLibA_00884	GCGCACCGTAGAAGACGCGC	¥	4	1	0	0	0	0	0	0	20.924	5.48623	0	0	0	0	0	0	0	0
ADAT3	HGLibA_00885	GCGTAAACTGGACGCAGACG	¥	10	9	0	0	9	13	0	0	52.31	49.3761	0	0	61.5381	89.1604	0	0	1.17641	1.80574
ADAT3	HGLibA_00883	CGCACACCATGACGGCGTGC	¥	106	98	0	0	53	66	0	0	554.486	537.651	0	0	362.391	452.661	0	0	0.653562	0.841923
ADAT3	HGLibB_00883	TGCGTGGACCTCGTGGCGCG	¥	0	0	16	6	0	0	21	19	0	0	92.0246	38.0806	0	0	191.263	131.191			2.07838	3.44508
ADAT3	HGLibB_00882	CGCATCCTGCGCGTCTTCTA	¥	0	0	12	8	0	0	13	1	0	0	69.0185	50.7742	0	0	118.401	6.90479			1.71549	0.13599
ADAT3	HGLibB_00881	GTCTGCGTCCAGTTTACGCA	¥	0	0	36	47	0	0	19	9	0	0	207.055	298.298	0	0	173.047	62.1431			0.835753	0.208325
ADC	HGLibA_00886	GTACACGATGGTCTTGGAGG	¥	33	33	0	0	26	19	2	0	172.623	181.046	0	0	177.777	130.311	18.2155	0	1.02986	0.719771
ADC	HGLibA_00888	GTTGGCGCAGATGATCTTAC	¥	42	52	0	0	23	9	0	0	219.702	285.284	0	0	157.264	61.7264	0	0	0.715806	0.216368
ADC	HGLibA_00887	CGAGGTAGCTGCCTTCTTCG	¥	138	89	0	0	82	52	0	0	721.878	488.275	0	0	560.68	356.642	0	0	0.776697	0.730412
ADC	HGLibB_00885	TGAAGTGCCTGCCACGAGTC	¥	0	0	32	23	0	0	17	13	0	0	184.049	145.976	0	0	154.832	89.7622			0.841251	0.614912
ADC	HGLibB_00886	GATCTGTGCAATTTGCTTAC	¥	0	0	49	39	0	0	12	7	0	0	281.825	247.524	0	0	109.293	48.3335			0.387804	0.195268
ADC	HGLibB_00884	CATCGTGTACCACCTTGATG	¥	1	0	54	64	0	0	50	39	5.231	0	310.583	406.193	0	0	455.387	269.287			1.46623	0.662952
ADCK1	HGLibA_00890	CTTAGAGATTCGCAACAACG	¥	67	36	0	0	37	28	0	0	350.477	197.504	0	0	252.99	192.038	0	0	0.721845	0.972322
ADCK1	HGLibA_00891	AAGACCAACGACCTGCTGCG	¥	144	83	0	0	51	53	0	0	753.264	455.357	0	0	348.716	363.5	0	0	0.46294	0.798274
ADCK1	HGLibA_00889	CTAATGACTTTGGCGCTGTC	¥	73	88	0	0	32	49	0	0	381.863	482.789	0	0	218.802	336.066	0	0	0.572986	0.696094
ADCK1	HGLibB_00887	GCTTGCTTCGTGGACCAGCA	¥	0	0	16	22	0	0	3	27	0	0	92.0246	139.629	0	0	27.3232	186.429			0.296912	1.33518
ADCK1	HGLibB_00889	AAGTACTCCTCTGAGCCATA	¥	0	0	19	27	0	0	10	6	0	0	109.279	171.363	0	0	91.0774	41.4287			0.833437	0.24176
ADCK1	HGLibB_00888	GTACTTGCAGCTGAGATCTA	¥	0	0	59	37	0	0	27	21	0	0	339.341	234.831	0	0	245.909	145			0.724667	0.617469
ADCK2	HGLibA_00893	TTCCCTCTGCCCGCTGCGAC	¥	77	42	0	0	7	10	2	0	402.787	230.422	0	0	47.863	68.5849	18.2155	0	0.118829	0.29765
ADCK2	HGLibA_00892	GATTCTGAGCTTCGTAACGC	¥	57	48	0	0	63	21	0	0	298.167	263.339	0	0	430.767	144.028	0	0	1.44472	0.546931
ADCK2	HGLibA_00894	ACTTGACGGCTTTCACATTC	¥	130	120	1	0	133	68	0	0	680.03	658.348	5.75154	0	909.396	466.378	0	0	1.33729	0.708406
ADCK2	HGLibB_00890	GAATTCCCGTGGACTTGAAA	¥	0	0	18	16	0	0	6	25	0	0	103.528	101.548	0	0	54.6465	172.62			0.527844	1.69988
ADCK2	HGLibB_00892	ATCCTGGTTCAGGGTGCCAA	¥	0	0	32	48	0	0	38	37	0	0	184.049	304.645	0	0	346.094	255.477			1.88044	0.838606
ADCK2	HGLibB_00891	AATTCCTGCCTGCTGGTAAC	¥	0	0	40	54	0	0	14	73	0	0	230.062	342.726	0	0	127.508	504.049			0.554236	1.47071
ADCK3	HGLibA_00897	GATCGTGCGCACGCTCTGCA	¥	24	23	0	0	45	34	0	0	125.544	126.183	0	0	307.69	233.189	0	0	2.45086	1.84802
ADCK3	HGLibA_00895	GCGTGGTGCGGCACTCAAGC	¥	29	31	0	1	22	42	0	0	151.699	170.073	0	6.34677	150.426	288.057	0	0	0.991612	1.69372
ADCK3	HGLibA_00896	ATTGGCCGGCTGGCCAACTT	¥	31	36	0	0	1	11	0	0	162.161	197.504	0	0	6.83756	75.4434	0	0	0.0421653	0.381984
ADCK3	HGLibB_00895	GGGGAACCCGGCTTCTCTAA	¥	0	0	15	3	0	0	8	0	0	0	86.2731	19.0403	0	0	72.8619	0			0.84455	0
ADCK3	HGLibB_00894	CAAGAAGAGCCTGCGCTCCG	¥	0	0	52	36	0	0	62	86	0	0	299.08	228.484	0	0	564.68	593.812			1.88806	2.59892
ADCK3	HGLibB_00893	AGCCGGCCAATCCTCGTCAC	¥	0	0	56	52	0	0	80	163	0	0	322.086	330.032	0	0	728.619	1125.48			2.26219	3.41021
ADCK4	HGLibA_00898	GCTAGGAGTACTGGCCGAGA	¥	19	12	0	0	7	14	0	0	99.389	65.8348	0	0	47.863	96.0189	0	0	0.481572	1.45848
ADCK4	HGLibA_00900	GCCCATCCTGGTAAAACTTT	¥	40	49	0	0	15	16	0	0	209.24	268.825	0	0	102.563	109.736	0	0	0.490172	0.408205
ADCK4	HGLibA_00899	TGACCGCTCTCGAGAACGCA	¥	56	58	0	0	23	19	0	0	292.936	318.202	0	0	157.264	130.311	0	0	0.536855	0.409525
ADCK4	HGLibB_00897	GGACATTCGCAGGGCACGGG	¥	0	0	30	16	0	0	22	6	0	0	172.546	101.548	0	0	200.37	41.4287			1.16126	0.40797
ADCK4	HGLibB_00896	CATGGACTTCTTAGCCATCT	¥	0	0	58	66	0	0	20	29	0	0	333.589	418.887	0	0	182.155	200.239			0.546045	0.478026
ADCK4	HGLibB_00898	TGCCTCCCGCATCAGCCGCT	¥	0	0	153	109	0	0	66	86	0	0	879.986	691.798	0	0	601.111	593.812			0.683092	0.858359
ADCK5	HGLibA_00903	GGACTCGTTACCTTGGAGGA	¥	26	15	0	0	10	18	0	0	136.006	82.2935	0	0	68.3756	123.453	0	0	0.50274	1.50015
ADCK5	HGLibA_00901	GGTGCTCTCCACCGCGGTAG	¥	11	29	0	0	9	22	0	0	57.541	159.101	0	0	61.5381	150.887	0	0	1.06947	0.948373
ADCK5	HGLibA_00902	TGCACCAATGTTGTCCTTCG	¥	140	89	0	0	71	57	0	0	732.34	488.275	0	0	485.467	390.934	0	0	0.662899	0.800644
ADCK5	HGLibB_00899	CCTCGGAGCCCGCTATGTCA	¥	0	0	28	4	0	0	14	2	0	0	161.043	25.3871	0	0	127.508	13.8096			0.791766	0.54396
ADCK5	HGLibB_00900	AAACCTCTTCCACCCCTCGA	¥	0	0	96	115	0	0	77	99	0	0	552.148	729.879	0	0	701.296	683.574			1.27012	0.936558
ADCK5	HGLibB_00901	CGTCCCCTGCTGTGTTCTTC	¥	0	0	212	192	0	0	86	131	0	0	1219.33	1218.58	0	0	783.266	904.527			0.642376	0.742279
ADCY1	HGLibA_00904	GTTCACACCGACGAAGAGCA	¥	59	27	0	0	11	28	0	0	308.629	148.128	0	0	75.2132	192.038	0	0	0.243701	1.29643
ADCY1	HGLibA_00906	GGACTGCTACTACTGCGTGT	¥	47	51	0	0	13	22	0	0	245.857	279.798	0	0	88.8883	150.887	0	0	0.361545	0.539271
ADCY1	HGLibA_00905	TGTCGCCGCATCAAGATTCT	¥	197	157	0	0	148	101	1	0	1030.51	861.339	0	0	1011.96	692.708	9.10774	0	0.982002	0.804222
ADCY1	HGLibB_00902	CAAGTTCGATGAATTAGCCA	¥	0	0	30	23	0	0	25	29	0	0	172.546	145.976	0	0	227.694	200.239			1.31961	1.37173
ADCY1	HGLibB_00904	ACTTGCCGAAGAGCTCATTG	¥	0	0	47	83	0	0	10	27	0	0	270.322	526.782	0	0	91.0774	186.429			0.336922	0.353902
ADCY1	HGLibB_00903	TTCTGACTGAGCGTTCACAG	¥	0	0	135	122	0	0	39	60	0	0	776.458	774.306	0	0	355.202	414.287			0.457465	0.535043
ADCY10	HGLibA_00907	ACCTTAACTGCTCTCTGATC	¥	60	21	0	0	22	36	1	0	313.86	115.211	0	0	150.426	246.906	9.10774	0	0.479279	2.14308
ADCY10	HGLibA_00909	CCCCCATACCTGCAAATTTC	¥	78	46	0	0	27	24	0	0	408.018	252.367	0	0	184.614	164.604	0	0	0.452466	0.652241
ADCY10	HGLibA_00908	CCTGACCAATCACCAGAAAG	¥	54	58	0	0	64	103	0	0	282.474	318.202	0	0	437.604	706.425	0	0	1.54918	2.22005
ADCY10	HGLibB_00907	AAATTCATCAAAATTAAAAT	¥	0	0	28	39	0	0	26	4	0	0	161.043	247.524	0	0	236.801	27.6191			1.47042	0.111582
ADCY10	HGLibB_00906	GGAGACATCCTGAAATTTGC	¥	0	0	46	58	0	0	27	7	0	0	264.571	368.113	0	0	245.909	48.3335			0.929464	0.131301
ADCY10	HGLibB_00905	TTCATGCATTATTATCCTTC	¥	0	0	111	75	0	0	71	84	0	0	638.421	476.008	0	0	646.65	580.002			1.01289	1.21847
ADCY2	HGLibA_00912	TCCATATCACCAACGAGAAG	¥	35	33	0	0	19	17	0	1	183.085	181.046	0	0	129.914	116.594	0	6.90479	0.709582	0.644005
ADCY2	HGLibA_00911	GCTTATGGTAGGCTCCCGCC	¥	53	41	0	0	25	96	1	0	277.243	224.936	0	0	170.939	658.415	9.10774	0	0.616568	2.92713
ADCY2	HGLibA_00910	CCGCGACTTGATGCAATTAC	¥	101	78	0	0	92	71	0	0	528.331	427.926	0	0	629.056	486.953	0	0	1.19065	1.13794
ADCY2	HGLibB_00910	TCCACAACCTGTATGTGAAG	¥	0	0	16	10	0	0	16	6	0	0	92.0246	63.4677	0	0	145.724	41.4287			1.58353	0.652752
ADCY2	HGLibB_00909	ACACAGACTCGATGCAGACC	¥	0	0	73	91	0	0	92	80	0	0	419.862	577.556	0	0	837.912	552.383			1.99568	0.956414
ADCY2	HGLibB_00908	TTGTATGCCGCTTCACATAC	¥	0	0	141	132	0	0	90	59	0	0	810.967	837.774	0	0	819.697	407.382			1.01076	0.486268
ADCY3	HGLibA_00915	TTACGAGATGGCCTCCACCA	¥	24	19	0	0	4	15	0	0	125.544	104.238	0	0	27.3503	102.877	0	0	0.217854	0.986943
ADCY3	HGLibA_00913	CACGCGCGAAGTTCAGGCCC	¥	14	22	0	0	1	4	0	0	73.234	120.697	0	0	6.83756	27.434	0	0	0.093366	0.227296
ADCY3	HGLibA_00914	CTTCTCCGAGCCCGAATACT	¥	104	128	0	0	64	100	0	0	544.024	702.238	0	0	437.604	685.849	0	0	0.804384	0.976662
ADCY3	HGLibB_00911	AGCCCACGATGTCGGCAAAG	¥	0	0	10	5	0	0	1	15	0	0	57.5154	31.7339	0	0	9.10774	103.572			0.158353	3.26376
ADCY3	HGLibB_00912	CATCCTCTTTGCCGACATCG	¥	0	0	67	38	0	0	17	49	0	0	385.353	241.177	0	0	154.832	338.334			0.401791	1.40285
ADCY3	HGLibB_00913	CGCCGTCTGCTCCATCCTCA	¥	0	0	142	110	0	0	105	34	0	0	816.719	698.145	0	0	956.313	234.763			1.17092	0.336266
ADCY4	HGLibA_00916	CAGCGCGACCCATACCAAGC	¥	2	3	0	0	0	2	0	0	10.462	16.4587	0	0	0	13.717	0	0	0	0.833419
ADCY4	HGLibA_00917	TGGGTCGCGCTGCTAGCGCT	¥	9	14	0	0	14	14	0	0	47.079	76.8073	0	0	95.7259	96.0189	0	0	2.0333	1.25013
ADCY4	HGLibA_00918	CTCGTAGAAGAGGTCTTCGC	¥	35	46	0	0	32	23	3	0	183.085	252.367	0	0	218.802	157.745	27.3232	0	1.19509	0.625064
ADCY4	HGLibB_00915	GATCGTGCTCTGTGCGCTCG	¥	0	0	25	13	0	0	10	5	0	0	143.788	82.508	0	0	91.0774	34.5239			0.633412	0.418431
ADCY4	HGLibB_00914	GGCGGCGTCCCGCATGCCCA	¥	0	0	10	14	0	0	24	6	0	0	57.5154	88.8548	0	0	218.586	41.4287			3.80047	0.466252
ADCY4	HGLibB_00916	GCTGTATCTTGGGCCACAGC	¥	0	0	32	15	0	0	14	33	0	0	184.049	95.2016	0	0	127.508	227.858			0.692795	2.39343
ADCY5	HGLibA_00919	GCGGTTCATCTTGGCGATCA	¥	34	26	0	0	9	26	0	0	177.854	142.642	0	0	61.5381	178.321	0	0	0.346003	1.25013
ADCY5	HGLibA_00921	GGTGCAGACACCCACGATGT	¥	85	69	0	0	114	184	0	0	444.635	378.55	0	0	779.482	1261.96	0	0	1.75308	3.33367
ADCY5	HGLibA_00920	CTGCACCCACTATCCGGCTG	¥	88	73	0	0	67	44	0	0	460.328	400.495	0	0	458.117	301.774	0	0	0.995197	0.753502
ADCY5	HGLibB_00918	GCGCCCCTTCTACAACCACC	¥	0	0	40	34	0	0	54	29	0	0	230.062	215.79	0	0	491.818	200.239			2.13777	0.927932
ADCY5	HGLibB_00919	AGCAGACATCAACGCCAAGC	¥	0	0	33	40	0	0	52	27	0	0	189.801	253.871	0	0	473.603	186.429			2.49526	0.734346
ADCY5	HGLibB_00917	ACCTCACGTTGTCATGTTTC	¥	0	0	102	115	0	0	72	64	0	0	586.657	729.879	0	0	655.757	441.906			1.11779	0.605452
ADCY6	HGLibA_00924	CCGCAGCCAGCTTGTCAAAC	¥	17	14	0	0	2	5	0	0	88.927	76.8073	0	0	13.6751	34.2925	0	0	0.153779	0.446474
ADCY6	HGLibA_00922	ACGCGTTGCGCTCGCCACCA	¥	21	20	0	0	15	23	0	0	109.851	109.725	0	0	102.563	157.745	0	0	0.93366	1.43765
ADCY6	HGLibA_00923	GCAGTGTTGCCCGAGTGATG	¥	26	28	0	0	51	39	0	0	136.006	153.615	0	0	348.716	267.481	0	0	2.56397	1.74125
ADCY6	HGLibB_00922	GCAACACTGCAGTACCTGAA	¥	0	0	14	17	0	0	16	6	0	0	80.5215	107.895	0	0	145.724	41.4287			1.80975	0.383972
ADCY6	HGLibB_00921	CCCTGAATGAGCTCTTTGCC	¥	0	0	36	22	0	0	19	20	0	0	207.055	139.629	0	0	173.047	138.096			0.835753	0.989019
ADCY6	HGLibB_00920	CCTGACTTACTTGTCTTTGC	¥	0	0	141	128	0	0	40	82	0	0	810.967	812.387	0	0	364.31	566.192			0.449229	0.696949
ADCY7	HGLibA_00925	ACTTCTCGTAGAGCGCATCT	¥	25	24	0	0	16	39	0	0	130.775	131.67	0	0	109.401	267.481	0	0	0.83656	2.03146
ADCY7	HGLibA_00926	CTACTTCCTCAACGAGGGCG	¥	17	36	0	0	2	3	0	0	88.927	197.504	0	0	13.6751	20.5755	0	0	0.153779	0.104177
ADCY7	HGLibA_00927	TGTTACCTGCTCCCACGCAC	¥	94	43	0	0	86	40	0	0	491.714	235.908	0	0	588.031	274.34	0	0	1.19588	1.16291
ADCY7	HGLibB_00924	GACAGCGCCCCGCATGCTGA	¥	0	0	20	12	0	0	19	9	0	0	115.031	76.1613	0	0	173.047	62.1431			1.50435	0.815941
[truncated: 118,825 more rows]
