# Supplementary material for: The C10orf76–PI4KB axis orchestrates CERT-mediated ceramide trafficking to the distal Golgi
Source: J Cell Biol. 2023 May 17;222(7):e202111069. doi: 10.1083/jcb.202111069 (PMC10192306; doi:10.1083/jcb.202111069)
Supplement: Table S2 — shows raw data from the lipidomic analysis (sphingolipids). [file JCB_202111069_TableS2.xlsx]

## Sheet: Sheet1
Sample Name	Component Name	Component Type	Component Group Name	Area	molecular species
parent_1	286.4 / 250.4	Internal Standards	Sph	48180	IS (C17-sphingosine)
parent_1	300.4 / 264.4	Quantifiers	Sph	2854	d18:1
parent_1	302.5 / 266.4	Qualifiers	Sph	N/A	d18:0
parent_1	552.7 / 264.4	Internal Standards	Cer	3844000	IS (d18:1-C17:0)
parent_1	538.7 / 264.4	Quantifiers	Cer	136800	d18:1-C16:0
parent_1	566.7 / 264.4	Qualifiers	Cer	12440	d18:1-C18:0
parent_1	594.7 / 264.4	Qualifiers	Cer	6597	d18:1-C20:0
parent_1	622.7 / 264.4	Qualifiers	Cer	41330	d18:1-C22:0
parent_1	648.7 / 264.4	Qualifiers	Cer	377800	d18:1-C24:1
parent_1	650.7 / 264.4	Qualifiers	Cer	58730	d18:1-C24:0
parent_1	714.8 / 264.4	Quantifiers	GlcCer	6143000	IS (d18:1-C17:0)
parent_1	700.8 / 264.4	Qualifiers	GlcCer	149900	d18:1-C16:0
parent_1	728.8 / 264.4	Qualifiers	GlcCer	31240	d18:1-C18:0
parent_1	756.8 / 264.4	Qualifiers	GlcCer	32940	d18:1-C20:0
parent_1	784.8 / 264.4	Qualifiers	GlcCer	321500	d18:1-C22:0
parent_1	810.8 / 264.4	Qualifiers	GlcCer	2114000	d18:1-C24:1
parent_1	812.8 / 264.4	Qualifiers	GlcCer	393700	d18:1-C24:0
parent_1	717.8 / 184.2	Internal Standards	SM	11540000	IS (d18:1-C17:0)
parent_1	675.8 / 184.2	Quantifiers	SM	3793000	d18:1-C14:0
parent_1	701.8 / 184.2	Qualifiers	SM	801000	d18:1-C16:1
parent_1	703.8 / 184.2	Qualifiers	SM	17510000	d18:1-C16:0
parent_1	729.8 / 184.2	Qualifiers	SM	554700	d18:1-C18:1
parent_1	731.8 / 184.2	Qualifiers	SM	1187000	d18:1-C18:0
parent_1	757.8 / 184.2	Qualifiers	SM	1354000	d18:1-C20:1
parent_1	759.8 / 184.2	Qualifiers	SM	891700	d18:1-C20:0
parent_1	785.8 / 184.2	Qualifiers	SM	17690000	d18:1-C22:1
parent_1	787.8 / 184.2	Qualifiers	SM	5194000	d18:1-C22:0
parent_1	799.8 / 184.2	Qualifiers	SM	336100	d18:1-C23:1
parent_1	801.8 / 184.2	Qualifiers	SM	286300	d18:1-C23:0
parent_1	813.8 / 184.2	Qualifiers	SM	32830000	d18:1-C24:1
parent_1	815.8 / 184.2	Qualifiers	SM	5105000	d18:1-C24:0
parent_1	876.8 / 264.4	Internal Standards	LacCer	2692000	IS (d18:1-C17:0)
parent_1	862.8 / 264.4	Quantifiers	LacCer	101700	d18:1-C16:0
parent_1	890.8 / 264.4	Qualifiers	LacCer	13160	d18:1-C18:0
parent_1	918.8 / 264.4	Qualifiers	LacCer	13230	d18:1-C20:0
parent_1	946.8 / 264.4	Qualifiers	LacCer	119400	d18:1-C22:0
parent_1	972.8 / 264.4	Qualifiers	LacCer	596000	d18:1-C24:1
parent_1	974.8 / 264.4	Qualifiers	LacCer	92180	d18:1-C24:0
parent_1	522.7 / 266.4	Qualifiers	Cer	N/A	d18:0-C16:0
parent_1	550.5 / 266.4	Qualifiers	Cer	N/A	d18:0-C18:0
parent_1	578.7 / 266.4	Qualifiers	Cer	N/A	d18:0-C20:0
parent_1	606.7 / 266.4	Qualifiers	Cer	N/A	d18:0-C22:0
parent_1	632.6 / 266.4	Qualifiers	Cer	N/A	d18:0-C24:1
parent_1	634.7 / 266.4	Qualifiers	Cer	N/A	d18:0-C24:0
parent_1	702.8 / 266.4	Qualifiers	GlcCer	N/A	d18:0-C16:0
parent_1	730.8 / 266.4	Qualifiers	GlcCer	N/A	d18:0-C18:0
parent_1	758.8 / 266.4	Qualifiers	GlcCer	N/A	d18:0-C20:0
parent_1	786.8 / 266.4	Qualifiers	GlcCer	N/A	d18:0-C22:0
parent_1	812.8 / 266.4	Qualifiers	GlcCer	40390	d18:0-C24:1
parent_1	814.8 / 266.4	Qualifiers	GlcCer	N/A	d18:0-C24:0
parent_1	677.8 / 184.2	Qualifiers	SM	111500	d18:0-C14:0
parent_1	705.8 / 184.2	Qualifiers	SM	620600	d18:0-C16:0
parent_1	733.8 / 184.2	Qualifiers	SM	53040	d18:0-C18:0
parent_1	761.8 / 184.2	Qualifiers	SM	21150	d18:0-C20:0
parent_1	789.8 / 184.2	Qualifiers	SM	73740	d18:0-C22:0
parent_1	803.8 / 184.2	Qualifiers	SM	42380	d18:0-C23:0
parent_1	817.8 / 184.2	Qualifiers	SM	44230	d18:0-C24:0
parent_1	864.8 / 266.4	Qualifiers	LacCer	N/A	d18:0-C16:0
parent_1	892.8 / 266.4	Qualifiers	LacCer	N/A	d18:0-C18:0
parent_1	920.8 / 266.4	Qualifiers	LacCer	N/A	d18:0-C20:0
parent_1	948.8 / 266.4	Qualifiers	LacCer	1727	d18:0-C22:0
parent_1	974.8 / 266.4	Qualifiers	LacCer	9658	d18:0-C24:1
parent_1	976.8 / 266.4	Qualifiers	LacCer	N/A	d18:0-C24:0
parent_1	1038.9 / 264.4	Internal Standards	Gb3	506600	IS (d18:1-C17:0)
parent_1	1024.9 / 264.4	Quantifiers	Gb3	231200	d18:1-C16:0
parent_1	1052.9 / 264.4	Qualifiers	Gb3	29240	d18:1-C18:0
parent_1	1080.9 / 264.4	Qualifiers	Gb3	27080	d18:1-C20:0
parent_1	1108.9 / 264.4	Qualifiers	Gb3	248300	d18:1-C22:0
parent_1	1134.9 / 264.4	Qualifiers	Gb3	1720000	d18:1-C24:1
parent_1	1136.9 / 264.4	Qualifiers	Gb3	334600	d18:1-C24:0
parent_1	1186.9 / 553.7	Internal Standards	GM3	N/A	IS (d18:1-d5-C18:0)
parent_1	1153.9 / 520.7	Quantifiers	GM3	4349	d18:1-C16:0
parent_1	1181.9 / 548.7	Qualifiers	GM3	N/A	d18:1-C18:0
parent_1	1209.9 / 576.7	Qualifiers	GM3	N/A	d18:1-C20:0
parent_1	1237.9 / 604.7	Qualifiers	GM3	4220	d18:1-C22:0
parent_1	1263.9 / 630.7	Qualifiers	GM3	28210	d18:1-C24:1
parent_1	1265.9 / 632.7	Qualifiers	GM3	987.2	d18:1-C24:0
PI4KBKO_1	286.4 / 250.4	Internal Standards	Sph	42310	IS (C17-sphingosine)
PI4KBKO_1	300.4 / 264.4	Quantifiers	Sph	3261	d18:1
PI4KBKO_1	302.5 / 266.4	Qualifiers	Sph	N/A	d18:0
PI4KBKO_1	552.7 / 264.4	Internal Standards	Cer	4367000	IS (d18:1-C17:0)
PI4KBKO_1	538.7 / 264.4	Quantifiers	Cer	188200	d18:1-C16:0
PI4KBKO_1	566.7 / 264.4	Qualifiers	Cer	21650	d18:1-C18:0
PI4KBKO_1	594.7 / 264.4	Qualifiers	Cer	8971	d18:1-C20:0
PI4KBKO_1	622.7 / 264.4	Qualifiers	Cer	100500	d18:1-C22:0
PI4KBKO_1	648.7 / 264.4	Qualifiers	Cer	618500	d18:1-C24:1
PI4KBKO_1	650.7 / 264.4	Qualifiers	Cer	120500	d18:1-C24:0
PI4KBKO_1	714.8 / 264.4	Quantifiers	GlcCer	6834000	IS (d18:1-C17:0)
PI4KBKO_1	700.8 / 264.4	Qualifiers	GlcCer	198600	d18:1-C16:0
PI4KBKO_1	728.8 / 264.4	Qualifiers	GlcCer	60210	d18:1-C18:0
PI4KBKO_1	756.8 / 264.4	Qualifiers	GlcCer	79180	d18:1-C20:0
PI4KBKO_1	784.8 / 264.4	Qualifiers	GlcCer	788800	d18:1-C22:0
PI4KBKO_1	810.8 / 264.4	Qualifiers	GlcCer	3419000	d18:1-C24:1
PI4KBKO_1	812.8 / 264.4	Qualifiers	GlcCer	902700	d18:1-C24:0
PI4KBKO_1	717.8 / 184.2	Internal Standards	SM	11910000	IS (d18:1-C17:0)
PI4KBKO_1	675.8 / 184.2	Quantifiers	SM	3285000	d18:1-C14:0
PI4KBKO_1	701.8 / 184.2	Qualifiers	SM	792200	d18:1-C16:1
PI4KBKO_1	703.8 / 184.2	Qualifiers	SM	14560000	d18:1-C16:0
PI4KBKO_1	729.8 / 184.2	Qualifiers	SM	448500	d18:1-C18:1
PI4KBKO_1	731.8 / 184.2	Qualifiers	SM	1406000	d18:1-C18:0
PI4KBKO_1	757.8 / 184.2	Qualifiers	SM	1508000	d18:1-C20:1
PI4KBKO_1	759.8 / 184.2	Qualifiers	SM	1275000	d18:1-C20:0
PI4KBKO_1	785.8 / 184.2	Qualifiers	SM	16010000	d18:1-C22:1
PI4KBKO_1	787.8 / 184.2	Qualifiers	SM	6074000	d18:1-C22:0
PI4KBKO_1	799.8 / 184.2	Qualifiers	SM	326100	d18:1-C23:1
PI4KBKO_1	801.8 / 184.2	Qualifiers	SM	239100	d18:1-C23:0
PI4KBKO_1	813.8 / 184.2	Qualifiers	SM	27440000	d18:1-C24:1
PI4KBKO_1	815.8 / 184.2	Qualifiers	SM	4816000	d18:1-C24:0
PI4KBKO_1	876.8 / 264.4	Internal Standards	LacCer	2571000	IS (d18:1-C17:0)
PI4KBKO_1	862.8 / 264.4	Quantifiers	LacCer	69640	d18:1-C16:0
PI4KBKO_1	890.8 / 264.4	Qualifiers	LacCer	13570	d18:1-C18:0
PI4KBKO_1	918.8 / 264.4	Qualifiers	LacCer	13050	d18:1-C20:0
PI4KBKO_1	946.8 / 264.4	Qualifiers	LacCer	126100	d18:1-C22:0
PI4KBKO_1	972.8 / 264.4	Qualifiers	LacCer	466800	d18:1-C24:1
PI4KBKO_1	974.8 / 264.4	Qualifiers	LacCer	105300	d18:1-C24:0
PI4KBKO_1	522.7 / 266.4	Qualifiers	Cer	N/A	d18:0-C16:0
PI4KBKO_1	550.5 / 266.4	Qualifiers	Cer	N/A	d18:0-C18:0
PI4KBKO_1	578.7 / 266.4	Qualifiers	Cer	N/A	d18:0-C20:0
PI4KBKO_1	606.7 / 266.4	Qualifiers	Cer	N/A	d18:0-C22:0
PI4KBKO_1	632.6 / 266.4	Qualifiers	Cer	N/A	d18:0-C24:1
PI4KBKO_1	634.7 / 266.4	Qualifiers	Cer	N/A	d18:0-C24:0
PI4KBKO_1	702.8 / 266.4	Qualifiers	GlcCer	N/A	d18:0-C16:0
PI4KBKO_1	730.8 / 266.4	Qualifiers	GlcCer	N/A	d18:0-C18:0
PI4KBKO_1	758.8 / 266.4	Qualifiers	GlcCer	N/A	d18:0-C20:0
PI4KBKO_1	786.8 / 266.4	Qualifiers	GlcCer	16720	d18:0-C22:0
PI4KBKO_1	812.8 / 266.4	Qualifiers	GlcCer	60640	d18:0-C24:1
PI4KBKO_1	814.8 / 266.4	Qualifiers	GlcCer	14560	d18:0-C24:0
PI4KBKO_1	677.8 / 184.2	Qualifiers	SM	98650	d18:0-C14:0
PI4KBKO_1	705.8 / 184.2	Qualifiers	SM	405700	d18:0-C16:0
PI4KBKO_1	733.8 / 184.2	Qualifiers	SM	53920	d18:0-C18:0
PI4KBKO_1	761.8 / 184.2	Qualifiers	SM	24340	d18:0-C20:0
PI4KBKO_1	789.8 / 184.2	Qualifiers	SM	57100	d18:0-C22:0
PI4KBKO_1	803.8 / 184.2	Qualifiers	SM	36570	d18:0-C23:0
PI4KBKO_1	817.8 / 184.2	Qualifiers	SM	26180	d18:0-C24:0
PI4KBKO_1	864.8 / 266.4	Qualifiers	LacCer	N/A	d18:0-C16:0
PI4KBKO_1	892.8 / 266.4	Qualifiers	LacCer	N/A	d18:0-C18:0
PI4KBKO_1	920.8 / 266.4	Qualifiers	LacCer	N/A	d18:0-C20:0
PI4KBKO_1	948.8 / 266.4	Qualifiers	LacCer	1879	d18:0-C22:0
PI4KBKO_1	974.8 / 266.4	Qualifiers	LacCer	6323	d18:0-C24:1
PI4KBKO_1	976.8 / 266.4	Qualifiers	LacCer	N/A	d18:0-C24:0
PI4KBKO_1	1038.9 / 264.4	Internal Standards	Gb3	662100	IS (d18:1-C17:0)
PI4KBKO_1	1024.9 / 264.4	Quantifiers	Gb3	312700	d18:1-C16:0
PI4KBKO_1	1052.9 / 264.4	Qualifiers	Gb3	51120	d18:1-C18:0
PI4KBKO_1	1080.9 / 264.4	Qualifiers	Gb3	53550	d18:1-C20:0
PI4KBKO_1	1108.9 / 264.4	Qualifiers	Gb3	490400	d18:1-C22:0
PI4KBKO_1	1134.9 / 264.4	Qualifiers	Gb3	2701000	d18:1-C24:1
PI4KBKO_1	1136.9 / 264.4	Qualifiers	Gb3	650800	d18:1-C24:0
PI4KBKO_1	1186.9 / 553.7	Internal Standards	GM3	N/A	IS (d18:1-d5-C18:0)
PI4KBKO_1	1153.9 / 520.7	Quantifiers	GM3	11300	d18:1-C16:0
PI4KBKO_1	1181.9 / 548.7	Qualifiers	GM3	N/A	d18:1-C18:0
PI4KBKO_1	1209.9 / 576.7	Qualifiers	GM3	N/A	d18:1-C20:0
PI4KBKO_1	1237.9 / 604.7	Qualifiers	GM3	17300	d18:1-C22:0
PI4KBKO_1	1263.9 / 630.7	Qualifiers	GM3	63100	d18:1-C24:1
PI4KBKO_1	1265.9 / 632.7	Qualifiers	GM3	4440	d18:1-C24:0
ACBD3KO_1	286.4 / 250.4	Internal Standards	Sph	43820	IS (C17-sphingosine)
ACBD3KO_1	300.4 / 264.4	Quantifiers	Sph	2854	d18:1
ACBD3KO_1	302.5 / 266.4	Qualifiers	Sph	N/A	d18:0
ACBD3KO_1	552.7 / 264.4	Internal Standards	Cer	4287000	IS (d18:1-C17:0)
ACBD3KO_1	538.7 / 264.4	Quantifiers	Cer	541600	d18:1-C16:0
ACBD3KO_1	566.7 / 264.4	Qualifiers	Cer	37670	d18:1-C18:0
ACBD3KO_1	594.7 / 264.4	Qualifiers	Cer	17720	d18:1-C20:0
ACBD3KO_1	622.7 / 264.4	Qualifiers	Cer	109600	d18:1-C22:0
ACBD3KO_1	648.7 / 264.4	Qualifiers	Cer	1252000	d18:1-C24:1
ACBD3KO_1	650.7 / 264.4	Qualifiers	Cer	129500	d18:1-C24:0
ACBD3KO_1	714.8 / 264.4	Quantifiers	GlcCer	7364000	IS (d18:1-C17:0)
ACBD3KO_1	700.8 / 264.4	Qualifiers	GlcCer	559500	d18:1-C16:0
ACBD3KO_1	728.8 / 264.4	Qualifiers	GlcCer	121400	d18:1-C18:0
ACBD3KO_1	756.8 / 264.4	Qualifiers	GlcCer	114900	d18:1-C20:0
ACBD3KO_1	784.8 / 264.4	Qualifiers	GlcCer	1004000	d18:1-C22:0
ACBD3KO_1	810.8 / 264.4	Qualifiers	GlcCer	6904000	d18:1-C24:1
ACBD3KO_1	812.8 / 264.4	Qualifiers	GlcCer	1065000	d18:1-C24:0
ACBD3KO_1	717.8 / 184.2	Internal Standards	SM	8445000	IS (d18:1-C17:0)
ACBD3KO_1	675.8 / 184.2	Quantifiers	SM	6912000	d18:1-C14:0
ACBD3KO_1	701.8 / 184.2	Qualifiers	SM	1494000	d18:1-C16:1
ACBD3KO_1	703.8 / 184.2	Qualifiers	SM	26980000	d18:1-C16:0
ACBD3KO_1	729.8 / 184.2	Qualifiers	SM	943000	d18:1-C18:1
ACBD3KO_1	731.8 / 184.2	Qualifiers	SM	2086000	d18:1-C18:0
ACBD3KO_1	757.8 / 184.2	Qualifiers	SM	2311000	d18:1-C20:1
ACBD3KO_1	759.8 / 184.2	Qualifiers	SM	1441000	d18:1-C20:0
ACBD3KO_1	785.8 / 184.2	Qualifiers	SM	23030000	d18:1-C22:1
ACBD3KO_1	787.8 / 184.2	Qualifiers	SM	6354000	d18:1-C22:0
ACBD3KO_1	799.8 / 184.2	Qualifiers	SM	440900	d18:1-C23:1
ACBD3KO_1	801.8 / 184.2	Qualifiers	SM	326500	d18:1-C23:0
ACBD3KO_1	813.8 / 184.2	Qualifiers	SM	35250000	d18:1-C24:1
ACBD3KO_1	815.8 / 184.2	Qualifiers	SM	5719000	d18:1-C24:0
ACBD3KO_1	876.8 / 264.4	Internal Standards	LacCer	2333000	IS (d18:1-C17:0)
ACBD3KO_1	862.8 / 264.4	Quantifiers	LacCer	397600	d18:1-C16:0
ACBD3KO_1	890.8 / 264.4	Qualifiers	LacCer	47860	d18:1-C18:0
ACBD3KO_1	918.8 / 264.4	Qualifiers	LacCer	41630	d18:1-C20:0
ACBD3KO_1	946.8 / 264.4	Qualifiers	LacCer	279200	d18:1-C22:0
ACBD3KO_1	972.8 / 264.4	Qualifiers	LacCer	1684000	d18:1-C24:1
ACBD3KO_1	974.8 / 264.4	Qualifiers	LacCer	239500	d18:1-C24:0
ACBD3KO_1	522.7 / 266.4	Qualifiers	Cer	N/A	d18:0-C16:0
ACBD3KO_1	550.5 / 266.4	Qualifiers	Cer	N/A	d18:0-C18:0
ACBD3KO_1	578.7 / 266.4	Qualifiers	Cer	N/A	d18:0-C20:0
ACBD3KO_1	606.7 / 266.4	Qualifiers	Cer	N/A	d18:0-C22:0
ACBD3KO_1	632.6 / 266.4	Qualifiers	Cer	N/A	d18:0-C24:1
ACBD3KO_1	634.7 / 266.4	Qualifiers	Cer	N/A	d18:0-C24:0
ACBD3KO_1	702.8 / 266.4	Qualifiers	GlcCer	13390	d18:0-C16:0
ACBD3KO_1	730.8 / 266.4	Qualifiers	GlcCer	N/A	d18:0-C18:0
ACBD3KO_1	758.8 / 266.4	Qualifiers	GlcCer	N/A	d18:0-C20:0
ACBD3KO_1	786.8 / 266.4	Qualifiers	GlcCer	18540	d18:0-C22:0
ACBD3KO_1	812.8 / 266.4	Qualifiers	GlcCer	128800	d18:0-C24:1
ACBD3KO_1	814.8 / 266.4	Qualifiers	GlcCer	15450	d18:0-C24:0
ACBD3KO_1	677.8 / 184.2	Qualifiers	SM	189200	d18:0-C14:0
ACBD3KO_1	705.8 / 184.2	Qualifiers	SM	1001000	d18:0-C16:0
ACBD3KO_1	733.8 / 184.2	Qualifiers	SM	91310	d18:0-C18:0
ACBD3KO_1	761.8 / 184.2	Qualifiers	SM	41040	d18:0-C20:0
ACBD3KO_1	789.8 / 184.2	Qualifiers	SM	96190	d18:0-C22:0
ACBD3KO_1	803.8 / 184.2	Qualifiers	SM	49260	d18:0-C23:0
ACBD3KO_1	817.8 / 184.2	Qualifiers	SM	47080	d18:0-C24:0
ACBD3KO_1	864.8 / 266.4	Qualifiers	LacCer	8675	d18:0-C16:0
ACBD3KO_1	892.8 / 266.4	Qualifiers	LacCer	N/A	d18:0-C18:0
ACBD3KO_1	920.8 / 266.4	Qualifiers	LacCer	N/A	d18:0-C20:0
ACBD3KO_1	948.8 / 266.4	Qualifiers	LacCer	6032	d18:0-C22:0
ACBD3KO_1	974.8 / 266.4	Qualifiers	LacCer	29670	d18:0-C24:1
ACBD3KO_1	976.8 / 266.4	Qualifiers	LacCer	N/A	d18:0-C24:0
ACBD3KO_1	1038.9 / 264.4	Internal Standards	Gb3	563600	IS (d18:1-C17:0)
ACBD3KO_1	1024.9 / 264.4	Quantifiers	Gb3	791200	d18:1-C16:0
ACBD3KO_1	1052.9 / 264.4	Qualifiers	Gb3	81200	d18:1-C18:0
ACBD3KO_1	1080.9 / 264.4	Qualifiers	Gb3	76100	d18:1-C20:0
ACBD3KO_1	1108.9 / 264.4	Qualifiers	Gb3	609200	d18:1-C22:0
ACBD3KO_1	1134.9 / 264.4	Qualifiers	Gb3	3708000	d18:1-C24:1
ACBD3KO_1	1136.9 / 264.4	Qualifiers	Gb3	744900	d18:1-C24:0
ACBD3KO_1	1186.9 / 553.7	Internal Standards	GM3	N/A	IS (d18:1-d5-C18:0)
ACBD3KO_1	1153.9 / 520.7	Quantifiers	GM3	18740	d18:1-C16:0
ACBD3KO_1	1181.9 / 548.7	Qualifiers	GM3	N/A	d18:1-C18:0
ACBD3KO_1	1209.9 / 576.7	Qualifiers	GM3	N/A	d18:1-C20:0
ACBD3KO_1	1237.9 / 604.7	Qualifiers	GM3	10870	d18:1-C22:0
ACBD3KO_1	1263.9 / 630.7	Qualifiers	GM3	62800	d18:1-C24:1
ACBD3KO_1	1265.9 / 632.7	Qualifiers	GM3	5090	d18:1-C24:0
C10orf76KO_1	286.4 / 250.4	Internal Standards	Sph	45730	IS (C17-sphingosine)
C10orf76KO_1	300.4 / 264.4	Quantifiers	Sph	3238	d18:1
C10orf76KO_1	302.5 / 266.4	Qualifiers	Sph	N/A	d18:0
C10orf76KO_1	552.7 / 264.4	Internal Standards	Cer	4818000	IS (d18:1-C17:0)
C10orf76KO_1	538.7 / 264.4	Quantifiers	Cer	330400	d18:1-C16:0
C10orf76KO_1	566.7 / 264.4	Qualifiers	Cer	35130	d18:1-C18:0
C10orf76KO_1	594.7 / 264.4	Qualifiers	Cer	12760	d18:1-C20:0
C10orf76KO_1	622.7 / 264.4	Qualifiers	Cer	118300	d18:1-C22:0
C10orf76KO_1	648.7 / 264.4	Qualifiers	Cer	1263000	d18:1-C24:1
C10orf76KO_1	650.7 / 264.4	Qualifiers	Cer	185700	d18:1-C24:0
C10orf76KO_1	714.8 / 264.4	Quantifiers	GlcCer	8194000	IS (d18:1-C17:0)
C10orf76KO_1	700.8 / 264.4	Qualifiers	GlcCer	278100	d18:1-C16:0
C10orf76KO_1	728.8 / 264.4	Qualifiers	GlcCer	85940	d18:1-C18:0
C10orf76KO_1	756.8 / 264.4	Qualifiers	GlcCer	94610	d18:1-C20:0
C10orf76KO_1	784.8 / 264.4	Qualifiers	GlcCer	936700	d18:1-C22:0
C10orf76KO_1	810.8 / 264.4	Qualifiers	GlcCer	4703000	d18:1-C24:1
C10orf76KO_1	812.8 / 264.4	Qualifiers	GlcCer	979100	d18:1-C24:0
C10orf76KO_1	717.8 / 184.2	Internal Standards	SM	9867000	IS (d18:1-C17:0)
C10orf76KO_1	675.8 / 184.2	Quantifiers	SM	3868000	d18:1-C14:0
C10orf76KO_1	701.8 / 184.2	Qualifiers	SM	1405000	d18:1-C16:1
C10orf76KO_1	703.8 / 184.2	Qualifiers	SM	19970000	d18:1-C16:0
C10orf76KO_1	729.8 / 184.2	Qualifiers	SM	724700	d18:1-C18:1
C10orf76KO_1	731.8 / 184.2	Qualifiers	SM	2385000	d18:1-C18:0
C10orf76KO_1	757.8 / 184.2	Qualifiers	SM	1529000	d18:1-C20:1
C10orf76KO_1	759.8 / 184.2	Qualifiers	SM	1560000	d18:1-C20:0
C10orf76KO_1	785.8 / 184.2	Qualifiers	SM	19170000	d18:1-C22:1
C10orf76KO_1	787.8 / 184.2	Qualifiers	SM	7288000	d18:1-C22:0
C10orf76KO_1	799.8 / 184.2	Qualifiers	SM	473200	d18:1-C23:1
C10orf76KO_1	801.8 / 184.2	Qualifiers	SM	278000	d18:1-C23:0
C10orf76KO_1	813.8 / 184.2	Qualifiers	SM	36670000	d18:1-C24:1
C10orf76KO_1	815.8 / 184.2	Qualifiers	SM	6356000	d18:1-C24:0
C10orf76KO_1	876.8 / 264.4	Internal Standards	LacCer	2428000	IS (d18:1-C17:0)
C10orf76KO_1	862.8 / 264.4	Quantifiers	LacCer	81600	d18:1-C16:0
C10orf76KO_1	890.8 / 264.4	Qualifiers	LacCer	16540	d18:1-C18:0
C10orf76KO_1	918.8 / 264.4	Qualifiers	LacCer	12140	d18:1-C20:0
C10orf76KO_1	946.8 / 264.4	Qualifiers	LacCer	96320	d18:1-C22:0
C10orf76KO_1	972.8 / 264.4	Qualifiers	LacCer	406600	d18:1-C24:1
C10orf76KO_1	974.8 / 264.4	Qualifiers	LacCer	72010	d18:1-C24:0
C10orf76KO_1	522.7 / 266.4	Qualifiers	Cer	N/A	d18:0-C16:0
C10orf76KO_1	550.5 / 266.4	Qualifiers	Cer	N/A	d18:0-C18:0
C10orf76KO_1	578.7 / 266.4	Qualifiers	Cer	N/A	d18:0-C20:0
C10orf76KO_1	606.7 / 266.4	Qualifiers	Cer	N/A	d18:0-C22:0
C10orf76KO_1	632.6 / 266.4	Qualifiers	Cer	N/A	d18:0-C24:1
C10orf76KO_1	634.7 / 266.4	Qualifiers	Cer	N/A	d18:0-C24:0
C10orf76KO_1	702.8 / 266.4	Qualifiers	GlcCer	N/A	d18:0-C16:0
C10orf76KO_1	730.8 / 266.4	Qualifiers	GlcCer	N/A	d18:0-C18:0
C10orf76KO_1	758.8 / 266.4	Qualifiers	GlcCer	N/A	d18:0-C20:0
C10orf76KO_1	786.8 / 266.4	Qualifiers	GlcCer	17740	d18:0-C22:0
C10orf76KO_1	812.8 / 266.4	Qualifiers	GlcCer	87250	d18:0-C24:1
C10orf76KO_1	814.8 / 266.4	Qualifiers	GlcCer	15980	d18:0-C24:0
C10orf76KO_1	677.8 / 184.2	Qualifiers	SM	99790	d18:0-C14:0
C10orf76KO_1	705.8 / 184.2	Qualifiers	SM	558900	d18:0-C16:0
C10orf76KO_1	733.8 / 184.2	Qualifiers	SM	92660	d18:0-C18:0
C10orf76KO_1	761.8 / 184.2	Qualifiers	SM	34500	d18:0-C20:0
C10orf76KO_1	789.8 / 184.2	Qualifiers	SM	70110	d18:0-C22:0
C10orf76KO_1	803.8 / 184.2	Qualifiers	SM	40800	d18:0-C23:0
C10orf76KO_1	817.8 / 184.2	Qualifiers	SM	30350	d18:0-C24:0
C10orf76KO_1	864.8 / 266.4	Qualifiers	LacCer	N/A	d18:0-C16:0
C10orf76KO_1	892.8 / 266.4	Qualifiers	LacCer	N/A	d18:0-C18:0
C10orf76KO_1	920.8 / 266.4	Qualifiers	LacCer	N/A	d18:0-C20:0
C10orf76KO_1	948.8 / 266.4	Qualifiers	LacCer	N/A	d18:0-C22:0
C10orf76KO_1	974.8 / 266.4	Qualifiers	LacCer	5668	d18:0-C24:1
C10orf76KO_1	976.8 / 266.4	Qualifiers	LacCer	456.3	d18:0-C24:0
C10orf76KO_1	1038.9 / 264.4	Internal Standards	Gb3	623100	IS (d18:1-C17:0)
C10orf76KO_1	1024.9 / 264.4	Quantifiers	Gb3	277800	d18:1-C16:0
C10orf76KO_1	1052.9 / 264.4	Qualifiers	Gb3	50490	d18:1-C18:0
C10orf76KO_1	1080.9 / 264.4	Qualifiers	Gb3	46020	d18:1-C20:0
C10orf76KO_1	1108.9 / 264.4	Qualifiers	Gb3	370200	d18:1-C22:0
C10orf76KO_1	1134.9 / 264.4	Qualifiers	Gb3	2004000	d18:1-C24:1
C10orf76KO_1	1136.9 / 264.4	Qualifiers	Gb3	440000	d18:1-C24:0
C10orf76KO_1	1186.9 / 553.7	Internal Standards	GM3	N/A	IS (d18:1-d5-C18:0)
C10orf76KO_1	1153.9 / 520.7	Quantifiers	GM3	7351	d18:1-C16:0
C10orf76KO_1	1181.9 / 548.7	Qualifiers	GM3	N/A	d18:1-C18:0
C10orf76KO_1	1209.9 / 576.7	Qualifiers	GM3	N/A	d18:1-C20:0
C10orf76KO_1	1237.9 / 604.7	Qualifiers	GM3	9403	d18:1-C22:0
C10orf76KO_1	1263.9 / 630.7	Qualifiers	GM3	45460	d18:1-C24:1
C10orf76KO_1	1265.9 / 632.7	Qualifiers	GM3	2588	d18:1-C24:0
ACDKO_1	286.4 / 250.4	Internal Standards	Sph	43820	IS (C17-sphingosine)
ACDKO_1	300.4 / 264.4	Quantifiers	Sph	4176	d18:1
ACDKO_1	302.5 / 266.4	Qualifiers	Sph	N/A	d18:0
ACDKO_1	552.7 / 264.4	Internal Standards	Cer	4836000	IS (d18:1-C17:0)
ACDKO_1	538.7 / 264.4	Quantifiers	Cer	385300	d18:1-C16:0
ACDKO_1	566.7 / 264.4	Qualifiers	Cer	34010	d18:1-C18:0
ACDKO_1	594.7 / 264.4	Qualifiers	Cer	19990	d18:1-C20:0
ACDKO_1	622.7 / 264.4	Qualifiers	Cer	119800	d18:1-C22:0
ACDKO_1	648.7 / 264.4	Qualifiers	Cer	1366000	d18:1-C24:1
ACDKO_1	650.7 / 264.4	Qualifiers	Cer	159500	d18:1-C24:0
ACDKO_1	714.8 / 264.4	Quantifiers	GlcCer	6226000	IS (d18:1-C17:0)
ACDKO_1	700.8 / 264.4	Qualifiers	GlcCer	401100	d18:1-C16:0
ACDKO_1	728.8 / 264.4	Qualifiers	GlcCer	93450	d18:1-C18:0
ACDKO_1	756.8 / 264.4	Qualifiers	GlcCer	83300	d18:1-C20:0
ACDKO_1	784.8 / 264.4	Qualifiers	GlcCer	782400	d18:1-C22:0
ACDKO_1	810.8 / 264.4	Qualifiers	GlcCer	6629000	d18:1-C24:1
ACDKO_1	812.8 / 264.4	Qualifiers	GlcCer	1098000	d18:1-C24:0
ACDKO_1	717.8 / 184.2	Internal Standards	SM	9189000	IS (d18:1-C17:0)
ACDKO_1	675.8 / 184.2	Quantifiers	SM	4134000	d18:1-C14:0
ACDKO_1	701.8 / 184.2	Qualifiers	SM	970600	d18:1-C16:1
ACDKO_1	703.8 / 184.2	Qualifiers	SM	16850000	d18:1-C16:0
ACDKO_1	729.8 / 184.2	Qualifiers	SM	571600	d18:1-C18:1
ACDKO_1	731.8 / 184.2	Qualifiers	SM	1294000	d18:1-C18:0
ACDKO_1	757.8 / 184.2	Qualifiers	SM	2073000	d18:1-C20:1
ACDKO_1	759.8 / 184.2	Qualifiers	SM	1055000	d18:1-C20:0
ACDKO_1	785.8 / 184.2	Qualifiers	SM	20030000	d18:1-C22:1
ACDKO_1	787.8 / 184.2	Qualifiers	SM	4892000	d18:1-C22:0
ACDKO_1	799.8 / 184.2	Qualifiers	SM	556300	d18:1-C23:1
ACDKO_1	801.8 / 184.2	Qualifiers	SM	247400	d18:1-C23:0
ACDKO_1	813.8 / 184.2	Qualifiers	SM	31800000	d18:1-C24:1
ACDKO_1	815.8 / 184.2	Qualifiers	SM	5330000	d18:1-C24:0
ACDKO_1	876.8 / 264.4	Internal Standards	LacCer	2435000	IS (d18:1-C17:0)
ACDKO_1	862.8 / 264.4	Quantifiers	LacCer	223700	d18:1-C16:0
ACDKO_1	890.8 / 264.4	Qualifiers	LacCer	29600	d18:1-C18:0
ACDKO_1	918.8 / 264.4	Qualifiers	LacCer	23790	d18:1-C20:0
ACDKO_1	946.8 / 264.4	Qualifiers	LacCer	218000	d18:1-C22:0
ACDKO_1	972.8 / 264.4	Qualifiers	LacCer	1386000	d18:1-C24:1
ACDKO_1	974.8 / 264.4	Qualifiers	LacCer	240600	d18:1-C24:0
ACDKO_1	522.7 / 266.4	Qualifiers	Cer	N/A	d18:0-C16:0
ACDKO_1	550.5 / 266.4	Qualifiers	Cer	N/A	d18:0-C18:0
ACDKO_1	578.7 / 266.4	Qualifiers	Cer	N/A	d18:0-C20:0
ACDKO_1	606.7 / 266.4	Qualifiers	Cer	N/A	d18:0-C22:0
ACDKO_1	632.6 / 266.4	Qualifiers	Cer	N/A	d18:0-C24:1
ACDKO_1	634.7 / 266.4	Qualifiers	Cer	N/A	d18:0-C24:0
ACDKO_1	702.8 / 266.4	Qualifiers	GlcCer	9967	d18:0-C16:0
ACDKO_1	730.8 / 266.4	Qualifiers	GlcCer	N/A	d18:0-C18:0
ACDKO_1	758.8 / 266.4	Qualifiers	GlcCer	1232	d18:0-C20:0
ACDKO_1	786.8 / 266.4	Qualifiers	GlcCer	13390	d18:0-C22:0
ACDKO_1	812.8 / 266.4	Qualifiers	GlcCer	130600	d18:0-C24:1
ACDKO_1	814.8 / 266.4	Qualifiers	GlcCer	19300	d18:0-C24:0
ACDKO_1	677.8 / 184.2	Qualifiers	SM	60270	d18:0-C14:0
ACDKO_1	705.8 / 184.2	Qualifiers	SM	297600	d18:0-C16:0
ACDKO_1	733.8 / 184.2	Qualifiers	SM	37670	d18:0-C18:0
ACDKO_1	761.8 / 184.2	Qualifiers	SM	18160	d18:0-C20:0
ACDKO_1	789.8 / 184.2	Qualifiers	SM	42960	d18:0-C22:0
ACDKO_1	803.8 / 184.2	Qualifiers	SM	19930	d18:0-C23:0
ACDKO_1	817.8 / 184.2	Qualifiers	SM	28540	d18:0-C24:0
ACDKO_1	864.8 / 266.4	Qualifiers	LacCer	4023	d18:0-C16:0
ACDKO_1	892.8 / 266.4	Qualifiers	LacCer	N/A	d18:0-C18:0
ACDKO_1	920.8 / 266.4	Qualifiers	LacCer	N/A	d18:0-C20:0
ACDKO_1	948.8 / 266.4	Qualifiers	LacCer	4341	d18:0-C22:0
ACDKO_1	974.8 / 266.4	Qualifiers	LacCer	25740	d18:0-C24:1
ACDKO_1	976.8 / 266.4	Qualifiers	LacCer	N/A	d18:0-C24:0
ACDKO_1	1038.9 / 264.4	Internal Standards	Gb3	488900	IS (d18:1-C17:0)
ACDKO_1	1024.9 / 264.4	Quantifiers	Gb3	640600	d18:1-C16:0
ACDKO_1	1052.9 / 264.4	Qualifiers	Gb3	76050	d18:1-C18:0
ACDKO_1	1080.9 / 264.4	Qualifiers	Gb3	60440	d18:1-C20:0
ACDKO_1	1108.9 / 264.4	Qualifiers	Gb3	576400	d18:1-C22:0
ACDKO_1	1134.9 / 264.4	Qualifiers	Gb3	4363000	d18:1-C24:1
ACDKO_1	1136.9 / 264.4	Qualifiers	Gb3	811900	d18:1-C24:0
ACDKO_1	1186.9 / 553.7	Internal Standards	GM3	N/A	IS (d18:1-d5-C18:0)
ACDKO_1	1153.9 / 520.7	Quantifiers	GM3	16990	d18:1-C16:0
ACDKO_1	1181.9 / 548.7	Qualifiers	GM3	N/A	d18:1-C18:0
ACDKO_1	1209.9 / 576.7	Qualifiers	GM3	N/A	d18:1-C20:0
ACDKO_1	1237.9 / 604.7	Qualifiers	GM3	10900	d18:1-C22:0
ACDKO_1	1263.9 / 630.7	Qualifiers	GM3	133200	d18:1-C24:1
ACDKO_1	1265.9 / 632.7	Qualifiers	GM3	9171	d18:1-C24:0
parent_2	286.4 / 250.4	Internal Standards	Sph	52720	IS (C17-sphingosine)
parent_2	300.4 / 264.4	Quantifiers	Sph	N/A	d18:1
parent_2	302.5 / 266.4	Qualifiers	Sph	N/A	d18:0
parent_2	552.7 / 264.4	Internal Standards	Cer	4275000	IS (d18:1-C17:0)
parent_2	538.7 / 264.4	Quantifiers	Cer	228200	d18:1-C16:0
parent_2	566.7 / 264.4	Qualifiers	Cer	21200	d18:1-C18:0
parent_2	594.7 / 264.4	Qualifiers	Cer	11130	d18:1-C20:0
parent_2	622.7 / 264.4	Qualifiers	Cer	62950	d18:1-C22:0
parent_2	648.7 / 264.4	Qualifiers	Cer	802300	d18:1-C24:1
parent_2	650.7 / 264.4	Qualifiers	Cer	109100	d18:1-C24:0
parent_2	714.8 / 264.4	Quantifiers	GlcCer	6679000	IS (d18:1-C17:0)
parent_2	700.8 / 264.4	Qualifiers	GlcCer	218500	d18:1-C16:0
parent_2	728.8 / 264.4	Qualifiers	GlcCer	47890	d18:1-C18:0
parent_2	756.8 / 264.4	Qualifiers	GlcCer	50970	d18:1-C20:0
parent_2	784.8 / 264.4	Qualifiers	GlcCer	512200	d18:1-C22:0
parent_2	810.8 / 264.4	Qualifiers	GlcCer	3435000	d18:1-C24:1
parent_2	812.8 / 264.4	Qualifiers	GlcCer	658100	d18:1-C24:0
parent_2	717.8 / 184.2	Internal Standards	SM	10160000	IS (d18:1-C17:0)
parent_2	675.8 / 184.2	Quantifiers	SM	3924000	d18:1-C14:0
parent_2	701.8 / 184.2	Qualifiers	SM	825600	d18:1-C16:1
parent_2	703.8 / 184.2	Qualifiers	SM	20010000	d18:1-C16:0
parent_2	729.8 / 184.2	Qualifiers	SM	546500	d18:1-C18:1
parent_2	731.8 / 184.2	Qualifiers	SM	1420000	d18:1-C18:0
parent_2	757.8 / 184.2	Qualifiers	SM	1488000	d18:1-C20:1
parent_2	759.8 / 184.2	Qualifiers	SM	1107000	d18:1-C20:0
parent_2	785.8 / 184.2	Qualifiers	SM	19600000	d18:1-C22:1
parent_2	787.8 / 184.2	Qualifiers	SM	6451000	d18:1-C22:0
parent_2	799.8 / 184.2	Qualifiers	SM	386200	d18:1-C23:1
parent_2	801.8 / 184.2	Qualifiers	SM	332800	d18:1-C23:0
parent_2	813.8 / 184.2	Qualifiers	SM	42310000	d18:1-C24:1
parent_2	815.8 / 184.2	Qualifiers	SM	7169000	d18:1-C24:0
parent_2	876.8 / 264.4	Internal Standards	LacCer	2784000	IS (d18:1-C17:0)
parent_2	862.8 / 264.4	Quantifiers	LacCer	148300	d18:1-C16:0
parent_2	890.8 / 264.4	Qualifiers	LacCer	18680	d18:1-C18:0
parent_2	918.8 / 264.4	Qualifiers	LacCer	16330	d18:1-C20:0
parent_2	946.8 / 264.4	Qualifiers	LacCer	141700	d18:1-C22:0
parent_2	972.8 / 264.4	Qualifiers	LacCer	816600	d18:1-C24:1
parent_2	974.8 / 264.4	Qualifiers	LacCer	146900	d18:1-C24:0
parent_2	522.7 / 266.4	Qualifiers	Cer	N/A	d18:0-C16:0
parent_2	550.5 / 266.4	Qualifiers	Cer	N/A	d18:0-C18:0
parent_2	578.7 / 266.4	Qualifiers	Cer	N/A	d18:0-C20:0
parent_2	606.7 / 266.4	Qualifiers	Cer	N/A	d18:0-C22:0
parent_2	632.6 / 266.4	Qualifiers	Cer	N/A	d18:0-C24:1
parent_2	634.7 / 266.4	Qualifiers	Cer	N/A	d18:0-C24:0
parent_2	702.8 / 266.4	Qualifiers	GlcCer	N/A	d18:0-C16:0
parent_2	730.8 / 266.4	Qualifiers	GlcCer	N/A	d18:0-C18:0
parent_2	758.8 / 266.4	Qualifiers	GlcCer	N/A	d18:0-C20:0
parent_2	786.8 / 266.4	Qualifiers	GlcCer	11230	d18:0-C22:0
parent_2	812.8 / 266.4	Qualifiers	GlcCer	65870	d18:0-C24:1
parent_2	814.8 / 266.4	Qualifiers	GlcCer	10160	d18:0-C24:0
parent_2	677.8 / 184.2	Qualifiers	SM	104100	d18:0-C14:0
parent_2	705.8 / 184.2	Qualifiers	SM	664900	d18:0-C16:0
parent_2	733.8 / 184.2	Qualifiers	SM	62630	d18:0-C18:0
parent_2	761.8 / 184.2	Qualifiers	SM	30380	d18:0-C20:0
parent_2	789.8 / 184.2	Qualifiers	SM	93350	d18:0-C22:0
parent_2	803.8 / 184.2	Qualifiers	SM	49920	d18:0-C23:0
parent_2	817.8 / 184.2	Qualifiers	SM	50030	d18:0-C24:0
parent_2	864.8 / 266.4	Qualifiers	LacCer	N/A	d18:0-C16:0
parent_2	892.8 / 266.4	Qualifiers	LacCer	N/A	d18:0-C18:0
parent_2	920.8 / 266.4	Qualifiers	LacCer	N/A	d18:0-C20:0
parent_2	948.8 / 266.4	Qualifiers	LacCer	3471	d18:0-C22:0
parent_2	974.8 / 266.4	Qualifiers	LacCer	13070	d18:0-C24:1
parent_2	976.8 / 266.4	Qualifiers	LacCer	N/A	d18:0-C24:0
parent_2	1038.9 / 264.4	Internal Standards	Gb3	643000	IS (d18:1-C17:0)
parent_2	1024.9 / 264.4	Quantifiers	Gb3	400600	d18:1-C16:0
parent_2	1052.9 / 264.4	Qualifiers	Gb3	43370	d18:1-C18:0
parent_2	1080.9 / 264.4	Qualifiers	Gb3	40740	d18:1-C20:0
parent_2	1108.9 / 264.4	Qualifiers	Gb3	402000	d18:1-C22:0
parent_2	1134.9 / 264.4	Qualifiers	Gb3	2791000	d18:1-C24:1
parent_2	1136.9 / 264.4	Qualifiers	Gb3	600900	d18:1-C24:0
parent_2	1186.9 / 553.7	Internal Standards	GM3	N/A	IS (d18:1-d5-C18:0)
parent_2	1153.9 / 520.7	Quantifiers	GM3	7019	d18:1-C16:0
parent_2	1181.9 / 548.7	Qualifiers	GM3	N/A	d18:1-C18:0
parent_2	1209.9 / 576.7	Qualifiers	GM3	N/A	d18:1-C20:0
parent_2	1237.9 / 604.7	Qualifiers	GM3	5727	d18:1-C22:0
parent_2	1263.9 / 630.7	Qualifiers	GM3	41700	d18:1-C24:1
parent_2	1265.9 / 632.7	Qualifiers	GM3	3925	d18:1-C24:0
PI4KBKO_2	286.4 / 250.4	Internal Standards	Sph	50480	IS (C17-sphingosine)
PI4KBKO_2	300.4 / 264.4	Quantifiers	Sph	N/A	d18:1
PI4KBKO_2	302.5 / 266.4	Qualifiers	Sph	N/A	d18:0
PI4KBKO_2	552.7 / 264.4	Internal Standards	Cer	5260000	IS (d18:1-C17:0)
PI4KBKO_2	538.7 / 264.4	Quantifiers	Cer	314600	d18:1-C16:0
PI4KBKO_2	566.7 / 264.4	Qualifiers	Cer	34140	d18:1-C18:0
PI4KBKO_2	594.7 / 264.4	Qualifiers	Cer	21060	d18:1-C20:0
PI4KBKO_2	622.7 / 264.4	Qualifiers	Cer	166600	d18:1-C22:0
PI4KBKO_2	648.7 / 264.4	Qualifiers	Cer	1170000	d18:1-C24:1
PI4KBKO_2	650.7 / 264.4	Qualifiers	Cer	207800	d18:1-C24:0
PI4KBKO_2	714.8 / 264.4	Quantifiers	GlcCer	5953000	IS (d18:1-C17:0)
PI4KBKO_2	700.8 / 264.4	Qualifiers	GlcCer	247000	d18:1-C16:0
PI4KBKO_2	728.8 / 264.4	Qualifiers	GlcCer	84030	d18:1-C18:0
PI4KBKO_2	756.8 / 264.4	Qualifiers	GlcCer	103400	d18:1-C20:0
PI4KBKO_2	784.8 / 264.4	Qualifiers	GlcCer	997300	d18:1-C22:0
PI4KBKO_2	810.8 / 264.4	Qualifiers	GlcCer	4467000	d18:1-C24:1
PI4KBKO_2	812.8 / 264.4	Qualifiers	GlcCer	1252000	d18:1-C24:0
PI4KBKO_2	717.8 / 184.2	Internal Standards	SM	10120000	IS (d18:1-C17:0)
PI4KBKO_2	675.8 / 184.2	Quantifiers	SM	3114000	d18:1-C14:0
PI4KBKO_2	701.8 / 184.2	Qualifiers	SM	748300	d18:1-C16:1
PI4KBKO_2	703.8 / 184.2	Qualifiers	SM	15340000	d18:1-C16:0
PI4KBKO_2	729.8 / 184.2	Qualifiers	SM	464600	d18:1-C18:1
PI4KBKO_2	731.8 / 184.2	Qualifiers	SM	1808000	d18:1-C18:0
PI4KBKO_2	757.8 / 184.2	Qualifiers	SM	1595000	d18:1-C20:1
PI4KBKO_2	759.8 / 184.2	Qualifiers	SM	1657000	d18:1-C20:0
PI4KBKO_2	785.8 / 184.2	Qualifiers	SM	18300000	d18:1-C22:1
PI4KBKO_2	787.8 / 184.2	Qualifiers	SM	7500000	d18:1-C22:0
PI4KBKO_2	799.8 / 184.2	Qualifiers	SM	362600	d18:1-C23:1
PI4KBKO_2	801.8 / 184.2	Qualifiers	SM	263200	d18:1-C23:0
PI4KBKO_2	813.8 / 184.2	Qualifiers	SM	31900000	d18:1-C24:1
PI4KBKO_2	815.8 / 184.2	Qualifiers	SM	6072000	d18:1-C24:0
PI4KBKO_2	876.8 / 264.4	Internal Standards	LacCer	2636000	IS (d18:1-C17:0)
PI4KBKO_2	862.8 / 264.4	Quantifiers	LacCer	142400	d18:1-C16:0
PI4KBKO_2	890.8 / 264.4	Qualifiers	LacCer	27550	d18:1-C18:0
PI4KBKO_2	918.8 / 264.4	Qualifiers	LacCer	28430	d18:1-C20:0
PI4KBKO_2	946.8 / 264.4	Qualifiers	LacCer	274500	d18:1-C22:0
PI4KBKO_2	972.8 / 264.4	Qualifiers	LacCer	1226000	d18:1-C24:1
PI4KBKO_2	974.8 / 264.4	Qualifiers	LacCer	267700	d18:1-C24:0
PI4KBKO_2	522.7 / 266.4	Qualifiers	Cer	N/A	d18:0-C16:0
PI4KBKO_2	550.5 / 266.4	Qualifiers	Cer	N/A	d18:0-C18:0
PI4KBKO_2	578.7 / 266.4	Qualifiers	Cer	N/A	d18:0-C20:0
PI4KBKO_2	606.7 / 266.4	Qualifiers	Cer	N/A	d18:0-C22:0
PI4KBKO_2	632.6 / 266.4	Qualifiers	Cer	N/A	d18:0-C24:1
PI4KBKO_2	634.7 / 266.4	Qualifiers	Cer	N/A	d18:0-C24:0
PI4KBKO_2	702.8 / 266.4	Qualifiers	GlcCer	N/A	d18:0-C16:0
PI4KBKO_2	730.8 / 266.4	Qualifiers	GlcCer	N/A	d18:0-C18:0
PI4KBKO_2	758.8 / 266.4	Qualifiers	GlcCer	N/A	d18:0-C20:0
PI4KBKO_2	786.8 / 266.4	Qualifiers	GlcCer	21090	d18:0-C22:0
PI4KBKO_2	812.8 / 266.4	Qualifiers	GlcCer	81130	d18:0-C24:1
PI4KBKO_2	814.8 / 266.4	Qualifiers	GlcCer	19980	d18:0-C24:0
PI4KBKO_2	677.8 / 184.2	Qualifiers	SM	86240	d18:0-C14:0
PI4KBKO_2	705.8 / 184.2	Qualifiers	SM	380300	d18:0-C16:0
PI4KBKO_2	733.8 / 184.2	Qualifiers	SM	56290	d18:0-C18:0
PI4KBKO_2	761.8 / 184.2	Qualifiers	SM	30560	d18:0-C20:0
PI4KBKO_2	789.8 / 184.2	Qualifiers	SM	34810	d18:0-C22:0
PI4KBKO_2	803.8 / 184.2	Qualifiers	SM	47260	d18:0-C23:0
PI4KBKO_2	817.8 / 184.2	Qualifiers	SM	33080	d18:0-C24:0
PI4KBKO_2	864.8 / 266.4	Qualifiers	LacCer	N/A	d18:0-C16:0
PI4KBKO_2	892.8 / 266.4	Qualifiers	LacCer	N/A	d18:0-C18:0
PI4KBKO_2	920.8 / 266.4	Qualifiers	LacCer	N/A	d18:0-C20:0
PI4KBKO_2	948.8 / 266.4	Qualifiers	LacCer	4839	d18:0-C22:0
PI4KBKO_2	974.8 / 266.4	Qualifiers	LacCer	23070	d18:0-C24:1
PI4KBKO_2	976.8 / 266.4	Qualifiers	LacCer	4637	d18:0-C24:0
PI4KBKO_2	1038.9 / 264.4	Internal Standards	Gb3	612500	IS (d18:1-C17:0)
PI4KBKO_2	1024.9 / 264.4	Quantifiers	Gb3	518600	d18:1-C16:0
PI4KBKO_2	1052.9 / 264.4	Qualifiers	Gb3	69840	d18:1-C18:0
PI4KBKO_2	1080.9 / 264.4	Qualifiers	Gb3	81540	d18:1-C20:0
PI4KBKO_2	1108.9 / 264.4	Qualifiers	Gb3	762800	d18:1-C22:0
PI4KBKO_2	1134.9 / 264.4	Qualifiers	Gb3	3927000	d18:1-C24:1
PI4KBKO_2	1136.9 / 264.4	Qualifiers	Gb3	1046000	d18:1-C24:0
PI4KBKO_2	1186.9 / 553.7	Internal Standards	GM3	N/A	IS (d18:1-d5-C18:0)
PI4KBKO_2	1153.9 / 520.7	Quantifiers	GM3	16450	d18:1-C16:0
PI4KBKO_2	1181.9 / 548.7	Qualifiers	GM3	N/A	d18:1-C18:0
PI4KBKO_2	1209.9 / 576.7	Qualifiers	GM3	N/A	d18:1-C20:0
PI4KBKO_2	1237.9 / 604.7	Qualifiers	GM3	29250	d18:1-C22:0
PI4KBKO_2	1263.9 / 630.7	Qualifiers	GM3	130200	d18:1-C24:1
PI4KBKO_2	1265.9 / 632.7	Qualifiers	GM3	10390	d18:1-C24:0
ACBD3KO_2	286.4 / 250.4	Internal Standards	Sph	54510	IS (C17-sphingosine)
ACBD3KO_2	300.4 / 264.4	Quantifiers	Sph	3699	d18:1
ACBD3KO_2	302.5 / 266.4	Qualifiers	Sph	N/A	d18:0
ACBD3KO_2	552.7 / 264.4	Internal Standards	Cer	4914000	IS (d18:1-C17:0)
ACBD3KO_2	538.7 / 264.4	Quantifiers	Cer	442700	d18:1-C16:0
ACBD3KO_2	566.7 / 264.4	Qualifiers	Cer	39630	d18:1-C18:0
ACBD3KO_2	594.7 / 264.4	Qualifiers	Cer	17870	d18:1-C20:0
ACBD3KO_2	622.7 / 264.4	Qualifiers	Cer	95310	d18:1-C22:0
ACBD3KO_2	648.7 / 264.4	Qualifiers	Cer	885900	d18:1-C24:1
ACBD3KO_2	650.7 / 264.4	Qualifiers	Cer	119900	d18:1-C24:0
ACBD3KO_2	714.8 / 264.4	Quantifiers	GlcCer	8634000	IS (d18:1-C17:0)
ACBD3KO_2	700.8 / 264.4	Qualifiers	GlcCer	441900	d18:1-C16:0
ACBD3KO_2	728.8 / 264.4	Qualifiers	GlcCer	109900	d18:1-C18:0
ACBD3KO_2	756.8 / 264.4	Qualifiers	GlcCer	118800	d18:1-C20:0
ACBD3KO_2	784.8 / 264.4	Qualifiers	GlcCer	995900	d18:1-C22:0
ACBD3KO_2	810.8 / 264.4	Qualifiers	GlcCer	6106000	d18:1-C24:1
ACBD3KO_2	812.8 / 264.4	Qualifiers	GlcCer	1082000	d18:1-C24:0
ACBD3KO_2	717.8 / 184.2	Internal Standards	SM	11340000	IS (d18:1-C17:0)
ACBD3KO_2	675.8 / 184.2	Quantifiers	SM	5871000	d18:1-C14:0
ACBD3KO_2	701.8 / 184.2	Qualifiers	SM	1151000	d18:1-C16:1
ACBD3KO_2	703.8 / 184.2	Qualifiers	SM	26490000	d18:1-C16:0
ACBD3KO_2	729.8 / 184.2	Qualifiers	SM	782400	d18:1-C18:1
ACBD3KO_2	731.8 / 184.2	Qualifiers	SM	2104000	d18:1-C18:0
ACBD3KO_2	757.8 / 184.2	Qualifiers	SM	1913000	d18:1-C20:1
ACBD3KO_2	759.8 / 184.2	Qualifiers	SM	1521000	d18:1-C20:0
ACBD3KO_2	785.8 / 184.2	Qualifiers	SM	21900000	d18:1-C22:1
ACBD3KO_2	787.8 / 184.2	Qualifiers	SM	6622000	d18:1-C22:0
ACBD3KO_2	799.8 / 184.2	Qualifiers	SM	388200	d18:1-C23:1
ACBD3KO_2	801.8 / 184.2	Qualifiers	SM	330400	d18:1-C23:0
ACBD3KO_2	813.8 / 184.2	Qualifiers	SM	39340000	d18:1-C24:1
ACBD3KO_2	815.8 / 184.2	Qualifiers	SM	6329000	d18:1-C24:0
ACBD3KO_2	876.8 / 264.4	Internal Standards	LacCer	2992000	IS (d18:1-C17:0)
ACBD3KO_2	862.8 / 264.4	Quantifiers	LacCer	399400	d18:1-C16:0
ACBD3KO_2	890.8 / 264.4	Qualifiers	LacCer	53520	d18:1-C18:0
ACBD3KO_2	918.8 / 264.4	Qualifiers	LacCer	43160	d18:1-C20:0
ACBD3KO_2	946.8 / 264.4	Qualifiers	LacCer	344600	d18:1-C22:0
ACBD3KO_2	972.8 / 264.4	Qualifiers	LacCer	2168000	d18:1-C24:1
ACBD3KO_2	974.8 / 264.4	Qualifiers	LacCer	344500	d18:1-C24:0
ACBD3KO_2	522.7 / 266.4	Qualifiers	Cer	N/A	d18:0-C16:0
ACBD3KO_2	550.5 / 266.4	Qualifiers	Cer	N/A	d18:0-C18:0
ACBD3KO_2	578.7 / 266.4	Qualifiers	Cer	N/A	d18:0-C20:0
ACBD3KO_2	606.7 / 266.4	Qualifiers	Cer	N/A	d18:0-C22:0
ACBD3KO_2	632.6 / 266.4	Qualifiers	Cer	N/A	d18:0-C24:1
ACBD3KO_2	634.7 / 266.4	Qualifiers	Cer	N/A	d18:0-C24:0
ACBD3KO_2	702.8 / 266.4	Qualifiers	GlcCer	10540	d18:0-C16:0
ACBD3KO_2	730.8 / 266.4	Qualifiers	GlcCer	N/A	d18:0-C18:0
ACBD3KO_2	758.8 / 266.4	Qualifiers	GlcCer	N/A	d18:0-C20:0
ACBD3KO_2	786.8 / 266.4	Qualifiers	GlcCer	19040	d18:0-C22:0
ACBD3KO_2	812.8 / 266.4	Qualifiers	GlcCer	115300	d18:0-C24:1
ACBD3KO_2	814.8 / 266.4	Qualifiers	GlcCer	N/A	d18:0-C24:0
ACBD3KO_2	677.8 / 184.2	Qualifiers	SM	149600	d18:0-C14:0
ACBD3KO_2	705.8 / 184.2	Qualifiers	SM	816100	d18:0-C16:0
ACBD3KO_2	733.8 / 184.2	Qualifiers	SM	91400	d18:0-C18:0
ACBD3KO_2	761.8 / 184.2	Qualifiers	SM	40370	d18:0-C20:0
ACBD3KO_2	789.8 / 184.2	Qualifiers	SM	80300	d18:0-C22:0
ACBD3KO_2	803.8 / 184.2	Qualifiers	SM	56270	d18:0-C23:0
ACBD3KO_2	817.8 / 184.2	Qualifiers	SM	47440	d18:0-C24:0
ACBD3KO_2	864.8 / 266.4	Qualifiers	LacCer	7670	d18:0-C16:0
ACBD3KO_2	892.8 / 266.4	Qualifiers	LacCer	N/A	d18:0-C18:0
ACBD3KO_2	920.8 / 266.4	Qualifiers	LacCer	511.3	d18:0-C20:0
ACBD3KO_2	948.8 / 266.4	Qualifiers	LacCer	6954	d18:0-C22:0
ACBD3KO_2	974.8 / 266.4	Qualifiers	LacCer	42190	d18:0-C24:1
ACBD3KO_2	976.8 / 266.4	Qualifiers	LacCer	7118	d18:0-C24:0
ACBD3KO_2	1038.9 / 264.4	Internal Standards	Gb3	646000	IS (d18:1-C17:0)
ACBD3KO_2	1024.9 / 264.4	Quantifiers	Gb3	662100	d18:1-C16:0
ACBD3KO_2	1052.9 / 264.4	Qualifiers	Gb3	75750	d18:1-C18:0
ACBD3KO_2	1080.9 / 264.4	Qualifiers	Gb3	59720	d18:1-C20:0
ACBD3KO_2	1108.9 / 264.4	Qualifiers	Gb3	525000	d18:1-C22:0
ACBD3KO_2	1134.9 / 264.4	Qualifiers	Gb3	3569000	d18:1-C24:1
ACBD3KO_2	1136.9 / 264.4	Qualifiers	Gb3	710000	d18:1-C24:0
ACBD3KO_2	1186.9 / 553.7	Internal Standards	GM3	N/A	IS (d18:1-d5-C18:0)
ACBD3KO_2	1153.9 / 520.7	Quantifiers	GM3	16200	d18:1-C16:0
ACBD3KO_2	1181.9 / 548.7	Qualifiers	GM3	N/A	d18:1-C18:0
ACBD3KO_2	1209.9 / 576.7	Qualifiers	GM3	N/A	d18:1-C20:0
ACBD3KO_2	1237.9 / 604.7	Qualifiers	GM3	8227	d18:1-C22:0
ACBD3KO_2	1263.9 / 630.7	Qualifiers	GM3	73350	d18:1-C24:1
ACBD3KO_2	1265.9 / 632.7	Qualifiers	GM3	3231	d18:1-C24:0
C10orf76_2	286.4 / 250.4	Internal Standards	Sph	51950	IS (C17-sphingosine)
C10orf76_2	300.4 / 264.4	Quantifiers	Sph	3246	d18:1
C10orf76_2	302.5 / 266.4	Qualifiers	Sph	N/A	d18:0
C10orf76_2	552.7 / 264.4	Internal Standards	Cer	4893000	IS (d18:1-C17:0)
C10orf76_2	538.7 / 264.4	Quantifiers	Cer	269200	d18:1-C16:0
C10orf76_2	566.7 / 264.4	Qualifiers	Cer	29170	d18:1-C18:0
C10orf76_2	594.7 / 264.4	Qualifiers	Cer	14090	d18:1-C20:0
C10orf76_2	622.7 / 264.4	Qualifiers	Cer	96840	d18:1-C22:0
C10orf76_2	648.7 / 264.4	Qualifiers	Cer	946100	d18:1-C24:1
C10orf76_2	650.7 / 264.4	Qualifiers	Cer	155900	d18:1-C24:0
C10orf76_2	714.8 / 264.4	Quantifiers	GlcCer	7939000	IS (d18:1-C17:0)
C10orf76_2	700.8 / 264.4	Qualifiers	GlcCer	207000	d18:1-C16:0
C10orf76_2	728.8 / 264.4	Qualifiers	GlcCer	77990	d18:1-C18:0
C10orf76_2	756.8 / 264.4	Qualifiers	GlcCer	83460	d18:1-C20:0
C10orf76_2	784.8 / 264.4	Qualifiers	GlcCer	757600	d18:1-C22:0
C10orf76_2	810.8 / 264.4	Qualifiers	GlcCer	3492000	d18:1-C24:1
C10orf76_2	812.8 / 264.4	Qualifiers	GlcCer	761400	d18:1-C24:0
C10orf76_2	717.8 / 184.2	Internal Standards	SM	11500000	IS (d18:1-C17:0)
C10orf76_2	675.8 / 184.2	Quantifiers	SM	3119000	d18:1-C14:0
C10orf76_2	701.8 / 184.2	Qualifiers	SM	1123000	d18:1-C16:1
C10orf76_2	703.8 / 184.2	Qualifiers	SM	19060000	d18:1-C16:0
C10orf76_2	729.8 / 184.2	Qualifiers	SM	654800	d18:1-C18:1
C10orf76_2	731.8 / 184.2	Qualifiers	SM	2481000	d18:1-C18:0
C10orf76_2	757.8 / 184.2	Qualifiers	SM	1365000	d18:1-C20:1
C10orf76_2	759.8 / 184.2	Qualifiers	SM	1699000	d18:1-C20:0
C10orf76_2	785.8 / 184.2	Qualifiers	SM	17530000	d18:1-C22:1
C10orf76_2	787.8 / 184.2	Qualifiers	SM	7857000	d18:1-C22:0
C10orf76_2	799.8 / 184.2	Qualifiers	SM	379600	d18:1-C23:1
C10orf76_2	801.8 / 184.2	Qualifiers	SM	265800	d18:1-C23:0
C10orf76_2	813.8 / 184.2	Qualifiers	SM	37820000	d18:1-C24:1
C10orf76_2	815.8 / 184.2	Qualifiers	SM	6471000	d18:1-C24:0
C10orf76_2	876.8 / 264.4	Internal Standards	LacCer	2446000	IS (d18:1-C17:0)
C10orf76_2	862.8 / 264.4	Quantifiers	LacCer	82570	d18:1-C16:0
C10orf76_2	890.8 / 264.4	Qualifiers	LacCer	16610	d18:1-C18:0
C10orf76_2	918.8 / 264.4	Qualifiers	LacCer	13780	d18:1-C20:0
C10orf76_2	946.8 / 264.4	Qualifiers	LacCer	105200	d18:1-C22:0
C10orf76_2	972.8 / 264.4	Qualifiers	LacCer	440800	d18:1-C24:1
C10orf76_2	974.8 / 264.4	Qualifiers	LacCer	78990	d18:1-C24:0
C10orf76_2	522.7 / 266.4	Qualifiers	Cer	N/A	d18:0-C16:0
C10orf76_2	550.5 / 266.4	Qualifiers	Cer	N/A	d18:0-C18:0
C10orf76_2	578.7 / 266.4	Qualifiers	Cer	N/A	d18:0-C20:0
C10orf76_2	606.7 / 266.4	Qualifiers	Cer	N/A	d18:0-C22:0
C10orf76_2	632.6 / 266.4	Qualifiers	Cer	N/A	d18:0-C24:1
C10orf76_2	634.7 / 266.4	Qualifiers	Cer	N/A	d18:0-C24:0
C10orf76_2	702.8 / 266.4	Qualifiers	GlcCer	6252	d18:0-C16:0
C10orf76_2	730.8 / 266.4	Qualifiers	GlcCer	N/A	d18:0-C18:0
C10orf76_2	758.8 / 266.4	Qualifiers	GlcCer	N/A	d18:0-C20:0
C10orf76_2	786.8 / 266.4	Qualifiers	GlcCer	15840	d18:0-C22:0
C10orf76_2	812.8 / 266.4	Qualifiers	GlcCer	64930	d18:0-C24:1
C10orf76_2	814.8 / 266.4	Qualifiers	GlcCer	13020	d18:0-C24:0
C10orf76_2	677.8 / 184.2	Qualifiers	SM	85580	d18:0-C14:0
C10orf76_2	705.8 / 184.2	Qualifiers	SM	545100	d18:0-C16:0
C10orf76_2	733.8 / 184.2	Qualifiers	SM	102100	d18:0-C18:0
C10orf76_2	761.8 / 184.2	Qualifiers	SM	33180	d18:0-C20:0
C10orf76_2	789.8 / 184.2	Qualifiers	SM	68590	d18:0-C22:0
C10orf76_2	803.8 / 184.2	Qualifiers	SM	41600	d18:0-C23:0
C10orf76_2	817.8 / 184.2	Qualifiers	SM	36350	d18:0-C24:0
C10orf76_2	864.8 / 266.4	Qualifiers	LacCer	N/A	d18:0-C16:0
C10orf76_2	892.8 / 266.4	Qualifiers	LacCer	N/A	d18:0-C18:0
C10orf76_2	920.8 / 266.4	Qualifiers	LacCer	N/A	d18:0-C20:0
C10orf76_2	948.8 / 266.4	Qualifiers	LacCer	1963	d18:0-C22:0
C10orf76_2	974.8 / 266.4	Qualifiers	LacCer	6248	d18:0-C24:1
C10orf76_2	976.8 / 266.4	Qualifiers	LacCer	N/A	d18:0-C24:0
C10orf76_2	1038.9 / 264.4	Internal Standards	Gb3	687200	IS (d18:1-C17:0)
C10orf76_2	1024.9 / 264.4	Quantifiers	Gb3	302500	d18:1-C16:0
C10orf76_2	1052.9 / 264.4	Qualifiers	Gb3	52380	d18:1-C18:0
C10orf76_2	1080.9 / 264.4	Qualifiers	Gb3	48160	d18:1-C20:0
C10orf76_2	1108.9 / 264.4	Qualifiers	Gb3	389700	d18:1-C22:0
C10orf76_2	1134.9 / 264.4	Qualifiers	Gb3	2211000	d18:1-C24:1
C10orf76_2	1136.9 / 264.4	Qualifiers	Gb3	460300	d18:1-C24:0
C10orf76_2	1186.9 / 553.7	Internal Standards	GM3	N/A	IS (d18:1-d5-C18:0)
C10orf76_2	1153.9 / 520.7	Quantifiers	GM3	8655	d18:1-C16:0
C10orf76_2	1181.9 / 548.7	Qualifiers	GM3	N/A	d18:1-C18:0
C10orf76_2	1209.9 / 576.7	Qualifiers	GM3	1536	d18:1-C20:0
C10orf76_2	1237.9 / 604.7	Qualifiers	GM3	10620	d18:1-C22:0
C10orf76_2	1263.9 / 630.7	Qualifiers	GM3	45650	d18:1-C24:1
C10orf76_2	1265.9 / 632.7	Qualifiers	GM3	2568	d18:1-C24:0
ACDKO_2	286.4 / 250.4	Internal Standards	Sph	48680	IS (C17-sphingosine)
ACDKO_2	300.4 / 264.4	Quantifiers	Sph	3951	d18:1
ACDKO_2	302.5 / 266.4	Qualifiers	Sph	N/A	d18:0
ACDKO_2	552.7 / 264.4	Internal Standards	Cer	4674000	IS (d18:1-C17:0)
ACDKO_2	538.7 / 264.4	Quantifiers	Cer	235200	d18:1-C16:0
ACDKO_2	566.7 / 264.4	Qualifiers	Cer	29520	d18:1-C18:0
ACDKO_2	594.7 / 264.4	Qualifiers	Cer	17150	d18:1-C20:0
ACDKO_2	622.7 / 264.4	Qualifiers	Cer	105000	d18:1-C22:0
ACDKO_2	648.7 / 264.4	Qualifiers	Cer	1001000	d18:1-C24:1
ACDKO_2	650.7 / 264.4	Qualifiers	Cer	149100	d18:1-C24:0
ACDKO_2	714.8 / 264.4	Quantifiers	GlcCer	6747000	IS (d18:1-C17:0)
ACDKO_2	700.8 / 264.4	Qualifiers	GlcCer	278000	d18:1-C16:0
ACDKO_2	728.8 / 264.4	Qualifiers	GlcCer	88280	d18:1-C18:0
ACDKO_2	756.8 / 264.4	Qualifiers	GlcCer	91590	d18:1-C20:0
ACDKO_2	784.8 / 264.4	Qualifiers	GlcCer	798700	d18:1-C22:0
ACDKO_2	810.8 / 264.4	Qualifiers	GlcCer	4993000	d18:1-C24:1
ACDKO_2	812.8 / 264.4	Qualifiers	GlcCer	1026000	d18:1-C24:0
ACDKO_2	717.8 / 184.2	Internal Standards	SM	11040000	IS (d18:1-C17:0)
ACDKO_2	675.8 / 184.2	Quantifiers	SM	2723000	d18:1-C14:0
ACDKO_2	701.8 / 184.2	Qualifiers	SM	686000	d18:1-C16:1
ACDKO_2	703.8 / 184.2	Qualifiers	SM	13590000	d18:1-C16:0
ACDKO_2	729.8 / 184.2	Qualifiers	SM	429600	d18:1-C18:1
ACDKO_2	731.8 / 184.2	Qualifiers	SM	1414000	d18:1-C18:0
ACDKO_2	757.8 / 184.2	Qualifiers	SM	1633000	d18:1-C20:1
ACDKO_2	759.8 / 184.2	Qualifiers	SM	1181000	d18:1-C20:0
ACDKO_2	785.8 / 184.2	Qualifiers	SM	17040000	d18:1-C22:1
ACDKO_2	787.8 / 184.2	Qualifiers	SM	5524000	d18:1-C22:0
ACDKO_2	799.8 / 184.2	Qualifiers	SM	392900	d18:1-C23:1
ACDKO_2	801.8 / 184.2	Qualifiers	SM	200400	d18:1-C23:0
ACDKO_2	813.8 / 184.2	Qualifiers	SM	29590000	d18:1-C24:1
ACDKO_2	815.8 / 184.2	Qualifiers	SM	5094000	d18:1-C24:0
ACDKO_2	876.8 / 264.4	Internal Standards	LacCer	2621000	IS (d18:1-C17:0)
ACDKO_2	862.8 / 264.4	Quantifiers	LacCer	166900	d18:1-C16:0
ACDKO_2	890.8 / 264.4	Qualifiers	LacCer	28770	d18:1-C18:0
ACDKO_2	918.8 / 264.4	Qualifiers	LacCer	25420	d18:1-C20:0
ACDKO_2	946.8 / 264.4	Qualifiers	LacCer	194200	d18:1-C22:0
ACDKO_2	972.8 / 264.4	Qualifiers	LacCer	1150000	d18:1-C24:1
ACDKO_2	974.8 / 264.4	Qualifiers	LacCer	194200	d18:1-C24:0
ACDKO_2	522.7 / 266.4	Qualifiers	Cer	N/A	d18:0-C16:0
ACDKO_2	550.5 / 266.4	Qualifiers	Cer	N/A	d18:0-C18:0
ACDKO_2	578.7 / 266.4	Qualifiers	Cer	N/A	d18:0-C20:0
ACDKO_2	606.7 / 266.4	Qualifiers	Cer	N/A	d18:0-C22:0
ACDKO_2	632.6 / 266.4	Qualifiers	Cer	N/A	d18:0-C24:1
ACDKO_2	634.7 / 266.4	Qualifiers	Cer	N/A	d18:0-C24:0
ACDKO_2	702.8 / 266.4	Qualifiers	GlcCer	5652	d18:0-C16:0
ACDKO_2	730.8 / 266.4	Qualifiers	GlcCer	N/A	d18:0-C18:0
ACDKO_2	758.8 / 266.4	Qualifiers	GlcCer	N/A	d18:0-C20:0
ACDKO_2	786.8 / 266.4	Qualifiers	GlcCer	15030	d18:0-C22:0
ACDKO_2	812.8 / 266.4	Qualifiers	GlcCer	97040	d18:0-C24:1
ACDKO_2	814.8 / 266.4	Qualifiers	GlcCer	15680	d18:0-C24:0
ACDKO_2	677.8 / 184.2	Qualifiers	SM	53920	d18:0-C14:0
ACDKO_2	705.8 / 184.2	Qualifiers	SM	257200	d18:0-C16:0
ACDKO_2	733.8 / 184.2	Qualifiers	SM	40020	d18:0-C18:0
ACDKO_2	761.8 / 184.2	Qualifiers	SM	17500	d18:0-C20:0
ACDKO_2	789.8 / 184.2	Qualifiers	SM	50410	d18:0-C22:0
ACDKO_2	803.8 / 184.2	Qualifiers	SM	23800	d18:0-C23:0
ACDKO_2	817.8 / 184.2	Qualifiers	SM	25000	d18:0-C24:0
ACDKO_2	864.8 / 266.4	Qualifiers	LacCer	N/A	d18:0-C16:0
ACDKO_2	892.8 / 266.4	Qualifiers	LacCer	N/A	d18:0-C18:0
ACDKO_2	920.8 / 266.4	Qualifiers	LacCer	N/A	d18:0-C20:0
ACDKO_2	948.8 / 266.4	Qualifiers	LacCer	3133	d18:0-C22:0
ACDKO_2	974.8 / 266.4	Qualifiers	LacCer	17760	d18:0-C24:1
ACDKO_2	976.8 / 266.4	Qualifiers	LacCer	N/A	d18:0-C24:0
ACDKO_2	1038.9 / 264.4	Internal Standards	Gb3	688700	IS (d18:1-C17:0)
ACDKO_2	1024.9 / 264.4	Quantifiers	Gb3	515100	d18:1-C16:0
ACDKO_2	1052.9 / 264.4	Qualifiers	Gb3	71610	d18:1-C18:0
ACDKO_2	1080.9 / 264.4	Qualifiers	Gb3	74880	d18:1-C20:0
ACDKO_2	1108.9 / 264.4	Qualifiers	Gb3	632400	d18:1-C22:0
ACDKO_2	1134.9 / 264.4	Qualifiers	Gb3	4197000	d18:1-C24:1
ACDKO_2	1136.9 / 264.4	Qualifiers	Gb3	966800	d18:1-C24:0
ACDKO_2	1186.9 / 553.7	Internal Standards	GM3	N/A	IS (d18:1-d5-C18:0)
ACDKO_2	1153.9 / 520.7	Quantifiers	GM3	12230	d18:1-C16:0
ACDKO_2	1181.9 / 548.7	Qualifiers	GM3	N/A	d18:1-C18:0
ACDKO_2	1209.9 / 576.7	Qualifiers	GM3	N/A	d18:1-C20:0
ACDKO_2	1237.9 / 604.7	Qualifiers	GM3	16590	d18:1-C22:0
ACDKO_2	1263.9 / 630.7	Qualifiers	GM3	106300	d18:1-C24:1
ACDKO_2	1265.9 / 632.7	Qualifiers	GM3	8883	d18:1-C24:0
parent_3	286.4 / 250.4	Internal Standards	Sph	60520	IS (C17-sphingosine)
parent_3	300.4 / 264.4	Quantifiers	Sph	5150	d18:1
parent_3	302.5 / 266.4	Qualifiers	Sph	N/A	d18:0
parent_3	552.7 / 264.4	Internal Standards	Cer	4832000	IS (d18:1-C17:0)
parent_3	538.7 / 264.4	Quantifiers	Cer	945400	d18:1-C16:0
parent_3	566.7 / 264.4	Qualifiers	Cer	58480	d18:1-C18:0
parent_3	594.7 / 264.4	Qualifiers	Cer	29380	d18:1-C20:0
parent_3	622.7 / 264.4	Qualifiers	Cer	158200	d18:1-C22:0
parent_3	648.7 / 264.4	Qualifiers	Cer	1443000	d18:1-C24:1
parent_3	650.7 / 264.4	Qualifiers	Cer	141400	d18:1-C24:0
parent_3	714.8 / 264.4	Quantifiers	GlcCer	6888000	IS (d18:1-C17:0)
parent_3	700.8 / 264.4	Qualifiers	GlcCer	932600	d18:1-C16:0
parent_3	728.8 / 264.4	Qualifiers	GlcCer	164700	d18:1-C18:0
parent_3	756.8 / 264.4	Qualifiers	GlcCer	173400	d18:1-C20:0
parent_3	784.8 / 264.4	Qualifiers	GlcCer	1104000	d18:1-C22:0
parent_3	810.8 / 264.4	Qualifiers	GlcCer	6028000	d18:1-C24:1
parent_3	812.8 / 264.4	Qualifiers	GlcCer	800500	d18:1-C24:0
parent_3	717.8 / 184.2	Internal Standards	SM	6954000	IS (d18:1-C17:0)
parent_3	675.8 / 184.2	Quantifiers	SM	11830000	d18:1-C14:0
parent_3	701.8 / 184.2	Qualifiers	SM	2579000	d18:1-C16:1
parent_3	703.8 / 184.2	Qualifiers	SM	45000000	d18:1-C16:0
parent_3	729.8 / 184.2	Qualifiers	SM	1787000	d18:1-C18:1
parent_3	731.8 / 184.2	Qualifiers	SM	3345000	d18:1-C18:0
parent_3	757.8 / 184.2	Qualifiers	SM	3375000	d18:1-C20:1
parent_3	759.8 / 184.2	Qualifiers	SM	2210000	d18:1-C20:0
parent_3	785.8 / 184.2	Qualifiers	SM	35760000	d18:1-C22:1
parent_3	787.8 / 184.2	Qualifiers	SM	9854000	d18:1-C22:0
parent_3	799.8 / 184.2	Qualifiers	SM	517800	d18:1-C23:1
parent_3	801.8 / 184.2	Qualifiers	SM	498600	d18:1-C23:0
parent_3	813.8 / 184.2	Qualifiers	SM	49240000	d18:1-C24:1
parent_3	815.8 / 184.2	Qualifiers	SM	7866000	d18:1-C24:0
parent_3	876.8 / 264.4	Internal Standards	LacCer	2526000	IS (d18:1-C17:0)
parent_3	862.8 / 264.4	Quantifiers	LacCer	424700	d18:1-C16:0
parent_3	890.8 / 264.4	Qualifiers	LacCer	51890	d18:1-C18:0
parent_3	918.8 / 264.4	Qualifiers	LacCer	41400	d18:1-C20:0
parent_3	946.8 / 264.4	Qualifiers	LacCer	254800	d18:1-C22:0
parent_3	972.8 / 264.4	Qualifiers	LacCer	1450000	d18:1-C24:1
parent_3	974.8 / 264.4	Qualifiers	LacCer	198100	d18:1-C24:0
parent_3	522.7 / 266.4	Qualifiers	Cer	7711	d18:0-C16:0
parent_3	550.5 / 266.4	Qualifiers	Cer	N/A	d18:0-C18:0
parent_3	578.7 / 266.4	Qualifiers	Cer	N/A	d18:0-C20:0
parent_3	606.7 / 266.4	Qualifiers	Cer	N/A	d18:0-C22:0
parent_3	632.6 / 266.4	Qualifiers	Cer	1319	d18:0-C24:1
parent_3	634.7 / 266.4	Qualifiers	Cer	N/A	d18:0-C24:0
parent_3	702.8 / 266.4	Qualifiers	GlcCer	28740	d18:0-C16:0
parent_3	730.8 / 266.4	Qualifiers	GlcCer	N/A	d18:0-C18:0
parent_3	758.8 / 266.4	Qualifiers	GlcCer	N/A	d18:0-C20:0
parent_3	786.8 / 266.4	Qualifiers	GlcCer	23080	d18:0-C22:0
parent_3	812.8 / 266.4	Qualifiers	GlcCer	116600	d18:0-C24:1
parent_3	814.8 / 266.4	Qualifiers	GlcCer	12420	d18:0-C24:0
parent_3	677.8 / 184.2	Qualifiers	SM	454900	d18:0-C14:0
parent_3	705.8 / 184.2	Qualifiers	SM	2652000	d18:0-C16:0
parent_3	733.8 / 184.2	Qualifiers	SM	256700	d18:0-C18:0
parent_3	761.8 / 184.2	Qualifiers	SM	111400	d18:0-C20:0
parent_3	789.8 / 184.2	Qualifiers	SM	302200	d18:0-C22:0
parent_3	803.8 / 184.2	Qualifiers	SM	92430	d18:0-C23:0
parent_3	817.8 / 184.2	Qualifiers	SM	116800	d18:0-C24:0
parent_3	864.8 / 266.4	Qualifiers	LacCer	8531	d18:0-C16:0
parent_3	892.8 / 266.4	Qualifiers	LacCer	528.4	d18:0-C18:0
parent_3	920.8 / 266.4	Qualifiers	LacCer	N/A	d18:0-C20:0
parent_3	948.8 / 266.4	Qualifiers	LacCer	4256	d18:0-C22:0
parent_3	974.8 / 266.4	Qualifiers	LacCer	25840	d18:0-C24:1
parent_3	976.8 / 266.4	Qualifiers	LacCer	N/A	d18:0-C24:0
parent_3	1038.9 / 264.4	Internal Standards	Gb3	699000	IS (d18:1-C17:0)
parent_3	1024.9 / 264.4	Quantifiers	Gb3	913800	d18:1-C16:0
parent_3	1052.9 / 264.4	Qualifiers	Gb3	89190	d18:1-C18:0
parent_3	1080.9 / 264.4	Qualifiers	Gb3	83040	d18:1-C20:0
parent_3	1108.9 / 264.4	Qualifiers	Gb3	562700	d18:1-C22:0
parent_3	1134.9 / 264.4	Qualifiers	Gb3	3105000	d18:1-C24:1
parent_3	1136.9 / 264.4	Qualifiers	Gb3	555400	d18:1-C24:0
parent_3	1186.9 / 553.7	Internal Standards	GM3	N/A	IS (d18:1-d5-C18:0)
parent_3	1153.9 / 520.7	Quantifiers	GM3	25760	d18:1-C16:0
parent_3	1181.9 / 548.7	Qualifiers	GM3	N/A	d18:1-C18:0
parent_3	1209.9 / 576.7	Qualifiers	GM3	N/A	d18:1-C20:0
parent_3	1237.9 / 604.7	Qualifiers	GM3	12120	d18:1-C22:0
parent_3	1263.9 / 630.7	Qualifiers	GM3	65320	d18:1-C24:1
parent_3	1265.9 / 632.7	Qualifiers	GM3	3972	d18:1-C24:0
PI4KBKO_3	286.4 / 250.4	Internal Standards	Sph	51030	IS (C17-sphingosine)
PI4KBKO_3	300.4 / 264.4	Quantifiers	Sph	2939	d18:1
PI4KBKO_3	302.5 / 266.4	Qualifiers	Sph	N/A	d18:0
PI4KBKO_3	552.7 / 264.4	Internal Standards	Cer	3885000	IS (d18:1-C17:0)
PI4KBKO_3	538.7 / 264.4	Quantifiers	Cer	241700	d18:1-C16:0
PI4KBKO_3	566.7 / 264.4	Qualifiers	Cer	25100	d18:1-C18:0
PI4KBKO_3	594.7 / 264.4	Qualifiers	Cer	18820	d18:1-C20:0
PI4KBKO_3	622.7 / 264.4	Qualifiers	Cer	94610	d18:1-C22:0
PI4KBKO_3	648.7 / 264.4	Qualifiers	Cer	608100	d18:1-C24:1
PI4KBKO_3	650.7 / 264.4	Qualifiers	Cer	79680	d18:1-C24:0
PI4KBKO_3	714.8 / 264.4	Quantifiers	GlcCer	5492000	IS (d18:1-C17:0)
PI4KBKO_3	700.8 / 264.4	Qualifiers	GlcCer	308900	d18:1-C16:0
PI4KBKO_3	728.8 / 264.4	Qualifiers	GlcCer	90940	d18:1-C18:0
PI4KBKO_3	756.8 / 264.4	Qualifiers	GlcCer	92430	d18:1-C20:0
PI4KBKO_3	784.8 / 264.4	Qualifiers	GlcCer	697400	d18:1-C22:0
PI4KBKO_3	810.8 / 264.4	Qualifiers	GlcCer	2679000	d18:1-C24:1
PI4KBKO_3	812.8 / 264.4	Qualifiers	GlcCer	517900	d18:1-C24:0
PI4KBKO_3	717.8 / 184.2	Internal Standards	SM	9196000	IS (d18:1-C17:0)
PI4KBKO_3	675.8 / 184.2	Quantifiers	SM	4582000	d18:1-C14:0
PI4KBKO_3	701.8 / 184.2	Qualifiers	SM	1196000	d18:1-C16:1
PI4KBKO_3	703.8 / 184.2	Qualifiers	SM	19610000	d18:1-C16:0
PI4KBKO_3	729.8 / 184.2	Qualifiers	SM	758300	d18:1-C18:1
PI4KBKO_3	731.8 / 184.2	Qualifiers	SM	2124000	d18:1-C18:0
PI4KBKO_3	757.8 / 184.2	Qualifiers	SM	1965000	d18:1-C20:1
PI4KBKO_3	759.8 / 184.2	Qualifiers	SM	1694000	d18:1-C20:0
PI4KBKO_3	785.8 / 184.2	Qualifiers	SM	19580000	d18:1-C22:1
PI4KBKO_3	787.8 / 184.2	Qualifiers	SM	6519000	d18:1-C22:0
PI4KBKO_3	799.8 / 184.2	Qualifiers	SM	303000	d18:1-C23:1
PI4KBKO_3	801.8 / 184.2	Qualifiers	SM	226200	d18:1-C23:0
PI4KBKO_3	813.8 / 184.2	Qualifiers	SM	24900000	d18:1-C24:1
PI4KBKO_3	815.8 / 184.2	Qualifiers	SM	3936000	d18:1-C24:0
PI4KBKO_3	876.8 / 264.4	Internal Standards	LacCer	2454000	IS (d18:1-C17:0)
PI4KBKO_3	862.8 / 264.4	Quantifiers	LacCer	130000	d18:1-C16:0
PI4KBKO_3	890.8 / 264.4	Qualifiers	LacCer	22260	d18:1-C18:0
PI4KBKO_3	918.8 / 264.4	Qualifiers	LacCer	23130	d18:1-C20:0
PI4KBKO_3	946.8 / 264.4	Qualifiers	LacCer	164900	d18:1-C22:0
PI4KBKO_3	972.8 / 264.4	Qualifiers	LacCer	596600	d18:1-C24:1
PI4KBKO_3	974.8 / 264.4	Qualifiers	LacCer	106900	d18:1-C24:0
PI4KBKO_3	522.7 / 266.4	Qualifiers	Cer	N/A	d18:0-C16:0
PI4KBKO_3	550.5 / 266.4	Qualifiers	Cer	N/A	d18:0-C18:0
PI4KBKO_3	578.7 / 266.4	Qualifiers	Cer	N/A	d18:0-C20:0
PI4KBKO_3	606.7 / 266.4	Qualifiers	Cer	N/A	d18:0-C22:0
PI4KBKO_3	632.6 / 266.4	Qualifiers	Cer	N/A	d18:0-C24:1
PI4KBKO_3	634.7 / 266.4	Qualifiers	Cer	N/A	d18:0-C24:0
PI4KBKO_3	702.8 / 266.4	Qualifiers	GlcCer	N/A	d18:0-C16:0
PI4KBKO_3	730.8 / 266.4	Qualifiers	GlcCer	N/A	d18:0-C18:0
PI4KBKO_3	758.8 / 266.4	Qualifiers	GlcCer	N/A	d18:0-C20:0
PI4KBKO_3	786.8 / 266.4	Qualifiers	GlcCer	13090	d18:0-C22:0
PI4KBKO_3	812.8 / 266.4	Qualifiers	GlcCer	51470	d18:0-C24:1
PI4KBKO_3	814.8 / 266.4	Qualifiers	GlcCer	9148	d18:0-C24:0
PI4KBKO_3	677.8 / 184.2	Qualifiers	SM	178600	d18:0-C14:0
PI4KBKO_3	705.8 / 184.2	Qualifiers	SM	709400	d18:0-C16:0
PI4KBKO_3	733.8 / 184.2	Qualifiers	SM	98010	d18:0-C18:0
PI4KBKO_3	761.8 / 184.2	Qualifiers	SM	39160	d18:0-C20:0
PI4KBKO_3	789.8 / 184.2	Qualifiers	SM	88910	d18:0-C22:0
PI4KBKO_3	803.8 / 184.2	Qualifiers	SM	36410	d18:0-C23:0
PI4KBKO_3	817.8 / 184.2	Qualifiers	SM	27500	d18:0-C24:0
PI4KBKO_3	864.8 / 266.4	Qualifiers	LacCer	2963	d18:0-C16:0
PI4KBKO_3	892.8 / 266.4	Qualifiers	LacCer	N/A	d18:0-C18:0
PI4KBKO_3	920.8 / 266.4	Qualifiers	LacCer	N/A	d18:0-C20:0
PI4KBKO_3	948.8 / 266.4	Qualifiers	LacCer	N/A	d18:0-C22:0
PI4KBKO_3	974.8 / 266.4	Qualifiers	LacCer	10740	d18:0-C24:1
PI4KBKO_3	976.8 / 266.4	Qualifiers	LacCer	1852	d18:0-C24:0
PI4KBKO_3	1038.9 / 264.4	Internal Standards	Gb3	635900	IS (d18:1-C17:0)
PI4KBKO_3	1024.9 / 264.4	Quantifiers	Gb3	397400	d18:1-C16:0
PI4KBKO_3	1052.9 / 264.4	Qualifiers	Gb3	69800	d18:1-C18:0
PI4KBKO_3	1080.9 / 264.4	Qualifiers	Gb3	62380	d18:1-C20:0
PI4KBKO_3	1108.9 / 264.4	Qualifiers	Gb3	475400	d18:1-C22:0
PI4KBKO_3	1134.9 / 264.4	Qualifiers	Gb3	2145000	d18:1-C24:1
PI4KBKO_3	1136.9 / 264.4	Qualifiers	Gb3	423200	d18:1-C24:0
PI4KBKO_3	1186.9 / 553.7	Internal Standards	GM3	N/A	IS (d18:1-d5-C18:0)
PI4KBKO_3	1153.9 / 520.7	Quantifiers	GM3	16000	d18:1-C16:0
PI4KBKO_3	1181.9 / 548.7	Qualifiers	GM3	N/A	d18:1-C18:0
PI4KBKO_3	1209.9 / 576.7	Qualifiers	GM3	N/A	d18:1-C20:0
PI4KBKO_3	1237.9 / 604.7	Qualifiers	GM3	14330	d18:1-C22:0
PI4KBKO_3	1263.9 / 630.7	Qualifiers	GM3	52640	d18:1-C24:1
PI4KBKO_3	1265.9 / 632.7	Qualifiers	GM3	3013	d18:1-C24:0
ACBD3KO_3	286.4 / 250.4	Internal Standards	Sph	56240	IS (C17-sphingosine)
ACBD3KO_3	300.4 / 264.4	Quantifiers	Sph	4894	d18:1
ACBD3KO_3	302.5 / 266.4	Qualifiers	Sph	N/A	d18:0
ACBD3KO_3	552.7 / 264.4	Internal Standards	Cer	5051000	IS (d18:1-C17:0)
ACBD3KO_3	538.7 / 264.4	Quantifiers	Cer	1191000	d18:1-C16:0
ACBD3KO_3	566.7 / 264.4	Qualifiers	Cer	75900	d18:1-C18:0
ACBD3KO_3	594.7 / 264.4	Qualifiers	Cer	34920	d18:1-C20:0
ACBD3KO_3	622.7 / 264.4	Qualifiers	Cer	137600	d18:1-C22:0
ACBD3KO_3	648.7 / 264.4	Qualifiers	Cer	1002000	d18:1-C24:1
ACBD3KO_3	650.7 / 264.4	Qualifiers	Cer	77050	d18:1-C24:0
ACBD3KO_3	714.8 / 264.4	Quantifiers	GlcCer	8280000	IS (d18:1-C17:0)
ACBD3KO_3	700.8 / 264.4	Qualifiers	GlcCer	916300	d18:1-C16:0
ACBD3KO_3	728.8 / 264.4	Qualifiers	GlcCer	193800	d18:1-C18:0
ACBD3KO_3	756.8 / 264.4	Qualifiers	GlcCer	204400	d18:1-C20:0
ACBD3KO_3	784.8 / 264.4	Qualifiers	GlcCer	957300	d18:1-C22:0
ACBD3KO_3	810.8 / 264.4	Qualifiers	GlcCer	4687000	d18:1-C24:1
ACBD3KO_3	812.8 / 264.4	Qualifiers	GlcCer	603000	d18:1-C24:0
ACBD3KO_3	717.8 / 184.2	Internal Standards	SM	9689000	IS (d18:1-C17:0)
ACBD3KO_3	675.8 / 184.2	Quantifiers	SM	10750000	d18:1-C14:0
ACBD3KO_3	701.8 / 184.2	Qualifiers	SM	2530000	d18:1-C16:1
ACBD3KO_3	703.8 / 184.2	Qualifiers	SM	39520000	d18:1-C16:0
ACBD3KO_3	729.8 / 184.2	Qualifiers	SM	1778000	d18:1-C18:1
ACBD3KO_3	731.8 / 184.2	Qualifiers	SM	3425000	d18:1-C18:0
ACBD3KO_3	757.8 / 184.2	Qualifiers	SM	3238000	d18:1-C20:1
ACBD3KO_3	759.8 / 184.2	Qualifiers	SM	2125000	d18:1-C20:0
ACBD3KO_3	785.8 / 184.2	Qualifiers	SM	27940000	d18:1-C22:1
ACBD3KO_3	787.8 / 184.2	Qualifiers	SM	7338000	d18:1-C22:0
ACBD3KO_3	799.8 / 184.2	Qualifiers	SM	354300	d18:1-C23:1
ACBD3KO_3	801.8 / 184.2	Qualifiers	SM	318900	d18:1-C23:0
ACBD3KO_3	813.8 / 184.2	Qualifiers	SM	33860000	d18:1-C24:1
ACBD3KO_3	815.8 / 184.2	Qualifiers	SM	4893000	d18:1-C24:0
ACBD3KO_3	876.8 / 264.4	Internal Standards	LacCer	2751000	IS (d18:1-C17:0)
ACBD3KO_3	862.8 / 264.4	Quantifiers	LacCer	602700	d18:1-C16:0
ACBD3KO_3	890.8 / 264.4	Qualifiers	LacCer	71850	d18:1-C18:0
ACBD3KO_3	918.8 / 264.4	Qualifiers	LacCer	51580	d18:1-C20:0
ACBD3KO_3	946.8 / 264.4	Qualifiers	LacCer	288200	d18:1-C22:0
ACBD3KO_3	972.8 / 264.4	Qualifiers	LacCer	1357000	d18:1-C24:1
ACBD3KO_3	974.8 / 264.4	Qualifiers	LacCer	191500	d18:1-C24:0
ACBD3KO_3	522.7 / 266.4	Qualifiers	Cer	7659	d18:0-C16:0
ACBD3KO_3	550.5 / 266.4	Qualifiers	Cer	N/A	d18:0-C18:0
ACBD3KO_3	578.7 / 266.4	Qualifiers	Cer	N/A	d18:0-C20:0
ACBD3KO_3	606.7 / 266.4	Qualifiers	Cer	N/A	d18:0-C22:0
ACBD3KO_3	632.6 / 266.4	Qualifiers	Cer	N/A	d18:0-C24:1
ACBD3KO_3	634.7 / 266.4	Qualifiers	Cer	N/A	d18:0-C24:0
ACBD3KO_3	702.8 / 266.4	Qualifiers	GlcCer	23520	d18:0-C16:0
ACBD3KO_3	730.8 / 266.4	Qualifiers	GlcCer	N/A	d18:0-C18:0
ACBD3KO_3	758.8 / 266.4	Qualifiers	GlcCer	N/A	d18:0-C20:0
ACBD3KO_3	786.8 / 266.4	Qualifiers	GlcCer	19370	d18:0-C22:0
ACBD3KO_3	812.8 / 266.4	Qualifiers	GlcCer	90920	d18:0-C24:1
ACBD3KO_3	814.8 / 266.4	Qualifiers	GlcCer	9994	d18:0-C24:0
ACBD3KO_3	677.8 / 184.2	Qualifiers	SM	526200	d18:0-C14:0
ACBD3KO_3	705.8 / 184.2	Qualifiers	SM	2463000	d18:0-C16:0
ACBD3KO_3	733.8 / 184.2	Qualifiers	SM	235400	d18:0-C18:0
ACBD3KO_3	761.8 / 184.2	Qualifiers	SM	82870	d18:0-C20:0
ACBD3KO_3	789.8 / 184.2	Qualifiers	SM	156800	d18:0-C22:0
ACBD3KO_3	803.8 / 184.2	Qualifiers	SM	45130	d18:0-C23:0
ACBD3KO_3	817.8 / 184.2	Qualifiers	SM	58140	d18:0-C24:0
ACBD3KO_3	864.8 / 266.4	Qualifiers	LacCer	10440	d18:0-C16:0
ACBD3KO_3	892.8 / 266.4	Qualifiers	LacCer	340.3	d18:0-C18:0
ACBD3KO_3	920.8 / 266.4	Qualifiers	LacCer	N/A	d18:0-C20:0
ACBD3KO_3	948.8 / 266.4	Qualifiers	LacCer	6067	d18:0-C22:0
ACBD3KO_3	974.8 / 266.4	Qualifiers	LacCer	25010	d18:0-C24:1
ACBD3KO_3	976.8 / 266.4	Qualifiers	LacCer	1320	d18:0-C24:0
ACBD3KO_3	1038.9 / 264.4	Internal Standards	Gb3	758800	IS (d18:1-C17:0)
ACBD3KO_3	1024.9 / 264.4	Quantifiers	Gb3	908400	d18:1-C16:0
ACBD3KO_3	1052.9 / 264.4	Qualifiers	Gb3	110700	d18:1-C18:0
ACBD3KO_3	1080.9 / 264.4	Qualifiers	Gb3	84780	d18:1-C20:0
ACBD3KO_3	1108.9 / 264.4	Qualifiers	Gb3	494600	d18:1-C22:0
ACBD3KO_3	1134.9 / 264.4	Qualifiers	Gb3	2229000	d18:1-C24:1
ACBD3KO_3	1136.9 / 264.4	Qualifiers	Gb3	424700	d18:1-C24:0
ACBD3KO_3	1186.9 / 553.7	Internal Standards	GM3	N/A	IS (d18:1-d5-C18:0)
ACBD3KO_3	1153.9 / 520.7	Quantifiers	GM3	30650	d18:1-C16:0
ACBD3KO_3	1181.9 / 548.7	Qualifiers	GM3	615	d18:1-C18:0
ACBD3KO_3	1209.9 / 576.7	Qualifiers	GM3	N/A	d18:1-C20:0
ACBD3KO_3	1237.9 / 604.7	Qualifiers	GM3	9351	d18:1-C22:0
ACBD3KO_3	1263.9 / 630.7	Qualifiers	GM3	52290	d18:1-C24:1
ACBD3KO_3	1265.9 / 632.7	Qualifiers	GM3	1949	d18:1-C24:0
C10orf76KO_3	286.4 / 250.4	Internal Standards	Sph	60690	IS (C17-sphingosine)
C10orf76KO_3	300.4 / 264.4	Quantifiers	Sph	6110	d18:1
C10orf76KO_3	302.5 / 266.4	Qualifiers	Sph	N/A	d18:0
C10orf76KO_3	552.7 / 264.4	Internal Standards	Cer	5914000	IS (d18:1-C17:0)
C10orf76KO_3	538.7 / 264.4	Quantifiers	Cer	1506000	d18:1-C16:0
C10orf76KO_3	566.7 / 264.4	Qualifiers	Cer	164600	d18:1-C18:0
C10orf76KO_3	594.7 / 264.4	Qualifiers	Cer	56780	d18:1-C20:0
C10orf76KO_3	622.7 / 264.4	Qualifiers	Cer	309000	d18:1-C22:0
C10orf76KO_3	648.7 / 264.4	Qualifiers	Cer	1957000	d18:1-C24:1
C10orf76KO_3	650.7 / 264.4	Qualifiers	Cer	205900	d18:1-C24:0
C10orf76KO_3	714.8 / 264.4	Quantifiers	GlcCer	7719000	IS (d18:1-C17:0)
C10orf76KO_3	700.8 / 264.4	Qualifiers	GlcCer	1072000	d18:1-C16:0
C10orf76KO_3	728.8 / 264.4	Qualifiers	GlcCer	340000	d18:1-C18:0
C10orf76KO_3	756.8 / 264.4	Qualifiers	GlcCer	309700	d18:1-C20:0
C10orf76KO_3	784.8 / 264.4	Qualifiers	GlcCer	1733000	d18:1-C22:0
C10orf76KO_3	810.8 / 264.4	Qualifiers	GlcCer	7696000	d18:1-C24:1
C10orf76KO_3	812.8 / 264.4	Qualifiers	GlcCer	1115000	d18:1-C24:0
C10orf76KO_3	717.8 / 184.2	Internal Standards	SM	7446000	IS (d18:1-C17:0)
C10orf76KO_3	675.8 / 184.2	Quantifiers	SM	9920000	d18:1-C14:0
C10orf76KO_3	701.8 / 184.2	Qualifiers	SM	3442000	d18:1-C16:1
C10orf76KO_3	703.8 / 184.2	Qualifiers	SM	42900000	d18:1-C16:0
C10orf76KO_3	729.8 / 184.2	Qualifiers	SM	2139000	d18:1-C18:1
C10orf76KO_3	731.8 / 184.2	Qualifiers	SM	5975000	d18:1-C18:0
C10orf76KO_3	757.8 / 184.2	Qualifiers	SM	3057000	d18:1-C20:1
C10orf76KO_3	759.8 / 184.2	Qualifiers	SM	3092000	d18:1-C20:0
C10orf76KO_3	785.8 / 184.2	Qualifiers	SM	31430000	d18:1-C22:1
C10orf76KO_3	787.8 / 184.2	Qualifiers	SM	10350000	d18:1-C22:0
C10orf76KO_3	799.8 / 184.2	Qualifiers	SM	485000	d18:1-C23:1
C10orf76KO_3	801.8 / 184.2	Qualifiers	SM	417200	d18:1-C23:0
C10orf76KO_3	813.8 / 184.2	Qualifiers	SM	43080000	d18:1-C24:1
C10orf76KO_3	815.8 / 184.2	Qualifiers	SM	6868000	d18:1-C24:0
C10orf76KO_3	876.8 / 264.4	Internal Standards	LacCer	2494000	IS (d18:1-C17:0)
C10orf76KO_3	862.8 / 264.4	Quantifiers	LacCer	320400	d18:1-C16:0
C10orf76KO_3	890.8 / 264.4	Qualifiers	LacCer	65640	d18:1-C18:0
C10orf76KO_3	918.8 / 264.4	Qualifiers	LacCer	42810	d18:1-C20:0
C10orf76KO_3	946.8 / 264.4	Qualifiers	LacCer	254200	d18:1-C22:0
C10orf76KO_3	972.8 / 264.4	Qualifiers	LacCer	1074000	d18:1-C24:1
C10orf76KO_3	974.8 / 264.4	Qualifiers	LacCer	160900	d18:1-C24:0
C10orf76KO_3	522.7 / 266.4	Qualifiers	Cer	7774	d18:0-C16:0
C10orf76KO_3	550.5 / 266.4	Qualifiers	Cer	N/A	d18:0-C18:0
C10orf76KO_3	578.7 / 266.4	Qualifiers	Cer	N/A	d18:0-C20:0
C10orf76KO_3	606.7 / 266.4	Qualifiers	Cer	N/A	d18:0-C22:0
C10orf76KO_3	632.6 / 266.4	Qualifiers	Cer	N/A	d18:0-C24:1
C10orf76KO_3	634.7 / 266.4	Qualifiers	Cer	N/A	d18:0-C24:0
C10orf76KO_3	702.8 / 266.4	Qualifiers	GlcCer	29580	d18:0-C16:0
C10orf76KO_3	730.8 / 266.4	Qualifiers	GlcCer	N/A	d18:0-C18:0
C10orf76KO_3	758.8 / 266.4	Qualifiers	GlcCer	N/A	d18:0-C20:0
C10orf76KO_3	786.8 / 266.4	Qualifiers	GlcCer	32890	d18:0-C22:0
C10orf76KO_3	812.8 / 266.4	Qualifiers	GlcCer	140700	d18:0-C24:1
C10orf76KO_3	814.8 / 266.4	Qualifiers	GlcCer	N/A	d18:0-C24:0
C10orf76KO_3	677.8 / 184.2	Qualifiers	SM	301800	d18:0-C14:0
C10orf76KO_3	705.8 / 184.2	Qualifiers	SM	1973000	d18:0-C16:0
C10orf76KO_3	733.8 / 184.2	Qualifiers	SM	380700	d18:0-C18:0
C10orf76KO_3	761.8 / 184.2	Qualifiers	SM	131100	d18:0-C20:0
C10orf76KO_3	789.8 / 184.2	Qualifiers	SM	253500	d18:0-C22:0
C10orf76KO_3	803.8 / 184.2	Qualifiers	SM	68350	d18:0-C23:0
C10orf76KO_3	817.8 / 184.2	Qualifiers	SM	79080	d18:0-C24:0
C10orf76KO_3	864.8 / 266.4	Qualifiers	LacCer	6353	d18:0-C16:0
C10orf76KO_3	892.8 / 266.4	Qualifiers	LacCer	N/A	d18:0-C18:0
C10orf76KO_3	920.8 / 266.4	Qualifiers	LacCer	347.2	d18:0-C20:0
C10orf76KO_3	948.8 / 266.4	Qualifiers	LacCer	4278	d18:0-C22:0
C10orf76KO_3	974.8 / 266.4	Qualifiers	LacCer	17290	d18:0-C24:1
C10orf76KO_3	976.8 / 266.4	Qualifiers	LacCer	N/A	d18:0-C24:0
C10orf76KO_3	1038.9 / 264.4	Internal Standards	Gb3	686100	IS (d18:1-C17:0)
C10orf76KO_3	1024.9 / 264.4	Quantifiers	Gb3	811300	d18:1-C16:0
C10orf76KO_3	1052.9 / 264.4	Qualifiers	Gb3	144200	d18:1-C18:0
C10orf76KO_3	1080.9 / 264.4	Qualifiers	Gb3	107000	d18:1-C20:0
C10orf76KO_3	1108.9 / 264.4	Qualifiers	Gb3	530000	d18:1-C22:0
C10orf76KO_3	1134.9 / 264.4	Qualifiers	Gb3	2515000	d18:1-C24:1
C10orf76KO_3	1136.9 / 264.4	Qualifiers	Gb3	479500	d18:1-C24:0
C10orf76KO_3	1186.9 / 553.7	Internal Standards	GM3	N/A	IS (d18:1-d5-C18:0)
C10orf76KO_3	1153.9 / 520.7	Quantifiers	GM3	29040	d18:1-C16:0
C10orf76KO_3	1181.9 / 548.7	Qualifiers	GM3	N/A	d18:1-C18:0
C10orf76KO_3	1209.9 / 576.7	Qualifiers	GM3	N/A	d18:1-C20:0
C10orf76KO_3	1237.9 / 604.7	Qualifiers	GM3	19580	d18:1-C22:0
C10orf76KO_3	1263.9 / 630.7	Qualifiers	GM3	84540	d18:1-C24:1
C10orf76KO_3	1265.9 / 632.7	Qualifiers	GM3	11740	d18:1-C24:0
ACDKO_3	286.4 / 250.4	Internal Standards	Sph	56560	IS (C17-sphingosine)
ACDKO_3	300.4 / 264.4	Quantifiers	Sph	4388	d18:1
ACDKO_3	302.5 / 266.4	Qualifiers	Sph	N/A	d18:0
ACDKO_3	552.7 / 264.4	Internal Standards	Cer	5249000	IS (d18:1-C17:0)
ACDKO_3	538.7 / 264.4	Quantifiers	Cer	802400	d18:1-C16:0
ACDKO_3	566.7 / 264.4	Qualifiers	Cer	93780	d18:1-C18:0
ACDKO_3	594.7 / 264.4	Qualifiers	Cer	43420	d18:1-C20:0
ACDKO_3	622.7 / 264.4	Qualifiers	Cer	215300	d18:1-C22:0
ACDKO_3	648.7 / 264.4	Qualifiers	Cer	1586000	d18:1-C24:1
ACDKO_3	650.7 / 264.4	Qualifiers	Cer	187700	d18:1-C24:0
ACDKO_3	714.8 / 264.4	Quantifiers	GlcCer	7588000	IS (d18:1-C17:0)
ACDKO_3	700.8 / 264.4	Qualifiers	GlcCer	724900	d18:1-C16:0
ACDKO_3	728.8 / 264.4	Qualifiers	GlcCer	230400	d18:1-C18:0
ACDKO_3	756.8 / 264.4	Qualifiers	GlcCer	235300	d18:1-C20:0
ACDKO_3	784.8 / 264.4	Qualifiers	GlcCer	1482000	d18:1-C22:0
ACDKO_3	810.8 / 264.4	Qualifiers	GlcCer	6700000	d18:1-C24:1
ACDKO_3	812.8 / 264.4	Qualifiers	GlcCer	1073000	d18:1-C24:0
ACDKO_3	717.8 / 184.2	Internal Standards	SM	9750000	IS (d18:1-C17:0)
ACDKO_3	675.8 / 184.2	Quantifiers	SM	9907000	d18:1-C14:0
ACDKO_3	701.8 / 184.2	Qualifiers	SM	2758000	d18:1-C16:1
ACDKO_3	703.8 / 184.2	Qualifiers	SM	37050000	d18:1-C16:0
ACDKO_3	729.8 / 184.2	Qualifiers	SM	1907000	d18:1-C18:1
ACDKO_3	731.8 / 184.2	Qualifiers	SM	4432000	d18:1-C18:0
ACDKO_3	757.8 / 184.2	Qualifiers	SM	4291000	d18:1-C20:1
ACDKO_3	759.8 / 184.2	Qualifiers	SM	3029000	d18:1-C20:0
ACDKO_3	785.8 / 184.2	Qualifiers	SM	36120000	d18:1-C22:1
ACDKO_3	787.8 / 184.2	Qualifiers	SM	10840000	d18:1-C22:0
ACDKO_3	799.8 / 184.2	Qualifiers	SM	654200	d18:1-C23:1
ACDKO_3	801.8 / 184.2	Qualifiers	SM	390000	d18:1-C23:0
ACDKO_3	813.8 / 184.2	Qualifiers	SM	45090000	d18:1-C24:1
ACDKO_3	815.8 / 184.2	Qualifiers	SM	7310000	d18:1-C24:0
ACDKO_3	876.8 / 264.4	Internal Standards	LacCer	2868000	IS (d18:1-C17:0)
ACDKO_3	862.8 / 264.4	Quantifiers	LacCer	366400	d18:1-C16:0
ACDKO_3	890.8 / 264.4	Qualifiers	LacCer	69060	d18:1-C18:0
ACDKO_3	918.8 / 264.4	Qualifiers	LacCer	52290	d18:1-C20:0
ACDKO_3	946.8 / 264.4	Qualifiers	LacCer	322300	d18:1-C22:0
ACDKO_3	972.8 / 264.4	Qualifiers	LacCer	1597000	d18:1-C24:1
ACDKO_3	974.8 / 264.4	Qualifiers	LacCer	261500	d18:1-C24:0
ACDKO_3	522.7 / 266.4	Qualifiers	Cer	N/A	d18:0-C16:0
ACDKO_3	550.5 / 266.4	Qualifiers	Cer	N/A	d18:0-C18:0
ACDKO_3	578.7 / 266.4	Qualifiers	Cer	N/A	d18:0-C20:0
ACDKO_3	606.7 / 266.4	Qualifiers	Cer	N/A	d18:0-C22:0
ACDKO_3	632.6 / 266.4	Qualifiers	Cer	N/A	d18:0-C24:1
ACDKO_3	634.7 / 266.4	Qualifiers	Cer	N/A	d18:0-C24:0
ACDKO_3	702.8 / 266.4	Qualifiers	GlcCer	19090	d18:0-C16:0
ACDKO_3	730.8 / 266.4	Qualifiers	GlcCer	537.4	d18:0-C18:0
ACDKO_3	758.8 / 266.4	Qualifiers	GlcCer	N/A	d18:0-C20:0
ACDKO_3	786.8 / 266.4	Qualifiers	GlcCer	28230	d18:0-C22:0
ACDKO_3	812.8 / 266.4	Qualifiers	GlcCer	135300	d18:0-C24:1
ACDKO_3	814.8 / 266.4	Qualifiers	GlcCer	719.1	d18:0-C24:0
ACDKO_3	677.8 / 184.2	Qualifiers	SM	274200	d18:0-C14:0
ACDKO_3	705.8 / 184.2	Qualifiers	SM	1346000	d18:0-C16:0
ACDKO_3	733.8 / 184.2	Qualifiers	SM	237100	d18:0-C18:0
ACDKO_3	761.8 / 184.2	Qualifiers	SM	99850	d18:0-C20:0
ACDKO_3	789.8 / 184.2	Qualifiers	SM	200800	d18:0-C22:0
ACDKO_3	803.8 / 184.2	Qualifiers	SM	50550	d18:0-C23:0
ACDKO_3	817.8 / 184.2	Qualifiers	SM	66940	d18:0-C24:0
ACDKO_3	864.8 / 266.4	Qualifiers	LacCer	6867	d18:0-C16:0
ACDKO_3	892.8 / 266.4	Qualifiers	LacCer	N/A	d18:0-C18:0
ACDKO_3	920.8 / 266.4	Qualifiers	LacCer	N/A	d18:0-C20:0
ACDKO_3	948.8 / 266.4	Qualifiers	LacCer	5938	d18:0-C22:0
ACDKO_3	974.8 / 266.4	Qualifiers	LacCer	28750	d18:0-C24:1
ACDKO_3	976.8 / 266.4	Qualifiers	LacCer	5300	d18:0-C24:0
ACDKO_3	1038.9 / 264.4	Internal Standards	Gb3	776300	IS (d18:1-C17:0)
ACDKO_3	1024.9 / 264.4	Quantifiers	Gb3	933600	d18:1-C16:0
ACDKO_3	1052.9 / 264.4	Qualifiers	Gb3	150800	d18:1-C18:0
ACDKO_3	1080.9 / 264.4	Qualifiers	Gb3	128800	d18:1-C20:0
ACDKO_3	1108.9 / 264.4	Qualifiers	Gb3	791200	d18:1-C22:0
ACDKO_3	1134.9 / 264.4	Qualifiers	Gb3	3786000	d18:1-C24:1
ACDKO_3	1136.9 / 264.4	Qualifiers	Gb3	764600	d18:1-C24:0
ACDKO_3	1186.9 / 553.7	Internal Standards	GM3	N/A	IS (d18:1-d5-C18:0)
ACDKO_3	1153.9 / 520.7	Quantifiers	GM3	37200	d18:1-C16:0
ACDKO_3	1181.9 / 548.7	Qualifiers	GM3	566.8	d18:1-C18:0
ACDKO_3	1209.9 / 576.7	Qualifiers	GM3	6471	d18:1-C20:0
ACDKO_3	1237.9 / 604.7	Qualifiers	GM3	26130	d18:1-C22:0
ACDKO_3	1263.9 / 630.7	Qualifiers	GM3	118900	d18:1-C24:1
ACDKO_3	1265.9 / 632.7	Qualifiers	GM3	4445	d18:1-C24:0
