# Supplementary material for: The C10orf76–PI4KB axis orchestrates CERT-mediated ceramide trafficking to the distal Golgi
Source: J Cell Biol. 2023 May 17;222(7):e202111069. doi: 10.1083/jcb.202111069 (PMC10192306; doi:10.1083/jcb.202111069)
Supplement: Table S3 — shows raw data from the lipidomic analysis (glycerophospholipids). [file JCB_202111069_TableS3.xlsx]

## Sheet: Sheet1
Sample Name	Component Group Name	Area	molecular species
parent_1	PC	15070000	IS (C12-C12)
parent_1	PC	39510000	C32:1
parent_1	PC	13860000	C32:0
parent_1	PC	26850000	C34:2
parent_1	PC	35910000	C34:1
parent_1	PC	3070000	C34:0
parent_1	PC	26880	C36:5
parent_1	PC	344300	C36:4
parent_1	PC	4481000	C36:3
parent_1	PC	38750000	C36:2
parent_1	PC	5677000	C36:1
parent_1	PC	652200	C36:0
parent_1	PC	25360	C38:6
parent_1	PC	83820	C38:5
parent_1	PC	216400	C38:4
parent_1	PC	1495000	C38:3
parent_1	PC	3134000	C38:2
parent_1	PC	882200	C38:1
parent_1	PC	342300	C38:0
parent_1	PC	35100	C40:7
parent_1	PC	22540	C40:6
parent_1	PC	17610	C40:5
parent_1	PC	35830	C40:4
parent_1	PC	293900	C40:3
parent_1	PC	368600	C40:2
parent_1	PC	650700	C40:1
parent_1	PC	95870	C40:0
parent_1	PE	4070000	IS (C12-C12)
parent_1	PE	6444000	C32:1
parent_1	PE	1196000	C32:0
parent_1	PE	4428000	C34:2
parent_1	PE	4000000	C34:1
parent_1	PE	508600	C34:0
parent_1	PE	35940	C36:4
parent_1	PE	715000	C36:3
parent_1	PE	6165000	C36:2
parent_1	PE	2197000	C36:1
parent_1	PE	196300	C36:0
parent_1	PE	7366	C38:6
parent_1	PE	26230	C38:5
parent_1	PE	71830	C38:4
parent_1	PE	239600	C38:3
parent_1	PE	476900	C38:2
parent_1	PE	15030	C40:6
parent_1	PE	11360	C40:5
parent_1	PE	8097	C40:4
parent_1	PE	N/A	C42:8
parent_1	PE	N/A	C42:7
parent_1	PE	N/A	C42:6
parent_1	PS	3196000	IS (C12-C12)
parent_1	PS	8559	C32:2
parent_1	PS	810600	C32:1
parent_1	PS	186800	C32:0
parent_1	PS	24170	C34:3
parent_1	PS	772300	C34:2
parent_1	PS	1905000	C34:1
parent_1	PS	157500	C34:0
parent_1	PS	32950	C36:3
parent_1	PS	542800	C36:2
parent_1	PS	790600	C36:1
parent_1	PS	567500	C36:0
parent_1	PS	N/A	C38:5
parent_1	PS	2877	C38:4
parent_1	PS	25510	C38:3
parent_1	PS	182600	C38:2
parent_1	PS	37610	C38:1
parent_1	PS	N/A	C38:0
parent_1	PS	N/A	C40:8
parent_1	PS	N/A	C40:7
parent_1	PS	N/A	C40:6
parent_1	PS	N/A	C40:5
parent_1	PS	N/A	C40:4
parent_1	PS	15570	C40:3
parent_1	PS	51330	C40:2
parent_1	PS	6863	C40:1
parent_1	PS	N/A	C40:0
parent_1	PG	5127000	IS (C14-C14)
parent_1	PG	493500	C32:1
parent_1	PG	142700	C32:0
parent_1	PG	650600	C34:2
parent_1	PG	1701000	C34:1
parent_1	PG	155000	C34:0
parent_1	PG	N/A	C36:4
parent_1	PG	23130	C36:3
parent_1	PG	297700	C36:2
parent_1	PG	246300	C36:1
parent_1	PG	22420	C36:0
parent_1	BMP	811900	IS (C14-C14)
parent_1	BMP	18030
parent_1	BMP	7073
parent_1	BMP	11750
parent_1	BMP	56540
parent_1	BMP	6135
parent_1	BMP	N/A
parent_1	BMP	154300
parent_1	BMP	793600
parent_1	BMP	47950
parent_1	BMP	N/A
parent_1	BMP	N/A
parent_1	BMP	N/A
parent_1	BMP	N/A
parent_1	BMP	N/A
parent_1	BMP	N/A
parent_1	BMP	N/A
parent_1	BMP	N/A
parent_1	BMP	N/A
parent_1	PI	2483000	IS (C15:0-18:1(d7))
parent_1	PI	357200	C32:1
parent_1	PI	36490	C32:0
parent_1	PI	161500	C34:3
parent_1	PI	2471000	C34:2
parent_1	PI	1617000	C34:1
parent_1	PI	194900	C34:0
parent_1	PI	47300	C36:4
parent_1	PI	641800	C36:3
parent_1	PI	2596000	C36:2
parent_1	PI	1186000	C36:1
parent_1	PI	87330	C36:0
parent_1	PI	19160	C38:5
parent_1	PI	144300	C38:4
parent_1	PI	648200	C38:3
parent_1	PI	742100	C38:2
parent_1	PI	N/A	C40:6
parent_1	PI	N/A	C40:5
parent_1	PI	14010	C40:4
parent_1	PC	4684000	IS (C15:0-18:1(d7))
parent_1	PE	2710000	IS (C15:0-18:1(d7))
parent_1	PS	315300	IS (C16:0(d31)-18:1)
parent_1	PG	3896000	IS (C15:0-18:1(d7))
PI4KBKO_1	PC	15880000	IS (C12-C12)
PI4KBKO_1	PC	53070000	C32:1
PI4KBKO_1	PC	15430000	C32:0
PI4KBKO_1	PC	26480000	C34:2
PI4KBKO_1	PC	39100000	C34:1
PI4KBKO_1	PC	3661000	C34:0
PI4KBKO_1	PC	30210	C36:5
PI4KBKO_1	PC	285500	C36:4
PI4KBKO_1	PC	3646000	C36:3
PI4KBKO_1	PC	34320000	C36:2
PI4KBKO_1	PC	5332000	C36:1
PI4KBKO_1	PC	655700	C36:0
PI4KBKO_1	PC	40810	C38:6
PI4KBKO_1	PC	86070	C38:5
PI4KBKO_1	PC	156400	C38:4
PI4KBKO_1	PC	1054000	C38:3
PI4KBKO_1	PC	2776000	C38:2
PI4KBKO_1	PC	878700	C38:1
PI4KBKO_1	PC	362500	C38:0
PI4KBKO_1	PC	28980	C40:7
PI4KBKO_1	PC	22840	C40:6
PI4KBKO_1	PC	16350	C40:5
PI4KBKO_1	PC	25820	C40:4
PI4KBKO_1	PC	180500	C40:3
PI4KBKO_1	PC	338400	C40:2
PI4KBKO_1	PC	611400	C40:1
PI4KBKO_1	PC	78340	C40:0
PI4KBKO_1	PE	4029000	IS (C12-C12)
PI4KBKO_1	PE	8158000	C32:1
PI4KBKO_1	PE	1435000	C32:0
PI4KBKO_1	PE	4561000	C34:2
PI4KBKO_1	PE	4665000	C34:1
PI4KBKO_1	PE	584600	C34:0
PI4KBKO_1	PE	46980	C36:4
PI4KBKO_1	PE	574200	C36:3
PI4KBKO_1	PE	5235000	C36:2
PI4KBKO_1	PE	1927000	C36:1
PI4KBKO_1	PE	168800	C36:0
PI4KBKO_1	PE	20830	C38:6
PI4KBKO_1	PE	36390	C38:5
PI4KBKO_1	PE	78860	C38:4
PI4KBKO_1	PE	148600	C38:3
PI4KBKO_1	PE	433100	C38:2
PI4KBKO_1	PE	20610	C40:6
PI4KBKO_1	PE	15140	C40:5
PI4KBKO_1	PE	6568	C40:4
PI4KBKO_1	PE	N/A	C42:8
PI4KBKO_1	PE	N/A	C42:7
PI4KBKO_1	PE	N/A	C42:6
PI4KBKO_1	PS	3635000	IS (C12-C12)
PI4KBKO_1	PS	14390	C32:2
PI4KBKO_1	PS	1397000	C32:1
PI4KBKO_1	PS	164500	C32:0
PI4KBKO_1	PS	19100	C34:3
PI4KBKO_1	PS	557900	C34:2
PI4KBKO_1	PS	1902000	C34:1
PI4KBKO_1	PS	188900	C34:0
PI4KBKO_1	PS	28710	C36:3
PI4KBKO_1	PS	422900	C36:2
PI4KBKO_1	PS	699500	C36:1
PI4KBKO_1	PS	541800	C36:0
PI4KBKO_1	PS	N/A	C38:5
PI4KBKO_1	PS	4093	C38:4
PI4KBKO_1	PS	16680	C38:3
PI4KBKO_1	PS	164200	C38:2
PI4KBKO_1	PS	32940	C38:1
PI4KBKO_1	PS	6470	C38:0
PI4KBKO_1	PS	N/A	C40:8
PI4KBKO_1	PS	N/A	C40:7
PI4KBKO_1	PS	N/A	C40:6
PI4KBKO_1	PS	N/A	C40:5
PI4KBKO_1	PS	N/A	C40:4
PI4KBKO_1	PS	6809	C40:3
PI4KBKO_1	PS	50190	C40:2
PI4KBKO_1	PS	8924	C40:1
PI4KBKO_1	PS	N/A	C40:0
PI4KBKO_1	PG	5796000	IS (C14-C14)
PI4KBKO_1	PG	627000	C32:1
PI4KBKO_1	PG	206300	C32:0
PI4KBKO_1	PG	596600	C34:2
PI4KBKO_1	PG	2085000	C34:1
PI4KBKO_1	PG	200100	C34:0
PI4KBKO_1	PG	2221	C36:4
PI4KBKO_1	PG	19970	C36:3
PI4KBKO_1	PG	263900	C36:2
PI4KBKO_1	PG	487000	C36:1
PI4KBKO_1	PG	37760	C36:0
PI4KBKO_1	BMP	951200	IS (C14-C14)
PI4KBKO_1	BMP	31120
PI4KBKO_1	BMP	15470
PI4KBKO_1	BMP	20630
PI4KBKO_1	BMP	105100
PI4KBKO_1	BMP	11620
PI4KBKO_1	BMP	N/A
PI4KBKO_1	BMP	176900
PI4KBKO_1	BMP	1370000
PI4KBKO_1	BMP	68250
PI4KBKO_1	BMP	3995
PI4KBKO_1	BMP	N/A
PI4KBKO_1	BMP	N/A
PI4KBKO_1	BMP	N/A
PI4KBKO_1	BMP	N/A
PI4KBKO_1	BMP	N/A
PI4KBKO_1	BMP	N/A
PI4KBKO_1	BMP	N/A
PI4KBKO_1	BMP	N/A
PI4KBKO_1	PI	2471000	IS (C15:0-18:1(d7))
PI4KBKO_1	PI	326700	C32:1
PI4KBKO_1	PI	29180	C32:0
PI4KBKO_1	PI	100100	C34:3
PI4KBKO_1	PI	2269000	C34:2
PI4KBKO_1	PI	1304000	C34:1
PI4KBKO_1	PI	134900	C34:0
PI4KBKO_1	PI	38980	C36:4
PI4KBKO_1	PI	675400	C36:3
PI4KBKO_1	PI	3036000	C36:2
PI4KBKO_1	PI	1575000	C36:1
PI4KBKO_1	PI	111400	C36:0
PI4KBKO_1	PI	28200	C38:5
PI4KBKO_1	PI	162300	C38:4
PI4KBKO_1	PI	849400	C38:3
PI4KBKO_1	PI	1038000	C38:2
PI4KBKO_1	PI	3657	C40:6
PI4KBKO_1	PI	5700	C40:5
PI4KBKO_1	PI	12990	C40:4
PI4KBKO_1	PC	4443000	IS (C15:0-18:1(d7))
PI4KBKO_1	PE	2667000	IS (C15:0-18:1(d7))
PI4KBKO_1	PS	359700	IS (C16:0(d31)-18:1)
PI4KBKO_1	PG	3628000	IS (C15:0-18:1(d7))
ACBD3KO_1	PC	15320000	IS (C12-C12)
ACBD3KO_1	PC	50790000	C32:1
ACBD3KO_1	PC	18930000	C32:0
ACBD3KO_1	PC	37550000	C34:2
ACBD3KO_1	PC	48780000	C34:1
ACBD3KO_1	PC	4507000	C34:0
ACBD3KO_1	PC	45990	C36:5
ACBD3KO_1	PC	682800	C36:4
ACBD3KO_1	PC	8134000	C36:3
ACBD3KO_1	PC	58260000	C36:2
ACBD3KO_1	PC	8279000	C36:1
ACBD3KO_1	PC	795100	C36:0
ACBD3KO_1	PC	47000	C38:6
ACBD3KO_1	PC	179100	C38:5
ACBD3KO_1	PC	418800	C38:4
ACBD3KO_1	PC	2510000	C38:3
ACBD3KO_1	PC	4277000	C38:2
ACBD3KO_1	PC	1019000	C38:1
ACBD3KO_1	PC	292400	C38:0
ACBD3KO_1	PC	46760	C40:7
ACBD3KO_1	PC	41890	C40:6
ACBD3KO_1	PC	38740	C40:5
ACBD3KO_1	PC	74900	C40:4
ACBD3KO_1	PC	494600	C40:3
ACBD3KO_1	PC	545500	C40:2
ACBD3KO_1	PC	708800	C40:1
ACBD3KO_1	PC	89510	C40:0
ACBD3KO_1	PE	3516000	IS (C12-C12)
ACBD3KO_1	PE	7826000	C32:1
ACBD3KO_1	PE	1593000	C32:0
ACBD3KO_1	PE	5685000	C34:2
ACBD3KO_1	PE	5175000	C34:1
ACBD3KO_1	PE	663800	C34:0
ACBD3KO_1	PE	56780	C36:4
ACBD3KO_1	PE	957500	C36:3
ACBD3KO_1	PE	8250000	C36:2
ACBD3KO_1	PE	2839000	C36:1
ACBD3KO_1	PE	269600	C36:0
ACBD3KO_1	PE	12820	C38:6
ACBD3KO_1	PE	59090	C38:5
ACBD3KO_1	PE	114400	C38:4
ACBD3KO_1	PE	294000	C38:3
ACBD3KO_1	PE	596200	C38:2
ACBD3KO_1	PE	21190	C40:6
ACBD3KO_1	PE	15770	C40:5
ACBD3KO_1	PE	11280	C40:4
ACBD3KO_1	PE	N/A	C42:8
ACBD3KO_1	PE	N/A	C42:7
ACBD3KO_1	PE	N/A	C42:6
ACBD3KO_1	PS	2960000	IS (C12-C12)
ACBD3KO_1	PS	9510	C32:2
ACBD3KO_1	PS	640900	C32:1
ACBD3KO_1	PS	176900	C32:0
ACBD3KO_1	PS	16450	C34:3
ACBD3KO_1	PS	662200	C34:2
ACBD3KO_1	PS	1536000	C34:1
ACBD3KO_1	PS	164200	C34:0
ACBD3KO_1	PS	33430	C36:3
ACBD3KO_1	PS	606500	C36:2
ACBD3KO_1	PS	805400	C36:1
ACBD3KO_1	PS	400000	C36:0
ACBD3KO_1	PS	N/A	C38:5
ACBD3KO_1	PS	3274	C38:4
ACBD3KO_1	PS	27790	C38:3
ACBD3KO_1	PS	185100	C38:2
ACBD3KO_1	PS	36090	C38:1
ACBD3KO_1	PS	4185	C38:0
ACBD3KO_1	PS	N/A	C40:8
ACBD3KO_1	PS	N/A	C40:7
ACBD3KO_1	PS	N/A	C40:6
ACBD3KO_1	PS	N/A	C40:5
ACBD3KO_1	PS	N/A	C40:4
ACBD3KO_1	PS	11460	C40:3
ACBD3KO_1	PS	43490	C40:2
ACBD3KO_1	PS	7722	C40:1
ACBD3KO_1	PS	N/A	C40:0
ACBD3KO_1	PG	5049000	IS (C14-C14)
ACBD3KO_1	PG	698700	C32:1
ACBD3KO_1	PG	218300	C32:0
ACBD3KO_1	PG	1147000	C34:2
ACBD3KO_1	PG	2622000	C34:1
ACBD3KO_1	PG	254100	C34:0
ACBD3KO_1	PG	1026	C36:4
ACBD3KO_1	PG	43750	C36:3
ACBD3KO_1	PG	593000	C36:2
ACBD3KO_1	PG	463000	C36:1
ACBD3KO_1	PG	34060	C36:0
ACBD3KO_1	BMP	931700	IS (C14-C14)
ACBD3KO_1	BMP	23550
ACBD3KO_1	BMP	14550
ACBD3KO_1	BMP	15170
ACBD3KO_1	BMP	85110
ACBD3KO_1	BMP	8078
ACBD3KO_1	BMP	1602
ACBD3KO_1	BMP	232400
ACBD3KO_1	BMP	1292000
ACBD3KO_1	BMP	56160
ACBD3KO_1	BMP	3542
ACBD3KO_1	BMP	949.8
ACBD3KO_1	BMP	N/A
ACBD3KO_1	BMP	N/A
ACBD3KO_1	BMP	N/A
ACBD3KO_1	BMP	N/A
ACBD3KO_1	BMP	N/A
ACBD3KO_1	BMP	N/A
ACBD3KO_1	BMP	N/A
ACBD3KO_1	PI	1717000	IS (C15:0-18:1(d7))
ACBD3KO_1	PI	292400	C32:1
ACBD3KO_1	PI	27600	C32:0
ACBD3KO_1	PI	167500	C34:3
ACBD3KO_1	PI	2850000	C34:2
ACBD3KO_1	PI	1570000	C34:1
ACBD3KO_1	PI	162500	C34:0
ACBD3KO_1	PI	64780	C36:4
ACBD3KO_1	PI	1001000	C36:3
ACBD3KO_1	PI	3675000	C36:2
ACBD3KO_1	PI	1644000	C36:1
ACBD3KO_1	PI	125800	C36:0
ACBD3KO_1	PI	33900	C38:5
ACBD3KO_1	PI	265400	C38:4
ACBD3KO_1	PI	1178000	C38:3
ACBD3KO_1	PI	1196000	C38:2
ACBD3KO_1	PI	N/A	C40:6
ACBD3KO_1	PI	3234	C40:5
ACBD3KO_1	PI	29360	C40:4
ACBD3KO_1	PC	3107000	IS (C15:0-18:1(d7))
ACBD3KO_1	PE	2179000	IS (C15:0-18:1(d7))
ACBD3KO_1	PS	213300	IS (C16:0(d31)-18:1)
ACBD3KO_1	PG	3198000	IS (C15:0-18:1(d7))
C10orf76KO_1	PC	15790000	IS (C12-C12)
C10orf76KO_1	PC	47620000	C32:1
C10orf76KO_1	PC	19740000	C32:0
C10orf76KO_1	PC	28170000	C34:2
C10orf76KO_1	PC	51400000	C34:1
C10orf76KO_1	PC	4864000	C34:0
C10orf76KO_1	PC	31180	C36:5
C10orf76KO_1	PC	481300	C36:4
C10orf76KO_1	PC	6762000	C36:3
C10orf76KO_1	PC	51590000	C36:2
C10orf76KO_1	PC	8445000	C36:1
C10orf76KO_1	PC	838300	C36:0
C10orf76KO_1	PC	36130	C38:6
C10orf76KO_1	PC	123200	C38:5
C10orf76KO_1	PC	325300	C38:4
C10orf76KO_1	PC	2694000	C38:3
C10orf76KO_1	PC	4205000	C38:2
C10orf76KO_1	PC	947500	C38:1
C10orf76KO_1	PC	311500	C38:0
C10orf76KO_1	PC	31500	C40:7
C10orf76KO_1	PC	28220	C40:6
C10orf76KO_1	PC	23250	C40:5
C10orf76KO_1	PC	63890	C40:4
C10orf76KO_1	PC	583900	C40:3
C10orf76KO_1	PC	493800	C40:2
C10orf76KO_1	PC	753200	C40:1
C10orf76KO_1	PC	103700	C40:0
C10orf76KO_1	PE	3520000	IS (C12-C12)
C10orf76KO_1	PE	7087000	C32:1
C10orf76KO_1	PE	1756000	C32:0
C10orf76KO_1	PE	4522000	C34:2
C10orf76KO_1	PE	5927000	C34:1
C10orf76KO_1	PE	779800	C34:0
C10orf76KO_1	PE	44060	C36:4
C10orf76KO_1	PE	896900	C36:3
C10orf76KO_1	PE	8052000	C36:2
C10orf76KO_1	PE	3786000	C36:1
C10orf76KO_1	PE	372000	C36:0
C10orf76KO_1	PE	12870	C38:6
C10orf76KO_1	PE	41650	C38:5
C10orf76KO_1	PE	117200	C38:4
C10orf76KO_1	PE	335000	C38:3
C10orf76KO_1	PE	735800	C38:2
C10orf76KO_1	PE	24610	C40:6
C10orf76KO_1	PE	14970	C40:5
C10orf76KO_1	PE	12620	C40:4
C10orf76KO_1	PE	N/A	C42:8
C10orf76KO_1	PE	N/A	C42:7
C10orf76KO_1	PE	N/A	C42:6
C10orf76KO_1	PS	3370000	IS (C12-C12)
C10orf76KO_1	PS	2864	C32:2
C10orf76KO_1	PS	536800	C32:1
C10orf76KO_1	PS	146500	C32:0
C10orf76KO_1	PS	9266	C34:3
C10orf76KO_1	PS	468200	C34:2
C10orf76KO_1	PS	1725000	C34:1
C10orf76KO_1	PS	169500	C34:0
C10orf76KO_1	PS	21530	C36:3
C10orf76KO_1	PS	589700	C36:2
C10orf76KO_1	PS	1250000	C36:1
C10orf76KO_1	PS	553400	C36:0
C10orf76KO_1	PS	N/A	C38:5
C10orf76KO_1	PS	N/A	C38:4
C10orf76KO_1	PS	34140	C38:3
C10orf76KO_1	PS	231200	C38:2
C10orf76KO_1	PS	54750	C38:1
C10orf76KO_1	PS	5038	C38:0
C10orf76KO_1	PS	N/A	C40:8
C10orf76KO_1	PS	N/A	C40:7
C10orf76KO_1	PS	N/A	C40:6
C10orf76KO_1	PS	N/A	C40:5
C10orf76KO_1	PS	N/A	C40:4
C10orf76KO_1	PS	15360	C40:3
C10orf76KO_1	PS	84160	C40:2
C10orf76KO_1	PS	13350	C40:1
C10orf76KO_1	PS	N/A	C40:0
C10orf76KO_1	PG	4937000	IS (C14-C14)
C10orf76KO_1	PG	812800	C32:1
C10orf76KO_1	PG	275900	C32:0
C10orf76KO_1	PG	883300	C34:2
C10orf76KO_1	PG	3410000	C34:1
C10orf76KO_1	PG	335000	C34:0
C10orf76KO_1	PG	2224	C36:4
C10orf76KO_1	PG	41160	C36:3
C10orf76KO_1	PG	547100	C36:2
C10orf76KO_1	PG	598800	C36:1
C10orf76KO_1	PG	51320	C36:0
C10orf76KO_1	BMP	875600	IS (C14-C14)
C10orf76KO_1	BMP	19570
C10orf76KO_1	BMP	9851
C10orf76KO_1	BMP	21000
C10orf76KO_1	BMP	120200
C10orf76KO_1	BMP	9353
C10orf76KO_1	BMP	N/A
C10orf76KO_1	BMP	255600
C10orf76KO_1	BMP	1482000
C10orf76KO_1	BMP	82070
C10orf76KO_1	BMP	N/A
C10orf76KO_1	BMP	N/A
C10orf76KO_1	BMP	N/A
C10orf76KO_1	BMP	N/A
C10orf76KO_1	BMP	N/A
C10orf76KO_1	BMP	N/A
C10orf76KO_1	BMP	N/A
C10orf76KO_1	BMP	N/A
C10orf76KO_1	BMP	N/A
C10orf76KO_1	PI	1796000	IS (C15:0-18:1(d7))
C10orf76KO_1	PI	289000	C32:1
C10orf76KO_1	PI	25170	C32:0
C10orf76KO_1	PI	92180	C34:3
C10orf76KO_1	PI	2220000	C34:2
C10orf76KO_1	PI	1374000	C34:1
C10orf76KO_1	PI	152000	C34:0
C10orf76KO_1	PI	41820	C36:4
C10orf76KO_1	PI	886800	C36:3
C10orf76KO_1	PI	3587000	C36:2
C10orf76KO_1	PI	1405000	C36:1
C10orf76KO_1	PI	94160	C36:0
C10orf76KO_1	PI	21350	C38:5
C10orf76KO_1	PI	188200	C38:4
C10orf76KO_1	PI	1220000	C38:3
C10orf76KO_1	PI	1115000	C38:2
C10orf76KO_1	PI	2410	C40:6
C10orf76KO_1	PI	6936	C40:5
C10orf76KO_1	PI	20020	C40:4
C10orf76KO_1	PC	2334000	IS (C15:0-18:1(d7))
C10orf76KO_1	PE	2488000	IS (C15:0-18:1(d7))
C10orf76KO_1	PS	291000	IS (C16:0(d31)-18:1)
C10orf76KO_1	PG	3176000	IS (C15:0-18:1(d7))
ACDKO_1	PC	15590000	IS (C12-C12)
ACDKO_1	PC	55150000	C32:1
ACDKO_1	PC	19460000	C32:0
ACDKO_1	PC	43660000	C34:2
ACDKO_1	PC	45840000	C34:1
ACDKO_1	PC	3856000	C34:0
ACDKO_1	PC	130300	C36:5
ACDKO_1	PC	932600	C36:4
ACDKO_1	PC	8047000	C36:3
ACDKO_1	PC	53450000	C36:2
ACDKO_1	PC	7630000	C36:1
ACDKO_1	PC	645500	C36:0
ACDKO_1	PC	194200	C38:6
ACDKO_1	PC	553200	C38:5
ACDKO_1	PC	480500	C38:4
ACDKO_1	PC	1863000	C38:3
ACDKO_1	PC	3858000	C38:2
ACDKO_1	PC	1010000	C38:1
ACDKO_1	PC	481700	C38:0
ACDKO_1	PC	127300	C40:7
ACDKO_1	PC	141100	C40:6
ACDKO_1	PC	83640	C40:5
ACDKO_1	PC	67070	C40:4
ACDKO_1	PC	329900	C40:3
ACDKO_1	PC	490600	C40:2
ACDKO_1	PC	727700	C40:1
ACDKO_1	PC	99590	C40:0
ACDKO_1	PE	3449000	IS (C12-C12)
ACDKO_1	PE	8439000	C32:1
ACDKO_1	PE	2098000	C32:0
ACDKO_1	PE	6432000	C34:2
ACDKO_1	PE	5247000	C34:1
ACDKO_1	PE	686300	C34:0
ACDKO_1	PE	101400	C36:4
ACDKO_1	PE	1132000	C36:3
ACDKO_1	PE	8589000	C36:2
ACDKO_1	PE	2783000	C36:1
ACDKO_1	PE	254900	C36:0
ACDKO_1	PE	48370	C38:6
ACDKO_1	PE	156200	C38:5
ACDKO_1	PE	191300	C38:4
ACDKO_1	PE	242900	C38:3
ACDKO_1	PE	733300	C38:2
ACDKO_1	PE	35880	C40:6
ACDKO_1	PE	34130	C40:5
ACDKO_1	PE	12110	C40:4
ACDKO_1	PE	N/A	C42:8
ACDKO_1	PE	N/A	C42:7
ACDKO_1	PE	N/A	C42:6
ACDKO_1	PS	3407000	IS (C12-C12)
ACDKO_1	PS	12120	C32:2
ACDKO_1	PS	1011000	C32:1
ACDKO_1	PS	332700	C32:0
ACDKO_1	PS	31710	C34:3
ACDKO_1	PS	847300	C34:2
ACDKO_1	PS	1847000	C34:1
ACDKO_1	PS	213700	C34:0
ACDKO_1	PS	53700	C36:3
ACDKO_1	PS	761900	C36:2
ACDKO_1	PS	947700	C36:1
ACDKO_1	PS	524900	C36:0
ACDKO_1	PS	N/A	C38:5
ACDKO_1	PS	5900	C38:4
ACDKO_1	PS	26880	C38:3
ACDKO_1	PS	219700	C38:2
ACDKO_1	PS	40210	C38:1
ACDKO_1	PS	N/A	C38:0
ACDKO_1	PS	N/A	C40:8
ACDKO_1	PS	N/A	C40:7
ACDKO_1	PS	N/A	C40:6
ACDKO_1	PS	N/A	C40:5
ACDKO_1	PS	N/A	C40:4
ACDKO_1	PS	10310	C40:3
ACDKO_1	PS	66400	C40:2
ACDKO_1	PS	11260	C40:1
ACDKO_1	PS	N/A	C40:0
ACDKO_1	PG	5675000	IS (C14-C14)
ACDKO_1	PG	702700	C32:1
ACDKO_1	PG	216200	C32:0
ACDKO_1	PG	1182000	C34:2
ACDKO_1	PG	2314000	C34:1
ACDKO_1	PG	210400	C34:0
ACDKO_1	PG	3004	C36:4
ACDKO_1	PG	53600	C36:3
ACDKO_1	PG	664600	C36:2
ACDKO_1	PG	490100	C36:1
ACDKO_1	PG	39160	C36:0
ACDKO_1	BMP	883900	IS (C14-C14)
ACDKO_1	BMP	25950
ACDKO_1	BMP	8444
ACDKO_1	BMP	24780
ACDKO_1	BMP	113300
ACDKO_1	BMP	9525
ACDKO_1	BMP	520.1
ACDKO_1	BMP	325300
ACDKO_1	BMP	1720000
ACDKO_1	BMP	86500
ACDKO_1	BMP	4036
ACDKO_1	BMP	N/A
ACDKO_1	BMP	N/A
ACDKO_1	BMP	N/A
ACDKO_1	BMP	N/A
ACDKO_1	BMP	10970
ACDKO_1	BMP	N/A
ACDKO_1	BMP	N/A
ACDKO_1	BMP	N/A
ACDKO_1	PI	1731000	IS (C15:0-18:1(d7))
ACDKO_1	PI	244100	C32:1
ACDKO_1	PI	18030	C32:0
ACDKO_1	PI	253100	C34:3
ACDKO_1	PI	2561000	C34:2
ACDKO_1	PI	1279000	C34:1
ACDKO_1	PI	139700	C34:0
ACDKO_1	PI	131600	C36:4
ACDKO_1	PI	1145000	C36:3
ACDKO_1	PI	3516000	C36:2
ACDKO_1	PI	1653000	C36:1
ACDKO_1	PI	114800	C36:0
ACDKO_1	PI	147700	C38:5
ACDKO_1	PI	560000	C38:4
ACDKO_1	PI	1264000	C38:3
ACDKO_1	PI	1300000	C38:2
ACDKO_1	PI	18480	C40:6
ACDKO_1	PI	26290	C40:5
ACDKO_1	PI	51340	C40:4
ACDKO_1	PC	3407000	IS (C15:0-18:1(d7))
ACDKO_1	PE	2173000	IS (C15:0-18:1(d7))
ACDKO_1	PS	312900	IS (C16:0(d31)-18:1)
ACDKO_1	PG	3388000	IS (C15:0-18:1(d7))
parent_2	PC	9568000	IS (C12-C12)
parent_2	PC	41810000	C32:1
parent_2	PC	15460000	C32:0
parent_2	PC	28370000	C34:2
parent_2	PC	41560000	C34:1
parent_2	PC	3931000	C34:0
parent_2	PC	24650	C36:5
parent_2	PC	459600	C36:4
parent_2	PC	6146000	C36:3
parent_2	PC	48200000	C36:2
parent_2	PC	7206000	C36:1
parent_2	PC	704200	C36:0
parent_2	PC	30080	C38:6
parent_2	PC	102500	C38:5
parent_2	PC	316900	C38:4
parent_2	PC	2247000	C38:3
parent_2	PC	4073000	C38:2
parent_2	PC	924900	C38:1
parent_2	PC	330800	C38:0
parent_2	PC	37930	C40:7
parent_2	PC	27940	C40:6
parent_2	PC	20810	C40:5
parent_2	PC	62260	C40:4
parent_2	PC	482400	C40:3
parent_2	PC	523500	C40:2
parent_2	PC	731200	C40:1
parent_2	PC	103600	C40:0
parent_2	PE	2684000	IS (C12-C12)
parent_2	PE	6692000	C32:1
parent_2	PE	1438000	C32:0
parent_2	PE	4769000	C34:2
parent_2	PE	4935000	C34:1
parent_2	PE	660400	C34:0
parent_2	PE	41070	C36:4
parent_2	PE	816000	C36:3
parent_2	PE	7247000	C36:2
parent_2	PE	2980000	C36:1
parent_2	PE	285600	C36:0
parent_2	PE	8591	C38:6
parent_2	PE	30030	C38:5
parent_2	PE	96170	C38:4
parent_2	PE	278900	C38:3
parent_2	PE	669500	C38:2
parent_2	PE	15820	C40:6
parent_2	PE	16710	C40:5
parent_2	PE	10470	C40:4
parent_2	PE	2087	C42:8
parent_2	PE	N/A	C42:7
parent_2	PE	N/A	C42:6
parent_2	PS	2522000	IS (C12-C12)
parent_2	PS	5398	C32:2
parent_2	PS	748200	C32:1
parent_2	PS	234700	C32:0
parent_2	PS	15860	C34:3
parent_2	PS	578400	C34:2
parent_2	PS	2001000	C34:1
parent_2	PS	220300	C34:0
parent_2	PS	34850	C36:3
parent_2	PS	687600	C36:2
parent_2	PS	1340000	C36:1
parent_2	PS	403200	C36:0
parent_2	PS	N/A	C38:5
parent_2	PS	3760	C38:4
parent_2	PS	30550	C38:3
parent_2	PS	273600	C38:2
parent_2	PS	67140	C38:1
parent_2	PS	6799	C38:0
parent_2	PS	N/A	C40:8
parent_2	PS	N/A	C40:7
parent_2	PS	N/A	C40:6
parent_2	PS	N/A	C40:5
parent_2	PS	N/A	C40:4
parent_2	PS	16310	C40:3
parent_2	PS	88450	C40:2
parent_2	PS	12510	C40:1
parent_2	PS	N/A	C40:0
parent_2	PG	3095000	IS (C14-C14)
parent_2	PG	649600	C32:1
parent_2	PG	197700	C32:0
parent_2	PG	788800	C34:2
parent_2	PG	2188000	C34:1
parent_2	PG	220700	C34:0
parent_2	PG	N/A	C36:4
parent_2	PG	34600	C36:3
parent_2	PG	377800	C36:2
parent_2	PG	348900	C36:1
parent_2	PG	25770	C36:0
parent_2	BMP	506900	IS (C14-C14)
parent_2	BMP	21140
parent_2	BMP	9416
parent_2	BMP	18250
parent_2	BMP	86990
parent_2	BMP	9856
parent_2	BMP	N/A
parent_2	BMP	238700
parent_2	BMP	1306000
parent_2	BMP	57830
parent_2	BMP	2711
parent_2	BMP	N/A
parent_2	BMP	N/A
parent_2	BMP	N/A
parent_2	BMP	N/A
parent_2	BMP	N/A
parent_2	BMP	N/A
parent_2	BMP	N/A
parent_2	BMP	N/A
parent_2	PI	1443000	IS (C15:0-18:1(d7))
parent_2	PI	386500	C32:1
parent_2	PI	43270	C32:0
parent_2	PI	153500	C34:3
parent_2	PI	2813000	C34:2
parent_2	PI	1824000	C34:1
parent_2	PI	212600	C34:0
parent_2	PI	45690	C36:4
parent_2	PI	813600	C36:3
parent_2	PI	3541000	C36:2
parent_2	PI	1518000	C36:1
parent_2	PI	111900	C36:0
parent_2	PI	22600	C38:5
parent_2	PI	170700	C38:4
parent_2	PI	872500	C38:3
parent_2	PI	983800	C38:2
parent_2	PI	2896	C40:6
parent_2	PI	4660	C40:5
parent_2	PI	18230	C40:4
parent_2	PC	6238000	IS (C15:0-18:1(d7))
parent_2	PE	1591000	IS (C15:0-18:1(d7))
parent_2	PS	225300	IS (C16:0(d31)-18:1)
parent_2	PG	5955000	IS (C15:0-18:1(d7))
PI4KBKO_2	PC	8651000	IS (C12-C12)
PI4KBKO_2	PC	56790000	C32:1
PI4KBKO_2	PC	17400000	C32:0
PI4KBKO_2	PC	32290000	C34:2
PI4KBKO_2	PC	47370000	C34:1
PI4KBKO_2	PC	4400000	C34:0
PI4KBKO_2	PC	35260	C36:5
PI4KBKO_2	PC	441300	C36:4
PI4KBKO_2	PC	5136000	C36:3
PI4KBKO_2	PC	46390000	C36:2
PI4KBKO_2	PC	7257000	C36:1
PI4KBKO_2	PC	805400	C36:0
PI4KBKO_2	PC	42170	C38:6
PI4KBKO_2	PC	140800	C38:5
PI4KBKO_2	PC	242200	C38:4
PI4KBKO_2	PC	1436000	C38:3
PI4KBKO_2	PC	3936000	C38:2
PI4KBKO_2	PC	1020000	C38:1
PI4KBKO_2	PC	322600	C38:0
PI4KBKO_2	PC	31830	C40:7
PI4KBKO_2	PC	38120	C40:6
PI4KBKO_2	PC	24100	C40:5
PI4KBKO_2	PC	39110	C40:4
PI4KBKO_2	PC	275300	C40:3
PI4KBKO_2	PC	462400	C40:2
PI4KBKO_2	PC	714000	C40:1
PI4KBKO_2	PC	101800	C40:0
PI4KBKO_2	PE	2441000	IS (C12-C12)
PI4KBKO_2	PE	9356000	C32:1
PI4KBKO_2	PE	1745000	C32:0
PI4KBKO_2	PE	5218000	C34:2
PI4KBKO_2	PE	5731000	C34:1
PI4KBKO_2	PE	702400	C34:0
PI4KBKO_2	PE	50050	C36:4
PI4KBKO_2	PE	757400	C36:3
PI4KBKO_2	PE	6974000	C36:2
PI4KBKO_2	PE	2639000	C36:1
PI4KBKO_2	PE	245600	C36:0
PI4KBKO_2	PE	20340	C38:6
PI4KBKO_2	PE	53130	C38:5
PI4KBKO_2	PE	89680	C38:4
PI4KBKO_2	PE	168600	C38:3
PI4KBKO_2	PE	604000	C38:2
PI4KBKO_2	PE	23680	C40:6
PI4KBKO_2	PE	16460	C40:5
PI4KBKO_2	PE	5249	C40:4
PI4KBKO_2	PE	N/A	C42:8
PI4KBKO_2	PE	2906	C42:7
PI4KBKO_2	PE	N/A	C42:6
PI4KBKO_2	PS	2343000	IS (C12-C12)
PI4KBKO_2	PS	12240	C32:2
PI4KBKO_2	PS	1370000	C32:1
PI4KBKO_2	PS	234100	C32:0
PI4KBKO_2	PS	18550	C34:3
PI4KBKO_2	PS	654000	C34:2
PI4KBKO_2	PS	2392000	C34:1
PI4KBKO_2	PS	237100	C34:0
PI4KBKO_2	PS	33800	C36:3
PI4KBKO_2	PS	614700	C36:2
PI4KBKO_2	PS	1095000	C36:1
PI4KBKO_2	PS	364100	C36:0
PI4KBKO_2	PS	N/A	C38:5
PI4KBKO_2	PS	3060	C38:4
PI4KBKO_2	PS	19370	C38:3
PI4KBKO_2	PS	230800	C38:2
PI4KBKO_2	PS	54290	C38:1
PI4KBKO_2	PS	6771	C38:0
PI4KBKO_2	PS	N/A	C40:8
PI4KBKO_2	PS	N/A	C40:7
PI4KBKO_2	PS	N/A	C40:6
PI4KBKO_2	PS	N/A	C40:5
PI4KBKO_2	PS	N/A	C40:4
PI4KBKO_2	PS	11360	C40:3
PI4KBKO_2	PS	77740	C40:2
PI4KBKO_2	PS	21560	C40:1
PI4KBKO_2	PS	N/A	C40:0
PI4KBKO_2	PG	3334000	IS (C14-C14)
PI4KBKO_2	PG	776100	C32:1
PI4KBKO_2	PG	258100	C32:0
PI4KBKO_2	PG	786200	C34:2
PI4KBKO_2	PG	2626000	C34:1
PI4KBKO_2	PG	264100	C34:0
PI4KBKO_2	PG	N/A	C36:4
PI4KBKO_2	PG	32870	C36:3
PI4KBKO_2	PG	422200	C36:2
PI4KBKO_2	PG	661800	C36:1
PI4KBKO_2	PG	60600	C36:0
PI4KBKO_2	BMP	486400	IS (C14-C14)
PI4KBKO_2	BMP	47420
PI4KBKO_2	BMP	24700
PI4KBKO_2	BMP	27610
PI4KBKO_2	BMP	177700
PI4KBKO_2	BMP	14300
PI4KBKO_2	BMP	N/A
PI4KBKO_2	BMP	312400
PI4KBKO_2	BMP	2018000
PI4KBKO_2	BMP	108200
PI4KBKO_2	BMP	N/A
PI4KBKO_2	BMP	N/A
PI4KBKO_2	BMP	N/A
PI4KBKO_2	BMP	N/A
PI4KBKO_2	BMP	N/A
PI4KBKO_2	BMP	N/A
PI4KBKO_2	BMP	N/A
PI4KBKO_2	BMP	N/A
PI4KBKO_2	BMP	N/A
PI4KBKO_2	PI	1080000	IS (C15:0-18:1(d7))
PI4KBKO_2	PI	275600	C32:1
PI4KBKO_2	PI	21510	C32:0
PI4KBKO_2	PI	92550	C34:3
PI4KBKO_2	PI	2450000	C34:2
PI4KBKO_2	PI	1363000	C34:1
PI4KBKO_2	PI	150500	C34:0
PI4KBKO_2	PI	48700	C36:4
PI4KBKO_2	PI	810400	C36:3
PI4KBKO_2	PI	3738000	C36:2
PI4KBKO_2	PI	1874000	C36:1
PI4KBKO_2	PI	154400	C36:0
PI4KBKO_2	PI	37940	C38:5
PI4KBKO_2	PI	209300	C38:4
PI4KBKO_2	PI	1030000	C38:3
PI4KBKO_2	PI	1288000	C38:2
PI4KBKO_2	PI	4515	C40:6
PI4KBKO_2	PI	6714	C40:5
PI4KBKO_2	PI	21560	C40:4
PI4KBKO_2	PC	6647000	IS (C15:0-18:1(d7))
PI4KBKO_2	PE	1355000	IS (C15:0-18:1(d7))
PI4KBKO_2	PS	204700	IS (C16:0(d31)-18:1)
PI4KBKO_2	PG	5973000	IS (C15:0-18:1(d7))
ACBD3KO_2	PC	8639000	IS (C12-C12)
ACBD3KO_2	PC	45630000	C32:1
ACBD3KO_2	PC	16210000	C32:0
ACBD3KO_2	PC	33090000	C34:2
ACBD3KO_2	PC	45770000	C34:1
ACBD3KO_2	PC	4406000	C34:0
ACBD3KO_2	PC	30200	C36:5
ACBD3KO_2	PC	576400	C36:4
ACBD3KO_2	PC	6973000	C36:3
ACBD3KO_2	PC	52770000	C36:2
ACBD3KO_2	PC	7910000	C36:1
ACBD3KO_2	PC	703200	C36:0
ACBD3KO_2	PC	38380	C38:6
ACBD3KO_2	PC	127400	C38:5
ACBD3KO_2	PC	324100	C38:4
ACBD3KO_2	PC	2255000	C38:3
ACBD3KO_2	PC	3980000	C38:2
ACBD3KO_2	PC	996800	C38:1
ACBD3KO_2	PC	325600	C38:0
ACBD3KO_2	PC	33370	C40:7
ACBD3KO_2	PC	37250	C40:6
ACBD3KO_2	PC	23430	C40:5
ACBD3KO_2	PC	68790	C40:4
ACBD3KO_2	PC	514000	C40:3
ACBD3KO_2	PC	537100	C40:2
ACBD3KO_2	PC	770300	C40:1
ACBD3KO_2	PC	88630	C40:0
ACBD3KO_2	PE	2345000	IS (C12-C12)
ACBD3KO_2	PE	6852000	C32:1
ACBD3KO_2	PE	1263000	C32:0
ACBD3KO_2	PE	5457000	C34:2
ACBD3KO_2	PE	5288000	C34:1
ACBD3KO_2	PE	642900	C34:0
ACBD3KO_2	PE	52290	C36:4
ACBD3KO_2	PE	997200	C36:3
ACBD3KO_2	PE	8424000	C36:2
ACBD3KO_2	PE	3130000	C36:1
ACBD3KO_2	PE	292300	C36:0
ACBD3KO_2	PE	13260	C38:6
ACBD3KO_2	PE	45910	C38:5
ACBD3KO_2	PE	108800	C38:4
ACBD3KO_2	PE	280900	C38:3
ACBD3KO_2	PE	643700	C38:2
ACBD3KO_2	PE	20020	C40:6
ACBD3KO_2	PE	14170	C40:5
ACBD3KO_2	PE	10550	C40:4
ACBD3KO_2	PE	N/A	C42:8
ACBD3KO_2	PE	N/A	C42:7
ACBD3KO_2	PE	N/A	C42:6
ACBD3KO_2	PS	2270000	IS (C12-C12)
ACBD3KO_2	PS	9002	C32:2
ACBD3KO_2	PS	973000	C32:1
ACBD3KO_2	PS	228700	C32:0
ACBD3KO_2	PS	21710	C34:3
ACBD3KO_2	PS	679100	C34:2
ACBD3KO_2	PS	2201000	C34:1
ACBD3KO_2	PS	224900	C34:0
ACBD3KO_2	PS	39490	C36:3
ACBD3KO_2	PS	754600	C36:2
ACBD3KO_2	PS	1220000	C36:1
ACBD3KO_2	PS	366700	C36:0
ACBD3KO_2	PS	N/A	C38:5
ACBD3KO_2	PS	3390	C38:4
ACBD3KO_2	PS	30910	C38:3
ACBD3KO_2	PS	212000	C38:2
ACBD3KO_2	PS	51430	C38:1
ACBD3KO_2	PS	N/A	C38:0
ACBD3KO_2	PS	N/A	C40:8
ACBD3KO_2	PS	N/A	C40:7
ACBD3KO_2	PS	N/A	C40:6
ACBD3KO_2	PS	N/A	C40:5
ACBD3KO_2	PS	N/A	C40:4
ACBD3KO_2	PS	17300	C40:3
ACBD3KO_2	PS	61000	C40:2
ACBD3KO_2	PS	9313	C40:1
ACBD3KO_2	PS	N/A	C40:0
ACBD3KO_2	PG	2734000	IS (C14-C14)
ACBD3KO_2	PG	518000	C32:1
ACBD3KO_2	PG	164200	C32:0
ACBD3KO_2	PG	611000	C34:2
ACBD3KO_2	PG	2235000	C34:1
ACBD3KO_2	PG	190400	C34:0
ACBD3KO_2	PG	N/A	C36:4
ACBD3KO_2	PG	27270	C36:3
ACBD3KO_2	PG	357800	C36:2
ACBD3KO_2	PG	326000	C36:1
ACBD3KO_2	PG	31640	C36:0
ACBD3KO_2	BMP	446300	IS (C14-C14)
ACBD3KO_2	BMP	19530
ACBD3KO_2	BMP	13410
ACBD3KO_2	BMP	12580
ACBD3KO_2	BMP	74680
ACBD3KO_2	BMP	5415
ACBD3KO_2	BMP	N/A
ACBD3KO_2	BMP	197600
ACBD3KO_2	BMP	1139000
ACBD3KO_2	BMP	61430
ACBD3KO_2	BMP	N/A
ACBD3KO_2	BMP	N/A
ACBD3KO_2	BMP	N/A
ACBD3KO_2	BMP	N/A
ACBD3KO_2	BMP	N/A
ACBD3KO_2	BMP	N/A
ACBD3KO_2	BMP	N/A
ACBD3KO_2	BMP	N/A
ACBD3KO_2	BMP	N/A
ACBD3KO_2	PI	1310000	IS (C15:0-18:1(d7))
ACBD3KO_2	PI	334100	C32:1
ACBD3KO_2	PI	32510	C32:0
ACBD3KO_2	PI	132800	C34:3
ACBD3KO_2	PI	2850000	C34:2
ACBD3KO_2	PI	1874000	C34:1
ACBD3KO_2	PI	200600	C34:0
ACBD3KO_2	PI	59200	C36:4
ACBD3KO_2	PI	936300	C36:3
ACBD3KO_2	PI	4160000	C36:2
ACBD3KO_2	PI	1981000	C36:1
ACBD3KO_2	PI	148200	C36:0
ACBD3KO_2	PI	30570	C38:5
ACBD3KO_2	PI	232900	C38:4
ACBD3KO_2	PI	1194000	C38:3
ACBD3KO_2	PI	1296000	C38:2
ACBD3KO_2	PI	3338	C40:6
ACBD3KO_2	PI	7743	C40:5
ACBD3KO_2	PI	28480	C40:4
ACBD3KO_2	PC	6221000	IS (C15:0-18:1(d7))
ACBD3KO_2	PE	1460000	IS (C15:0-18:1(d7))
ACBD3KO_2	PS	168900	IS (C16:0(d31)-18:1)
ACBD3KO_2	PG	6069000	IS (C15:0-18:1(d7))
C10orf76KO_2	PC	13740000	IS (C12-C12)
C10orf76KO_2	PC	45240000	C32:1
C10orf76KO_2	PC	17410000	C32:0
C10orf76KO_2	PC	25910000	C34:2
C10orf76KO_2	PC	52190000	C34:1
C10orf76KO_2	PC	4890000	C34:0
C10orf76KO_2	PC	23980	C36:5
C10orf76KO_2	PC	405500	C36:4
C10orf76KO_2	PC	6049000	C36:3
C10orf76KO_2	PC	52380000	C36:2
C10orf76KO_2	PC	8040000	C36:1
C10orf76KO_2	PC	757400	C36:0
C10orf76KO_2	PC	23270	C38:6
C10orf76KO_2	PC	93530	C38:5
C10orf76KO_2	PC	265300	C38:4
C10orf76KO_2	PC	2417000	C38:3
C10orf76KO_2	PC	3969000	C38:2
C10orf76KO_2	PC	909400	C38:1
C10orf76KO_2	PC	393600	C38:0
C10orf76KO_2	PC	32060	C40:7
C10orf76KO_2	PC	18380	C40:6
C10orf76KO_2	PC	20080	C40:5
C10orf76KO_2	PC	53500	C40:4
C10orf76KO_2	PC	535300	C40:3
C10orf76KO_2	PC	491300	C40:2
C10orf76KO_2	PC	816100	C40:1
C10orf76KO_2	PC	115800	C40:0
C10orf76KO_2	PE	4279000	IS (C12-C12)
C10orf76KO_2	PE	6273000	C32:1
C10orf76KO_2	PE	1432000	C32:0
C10orf76KO_2	PE	4036000	C34:2
C10orf76KO_2	PE	5803000	C34:1
C10orf76KO_2	PE	809200	C34:0
C10orf76KO_2	PE	33130	C36:4
C10orf76KO_2	PE	749600	C36:3
C10orf76KO_2	PE	7622000	C36:2
C10orf76KO_2	PE	3795000	C36:1
C10orf76KO_2	PE	400200	C36:0
C10orf76KO_2	PE	9635	C38:6
C10orf76KO_2	PE	30020	C38:5
C10orf76KO_2	PE	87990	C38:4
C10orf76KO_2	PE	283300	C38:3
C10orf76KO_2	PE	681600	C38:2
C10orf76KO_2	PE	16740	C40:6
C10orf76KO_2	PE	12270	C40:5
C10orf76KO_2	PE	13240	C40:4
C10orf76KO_2	PE	9687	C42:8
C10orf76KO_2	PE	N/A	C42:7
C10orf76KO_2	PE	N/A	C42:6
C10orf76KO_2	PS	3362000	IS (C12-C12)
C10orf76KO_2	PS	2742	C32:2
C10orf76KO_2	PS	594200	C32:1
C10orf76KO_2	PS	142300	C32:0
C10orf76KO_2	PS	12120	C34:3
C10orf76KO_2	PS	411100	C34:2
C10orf76KO_2	PS	1594000	C34:1
C10orf76KO_2	PS	161400	C34:0
C10orf76KO_2	PS	22770	C36:3
C10orf76KO_2	PS	506800	C36:2
C10orf76KO_2	PS	1069000	C36:1
C10orf76KO_2	PS	481000	C36:0
C10orf76KO_2	PS	N/A	C38:5
C10orf76KO_2	PS	2534	C38:4
C10orf76KO_2	PS	24280	C38:3
C10orf76KO_2	PS	193700	C38:2
C10orf76KO_2	PS	42340	C38:1
C10orf76KO_2	PS	3997	C38:0
C10orf76KO_2	PS	N/A	C40:8
C10orf76KO_2	PS	N/A	C40:7
C10orf76KO_2	PS	N/A	C40:6
C10orf76KO_2	PS	N/A	C40:5
C10orf76KO_2	PS	N/A	C40:4
C10orf76KO_2	PS	11470	C40:3
C10orf76KO_2	PS	66560	C40:2
C10orf76KO_2	PS	10880	C40:1
C10orf76KO_2	PS	N/A	C40:0
C10orf76KO_2	PG	4570000	IS (C14-C14)
C10orf76KO_2	PG	512500	C32:1
C10orf76KO_2	PG	189700	C32:0
C10orf76KO_2	PG	441300	C34:2
C10orf76KO_2	PG	2831000	C34:1
C10orf76KO_2	PG	246100	C34:0
C10orf76KO_2	PG	N/A	C36:4
C10orf76KO_2	PG	22410	C36:3
C10orf76KO_2	PG	313700	C36:2
C10orf76KO_2	PG	392400	C36:1
C10orf76KO_2	PG	38590	C36:0
C10orf76KO_2	BMP	817100	IS (C14-C14)
C10orf76KO_2	BMP	19520
C10orf76KO_2	BMP	10490
C10orf76KO_2	BMP	19030
C10orf76KO_2	BMP	102300
C10orf76KO_2	BMP	9360
C10orf76KO_2	BMP	301.9
C10orf76KO_2	BMP	226700
C10orf76KO_2	BMP	1326000
C10orf76KO_2	BMP	71420
C10orf76KO_2	BMP	3549
C10orf76KO_2	BMP	N/A
C10orf76KO_2	BMP	N/A
C10orf76KO_2	BMP	N/A
C10orf76KO_2	BMP	N/A
C10orf76KO_2	BMP	N/A
C10orf76KO_2	BMP	N/A
C10orf76KO_2	BMP	N/A
C10orf76KO_2	BMP	N/A
C10orf76KO_2	PI	1759000	IS (C15:0-18:1(d7))
C10orf76KO_2	PI	320100	C32:1
C10orf76KO_2	PI	41330	C32:0
C10orf76KO_2	PI	80970	C34:3
C10orf76KO_2	PI	2252000	C34:2
C10orf76KO_2	PI	1673000	C34:1
C10orf76KO_2	PI	187700	C34:0
C10orf76KO_2	PI	26610	C36:4
C10orf76KO_2	PI	778300	C36:3
C10orf76KO_2	PI	4063000	C36:2
C10orf76KO_2	PI	1621000	C36:1
C10orf76KO_2	PI	117100	C36:0
C10orf76KO_2	PI	13650	C38:5
C10orf76KO_2	PI	151600	C38:4
C10orf76KO_2	PI	1126000	C38:3
C10orf76KO_2	PI	1145000	C38:2
C10orf76KO_2	PI	N/A	C40:6
C10orf76KO_2	PI	N/A	C40:5
C10orf76KO_2	PI	18700	C40:4
C10orf76KO_2	PC	7917000	IS (C15:0-18:1(d7))
C10orf76KO_2	PE	2142000	IS (C15:0-18:1(d7))
C10orf76KO_2	PS	255000	IS (C16:0(d31)-18:1)
C10orf76KO_2	PG	6176000	IS (C15:0-18:1(d7))
ACDKO_2	PC	9036000	IS (C12-C12)
ACDKO_2	PC	50910000	C32:1
ACDKO_2	PC	17270000	C32:0
ACDKO_2	PC	31480000	C34:2
ACDKO_2	PC	44770000	C34:1
ACDKO_2	PC	4078000	C34:0
ACDKO_2	PC	55460	C36:5
ACDKO_2	PC	504500	C36:4
ACDKO_2	PC	5669000	C36:3
ACDKO_2	PC	46270000	C36:2
ACDKO_2	PC	6889000	C36:1
ACDKO_2	PC	663100	C36:0
ACDKO_2	PC	86610	C38:6
ACDKO_2	PC	225400	C38:5
ACDKO_2	PC	273800	C38:4
ACDKO_2	PC	1568000	C38:3
ACDKO_2	PC	3912000	C38:2
ACDKO_2	PC	1011000	C38:1
ACDKO_2	PC	410200	C38:0
ACDKO_2	PC	57140	C40:7
ACDKO_2	PC	54400	C40:6
ACDKO_2	PC	38560	C40:5
ACDKO_2	PC	41840	C40:4
ACDKO_2	PC	291700	C40:3
ACDKO_2	PC	470200	C40:2
ACDKO_2	PC	769100	C40:1
ACDKO_2	PC	107900	C40:0
ACDKO_2	PE	2662000	IS (C12-C12)
ACDKO_2	PE	7353000	C32:1
ACDKO_2	PE	1361000	C32:0
ACDKO_2	PE	5132000	C34:2
ACDKO_2	PE	5052000	C34:1
ACDKO_2	PE	586300	C34:0
ACDKO_2	PE	56630	C36:4
ACDKO_2	PE	869600	C36:3
ACDKO_2	PE	7838000	C36:2
ACDKO_2	PE	2746000	C36:1
ACDKO_2	PE	263200	C36:0
ACDKO_2	PE	26630	C38:6
ACDKO_2	PE	77170	C38:5
ACDKO_2	PE	127500	C38:4
ACDKO_2	PE	214300	C38:3
ACDKO_2	PE	628700	C38:2
ACDKO_2	PE	24840	C40:6
ACDKO_2	PE	20020	C40:5
ACDKO_2	PE	6781	C40:4
ACDKO_2	PE	N/A	C42:8
ACDKO_2	PE	N/A	C42:7
ACDKO_2	PE	N/A	C42:6
ACDKO_2	PS	2258000	IS (C12-C12)
ACDKO_2	PS	8507	C32:2
ACDKO_2	PS	916400	C32:1
ACDKO_2	PS	215800	C32:0
ACDKO_2	PS	21380	C34:3
ACDKO_2	PS	616600	C34:2
ACDKO_2	PS	1811000	C34:1
ACDKO_2	PS	184000	C34:0
ACDKO_2	PS	39080	C36:3
ACDKO_2	PS	613200	C36:2
ACDKO_2	PS	967300	C36:1
ACDKO_2	PS	404300	C36:0
ACDKO_2	PS	N/A	C38:5
ACDKO_2	PS	5077	C38:4
ACDKO_2	PS	21950	C38:3
ACDKO_2	PS	200300	C38:2
ACDKO_2	PS	38880	C38:1
ACDKO_2	PS	N/A	C38:0
ACDKO_2	PS	N/A	C40:8
ACDKO_2	PS	N/A	C40:7
ACDKO_2	PS	N/A	C40:6
ACDKO_2	PS	N/A	C40:5
ACDKO_2	PS	N/A	C40:4
ACDKO_2	PS	8563	C40:3
ACDKO_2	PS	54820	C40:2
ACDKO_2	PS	12230	C40:1
ACDKO_2	PS	N/A	C40:0
ACDKO_2	PG	3050000	IS (C14-C14)
ACDKO_2	PG	542100	C32:1
ACDKO_2	PG	170700	C32:0
ACDKO_2	PG	638600	C34:2
ACDKO_2	PG	1884000	C34:1
ACDKO_2	PG	202200	C34:0
ACDKO_2	PG	N/A	C36:4
ACDKO_2	PG	27840	C36:3
ACDKO_2	PG	351300	C36:2
ACDKO_2	PG	395200	C36:1
ACDKO_2	PG	30680	C36:0
ACDKO_2	BMP	518200	IS (C14-C14)
ACDKO_2	BMP	27930
ACDKO_2	BMP	11890
ACDKO_2	BMP	20580
ACDKO_2	BMP	113800
ACDKO_2	BMP	10640
ACDKO_2	BMP	160.1
ACDKO_2	BMP	251800
ACDKO_2	BMP	1485000
ACDKO_2	BMP	71850
ACDKO_2	BMP	4009
ACDKO_2	BMP	N/A
ACDKO_2	BMP	N/A
ACDKO_2	BMP	N/A
ACDKO_2	BMP	N/A
ACDKO_2	BMP	N/A
ACDKO_2	BMP	N/A
ACDKO_2	BMP	N/A
ACDKO_2	BMP	N/A
ACDKO_2	PI	1400000	IS (C15:0-18:1(d7))
ACDKO_2	PI	297400	C32:1
ACDKO_2	PI	26630	C32:0
ACDKO_2	PI	143500	C34:3
ACDKO_2	PI	2313000	C34:2
ACDKO_2	PI	1459000	C34:1
ACDKO_2	PI	167800	C34:0
ACDKO_2	PI	56610	C36:4
ACDKO_2	PI	852600	C36:3
ACDKO_2	PI	3804000	C36:2
ACDKO_2	PI	1971000	C36:1
ACDKO_2	PI	149500	C36:0
ACDKO_2	PI	60240	C38:5
ACDKO_2	PI	320600	C38:4
ACDKO_2	PI	1108000	C38:3
ACDKO_2	PI	1437000	C38:2
ACDKO_2	PI	8707	C40:6
ACDKO_2	PI	16290	C40:5
ACDKO_2	PI	29140	C40:4
ACDKO_2	PC	6930000	IS (C15:0-18:1(d7))
ACDKO_2	PE	1526000	IS (C15:0-18:1(d7))
ACDKO_2	PS	216100	IS (C16:0(d31)-18:1)
ACDKO_2	PG	5536000	IS (C15:0-18:1(d7))
parent_3	PC	7834000	IS (C12-C12)
parent_3	PC	59700000	C32:1
parent_3	PC	19760000	C32:0
parent_3	PC	47960000	C34:2
parent_3	PC	53100000	C34:1
parent_3	PC	4810000	C34:0
parent_3	PC	40800	C36:5
parent_3	PC	959800	C36:4
parent_3	PC	12170000	C36:3
parent_3	PC	60460000	C36:2
parent_3	PC	8543000	C36:1
parent_3	PC	664500	C36:0
parent_3	PC	27980	C38:6
parent_3	PC	112700	C38:5
parent_3	PC	482400	C38:4
parent_3	PC	3311000	C38:3
parent_3	PC	4122000	C38:2
parent_3	PC	1069000	C38:1
parent_3	PC	342700	C38:0
parent_3	PC	27650	C40:7
parent_3	PC	20080	C40:6
parent_3	PC	20390	C40:5
parent_3	PC	87190	C40:4
parent_3	PC	611900	C40:3
parent_3	PC	513000	C40:2
parent_3	PC	579700	C40:1
parent_3	PC	76770	C40:0
parent_3	PE	2328000	IS (C12-C12)
parent_3	PE	12320000	C32:1
parent_3	PE	2034000	C32:0
parent_3	PE	8211000	C34:2
parent_3	PE	7115000	C34:1
parent_3	PE	866200	C34:0
parent_3	PE	85770	C36:4
parent_3	PE	1604000	C36:3
parent_3	PE	9696000	C36:2
parent_3	PE	3053000	C36:1
parent_3	PE	288400	C36:0
parent_3	PE	11330	C38:6
parent_3	PE	29550	C38:5
parent_3	PE	124700	C38:4
parent_3	PE	436400	C38:3
parent_3	PE	793600	C38:2
parent_3	PE	13740	C40:6
parent_3	PE	9875	C40:5
parent_3	PE	12150	C40:4
parent_3	PE	N/A	C42:8
parent_3	PE	N/A	C42:7
parent_3	PE	N/A	C42:6
parent_3	PS	1858000	IS (C12-C12)
parent_3	PS	16520	C32:2
parent_3	PS	1799000	C32:1
parent_3	PS	364500	C32:0
parent_3	PS	27060	C34:3
parent_3	PS	955500	C34:2
parent_3	PS	3066000	C34:1
parent_3	PS	279900	C34:0
parent_3	PS	48170	C36:3
parent_3	PS	903800	C36:2
parent_3	PS	1074000	C36:1
parent_3	PS	258000	C36:0
parent_3	PS	N/A	C38:5
parent_3	PS	4409	C38:4
parent_3	PS	36080	C38:3
parent_3	PS	265300	C38:2
parent_3	PS	48850	C38:1
parent_3	PS	N/A	C38:0
parent_3	PS	N/A	C40:8
parent_3	PS	N/A	C40:7
parent_3	PS	N/A	C40:6
parent_3	PS	N/A	C40:5
parent_3	PS	N/A	C40:4
parent_3	PS	16950	C40:3
parent_3	PS	67560	C40:2
parent_3	PS	N/A	C40:1
parent_3	PS	N/A	C40:0
parent_3	PG	3140000	IS (C14-C14)
parent_3	PG	939100	C32:1
parent_3	PG	293500	C32:0
parent_3	PG	979300	C34:2
parent_3	PG	4226000	C34:1
parent_3	PG	387200	C34:0
parent_3	PG	N/A	C36:4
parent_3	PG	42980	C36:3
parent_3	PG	495800	C36:2
parent_3	PG	515200	C36:1
parent_3	PG	42620	C36:0
parent_3	BMP	492000	IS (C14-C14)
parent_3	BMP	31670
parent_3	BMP	14000
parent_3	BMP	18240
parent_3	BMP	114200
parent_3	BMP	11730
parent_3	BMP	110.4
parent_3	BMP	247300
parent_3	BMP	1329000
parent_3	BMP	61160
parent_3	BMP	3227
parent_3	BMP	N/A
parent_3	BMP	N/A
parent_3	BMP	N/A
parent_3	BMP	N/A
parent_3	BMP	N/A
parent_3	BMP	N/A
parent_3	BMP	N/A
parent_3	BMP	N/A
parent_3	PI	735400	IS (C15:0-18:1(d7))
parent_3	PI	541700	C32:1
parent_3	PI	50670	C32:0
parent_3	PI	162000	C34:3
parent_3	PI	3594000	C34:2
parent_3	PI	2212000	C34:1
parent_3	PI	235500	C34:0
parent_3	PI	52340	C36:4
parent_3	PI	933000	C36:3
parent_3	PI	3518000	C36:2
parent_3	PI	1375000	C36:1
parent_3	PI	90260	C36:0
parent_3	PI	10160	C38:5
parent_3	PI	162200	C38:4
parent_3	PI	1051000	C38:3
parent_3	PI	1017000	C38:2
parent_3	PI	N/A	C40:6
parent_3	PI	N/A	C40:5
parent_3	PI	19040	C40:4
parent_3	PC	4334000	IS (C15:0-18:1(d7))
parent_3	PE	1055000	IS (C15:0-18:1(d7))
parent_3	PS	131300	IS (C16:0(d31)-18:1)
parent_3	PG	6180000	IS (C15:0-18:1(d7))
PI4KBKO_3	PC	8796000	IS (C12-C12)
PI4KBKO_3	PC	51830000	C32:1
PI4KBKO_3	PC	15060000	C32:0
PI4KBKO_3	PC	27580000	C34:2
PI4KBKO_3	PC	40380000	C34:1
PI4KBKO_3	PC	3721000	C34:0
PI4KBKO_3	PC	17810	C36:5
PI4KBKO_3	PC	362500	C36:4
PI4KBKO_3	PC	4689000	C36:3
PI4KBKO_3	PC	35420000	C36:2
PI4KBKO_3	PC	5237000	C36:1
PI4KBKO_3	PC	713500	C36:0
PI4KBKO_3	PC	22630	C38:6
PI4KBKO_3	PC	57940	C38:5
PI4KBKO_3	PC	182400	C38:4
PI4KBKO_3	PC	1297000	C38:3
PI4KBKO_3	PC	2749000	C38:2
PI4KBKO_3	PC	902200	C38:1
PI4KBKO_3	PC	429900	C38:0
PI4KBKO_3	PC	19260	C40:7
PI4KBKO_3	PC	13270	C40:6
PI4KBKO_3	PC	7644	C40:5
PI4KBKO_3	PC	29670	C40:4
PI4KBKO_3	PC	239800	C40:3
PI4KBKO_3	PC	323600	C40:2
PI4KBKO_3	PC	611000	C40:1
PI4KBKO_3	PC	82850	C40:0
PI4KBKO_3	PE	2603000	IS (C12-C12)
PI4KBKO_3	PE	9056000	C32:1
PI4KBKO_3	PE	1345000	C32:0
PI4KBKO_3	PE	5231000	C34:2
PI4KBKO_3	PE	4429000	C34:1
PI4KBKO_3	PE	586600	C34:0
PI4KBKO_3	PE	46010	C36:4
PI4KBKO_3	PE	773500	C36:3
PI4KBKO_3	PE	5585000	C36:2
PI4KBKO_3	PE	1794000	C36:1
PI4KBKO_3	PE	157300	C36:0
PI4KBKO_3	PE	10860	C38:6
PI4KBKO_3	PE	22950	C38:5
PI4KBKO_3	PE	63190	C38:4
PI4KBKO_3	PE	156600	C38:3
PI4KBKO_3	PE	475700	C38:2
PI4KBKO_3	PE	11580	C40:6
PI4KBKO_3	PE	5271	C40:5
PI4KBKO_3	PE	7206	C40:4
PI4KBKO_3	PE	N/A	C42:8
PI4KBKO_3	PE	N/A	C42:7
PI4KBKO_3	PE	N/A	C42:6
PI4KBKO_3	PS	2196000	IS (C12-C12)
PI4KBKO_3	PS	16100	C32:2
PI4KBKO_3	PS	1586000	C32:1
PI4KBKO_3	PS	197000	C32:0
PI4KBKO_3	PS	17190	C34:3
PI4KBKO_3	PS	649700	C34:2
PI4KBKO_3	PS	1985000	C34:1
PI4KBKO_3	PS	183200	C34:0
PI4KBKO_3	PS	28610	C36:3
PI4KBKO_3	PS	478300	C36:2
PI4KBKO_3	PS	605700	C36:1
PI4KBKO_3	PS	298600	C36:0
PI4KBKO_3	PS	N/A	C38:5
PI4KBKO_3	PS	N/A	C38:4
PI4KBKO_3	PS	13210	C38:3
PI4KBKO_3	PS	149200	C38:2
PI4KBKO_3	PS	26500	C38:1
PI4KBKO_3	PS	N/A	C38:0
PI4KBKO_3	PS	N/A	C40:8
PI4KBKO_3	PS	N/A	C40:7
PI4KBKO_3	PS	N/A	C40:6
PI4KBKO_3	PS	N/A	C40:5
PI4KBKO_3	PS	N/A	C40:4
PI4KBKO_3	PS	7823	C40:3
PI4KBKO_3	PS	44830	C40:2
PI4KBKO_3	PS	N/A	C40:1
PI4KBKO_3	PS	N/A	C40:0
PI4KBKO_3	PG	2781000	IS (C14-C14)
PI4KBKO_3	PG	489900	C32:1
PI4KBKO_3	PG	158200	C32:0
PI4KBKO_3	PG	428500	C34:2
PI4KBKO_3	PG	1710000	C34:1
PI4KBKO_3	PG	167700	C34:0
PI4KBKO_3	PG	N/A	C36:4
PI4KBKO_3	PG	19700	C36:3
PI4KBKO_3	PG	221200	C36:2
PI4KBKO_3	PG	391000	C36:1
PI4KBKO_3	PG	37630	C36:0
PI4KBKO_3	BMP	530700	IS (C14-C14)
PI4KBKO_3	BMP	24060
PI4KBKO_3	BMP	11430
PI4KBKO_3	BMP	17230
PI4KBKO_3	BMP	96210
PI4KBKO_3	BMP	7110
PI4KBKO_3	BMP	N/A
PI4KBKO_3	BMP	161800
PI4KBKO_3	BMP	922800
PI4KBKO_3	BMP	51720
PI4KBKO_3	BMP	N/A
PI4KBKO_3	BMP	N/A
PI4KBKO_3	BMP	N/A
PI4KBKO_3	BMP	N/A
PI4KBKO_3	BMP	N/A
PI4KBKO_3	BMP	N/A
PI4KBKO_3	BMP	N/A
PI4KBKO_3	BMP	N/A
PI4KBKO_3	BMP	N/A
PI4KBKO_3	PI	1504000	IS (C15:0-18:1(d7))
PI4KBKO_3	PI	425100	C32:1
PI4KBKO_3	PI	40490	C32:0
PI4KBKO_3	PI	98600	C34:3
PI4KBKO_3	PI	2550000	C34:2
PI4KBKO_3	PI	1702000	C34:1
PI4KBKO_3	PI	183200	C34:0
PI4KBKO_3	PI	47950	C36:4
PI4KBKO_3	PI	823300	C36:3
PI4KBKO_3	PI	3618000	C36:2
PI4KBKO_3	PI	1791000	C36:1
PI4KBKO_3	PI	130100	C36:0
PI4KBKO_3	PI	17430	C38:5
PI4KBKO_3	PI	148500	C38:4
PI4KBKO_3	PI	1061000	C38:3
PI4KBKO_3	PI	1346000	C38:2
PI4KBKO_3	PI	2099	C40:6
PI4KBKO_3	PI	4036	C40:5
PI4KBKO_3	PI	20790	C40:4
PI4KBKO_3	PC	7662000	IS (C15:0-18:1(d7))
PI4KBKO_3	PE	1455000	IS (C15:0-18:1(d7))
PI4KBKO_3	PS	173200	IS (C16:0(d31)-18:1)
PI4KBKO_3	PG	5952000	IS (C15:0-18:1(d7))
ACBD3KO_3	PC	10040000	IS (C12-C12)
ACBD3KO_3	PC	52670000	C32:1
ACBD3KO_3	PC	16610000	C32:0
ACBD3KO_3	PC	40260000	C34:2
ACBD3KO_3	PC	47020000	C34:1
ACBD3KO_3	PC	4298000	C34:0
ACBD3KO_3	PC	30060	C36:5
ACBD3KO_3	PC	784800	C36:4
ACBD3KO_3	PC	9103000	C36:3
ACBD3KO_3	PC	52360000	C36:2
ACBD3KO_3	PC	6961000	C36:1
ACBD3KO_3	PC	607300	C36:0
ACBD3KO_3	PC	36220	C38:6
ACBD3KO_3	PC	93480	C38:5
ACBD3KO_3	PC	323800	C38:4
ACBD3KO_3	PC	2233000	C38:3
ACBD3KO_3	PC	3284000	C38:2
ACBD3KO_3	PC	962300	C38:1
ACBD3KO_3	PC	283900	C38:0
ACBD3KO_3	PC	32810	C40:7
ACBD3KO_3	PC	22260	C40:6
ACBD3KO_3	PC	14280	C40:5
ACBD3KO_3	PC	62510	C40:4
ACBD3KO_3	PC	425300	C40:3
ACBD3KO_3	PC	459300	C40:2
ACBD3KO_3	PC	695500	C40:1
ACBD3KO_3	PC	91250	C40:0
ACBD3KO_3	PE	2758000	IS (C12-C12)
ACBD3KO_3	PE	8625000	C32:1
ACBD3KO_3	PE	1488000	C32:0
ACBD3KO_3	PE	6451000	C34:2
ACBD3KO_3	PE	4972000	C34:1
ACBD3KO_3	PE	626000	C34:0
ACBD3KO_3	PE	58150	C36:4
ACBD3KO_3	PE	1143000	C36:3
ACBD3KO_3	PE	7913000	C36:2
ACBD3KO_3	PE	2496000	C36:1
ACBD3KO_3	PE	206700	C36:0
ACBD3KO_3	PE	8173	C38:6
ACBD3KO_3	PE	24940	C38:5
ACBD3KO_3	PE	87830	C38:4
ACBD3KO_3	PE	264400	C38:3
ACBD3KO_3	PE	570800	C38:2
ACBD3KO_3	PE	12580	C40:6
ACBD3KO_3	PE	6450	C40:5
ACBD3KO_3	PE	6768	C40:4
ACBD3KO_3	PE	N/A	C42:8
ACBD3KO_3	PE	N/A	C42:7
ACBD3KO_3	PE	N/A	C42:6
ACBD3KO_3	PS	2453000	IS (C12-C12)
ACBD3KO_3	PS	11760	C32:2
ACBD3KO_3	PS	1811000	C32:1
ACBD3KO_3	PS	329600	C32:0
ACBD3KO_3	PS	36550	C34:3
ACBD3KO_3	PS	1104000	C34:2
ACBD3KO_3	PS	3014000	C34:1
ACBD3KO_3	PS	305000	C34:0
ACBD3KO_3	PS	54070	C36:3
ACBD3KO_3	PS	923000	C36:2
ACBD3KO_3	PS	1124000	C36:1
ACBD3KO_3	PS	379100	C36:0
ACBD3KO_3	PS	N/A	C38:5
ACBD3KO_3	PS	4341	C38:4
ACBD3KO_3	PS	29980	C38:3
ACBD3KO_3	PS	223500	C38:2
ACBD3KO_3	PS	37770	C38:1
ACBD3KO_3	PS	N/A	C38:0
ACBD3KO_3	PS	N/A	C40:8
ACBD3KO_3	PS	N/A	C40:7
ACBD3KO_3	PS	N/A	C40:6
ACBD3KO_3	PS	N/A	C40:5
ACBD3KO_3	PS	N/A	C40:4
ACBD3KO_3	PS	14600	C40:3
ACBD3KO_3	PS	48320	C40:2
ACBD3KO_3	PS	N/A	C40:1
ACBD3KO_3	PS	N/A	C40:0
ACBD3KO_3	PG	3643000	IS (C14-C14)
ACBD3KO_3	PG	438700	C32:1
ACBD3KO_3	PG	132200	C32:0
ACBD3KO_3	PG	470000	C34:2
ACBD3KO_3	PG	2224000	C34:1
ACBD3KO_3	PG	231200	C34:0
ACBD3KO_3	PG	N/A	C36:4
ACBD3KO_3	PG	20020	C36:3
ACBD3KO_3	PG	252600	C36:2
ACBD3KO_3	PG	306500	C36:1
ACBD3KO_3	PG	22090	C36:0
ACBD3KO_3	BMP	527400	IS (C14-C14)
ACBD3KO_3	BMP	21140
ACBD3KO_3	BMP	10040
ACBD3KO_3	BMP	13490
ACBD3KO_3	BMP	66490
ACBD3KO_3	BMP	4164
ACBD3KO_3	BMP	622.9
ACBD3KO_3	BMP	136800
ACBD3KO_3	BMP	727000
ACBD3KO_3	BMP	38900
ACBD3KO_3	BMP	N/A
ACBD3KO_3	BMP	N/A
ACBD3KO_3	BMP	N/A
ACBD3KO_3	BMP	N/A
ACBD3KO_3	BMP	N/A
ACBD3KO_3	BMP	N/A
ACBD3KO_3	BMP	N/A
ACBD3KO_3	BMP	N/A
ACBD3KO_3	BMP	N/A
ACBD3KO_3	PI	1329000	IS (C15:0-18:1(d7))
ACBD3KO_3	PI	437800	C32:1
ACBD3KO_3	PI	43100	C32:0
ACBD3KO_3	PI	148800	C34:3
ACBD3KO_3	PI	3521000	C34:2
ACBD3KO_3	PI	1944000	C34:1
ACBD3KO_3	PI	232800	C34:0
ACBD3KO_3	PI	52450	C36:4
ACBD3KO_3	PI	987700	C36:3
ACBD3KO_3	PI	3965000	C36:2
ACBD3KO_3	PI	1649000	C36:1
ACBD3KO_3	PI	121700	C36:0
ACBD3KO_3	PI	17100	C38:5
ACBD3KO_3	PI	211500	C38:4
ACBD3KO_3	PI	1285000	C38:3
ACBD3KO_3	PI	1179000	C38:2
ACBD3KO_3	PI	2719	C40:6
ACBD3KO_3	PI	5433	C40:5
ACBD3KO_3	PI	24150	C40:4
ACBD3KO_3	PC	6565000	IS (C15:0-18:1(d7))
ACBD3KO_3	PE	1584000	IS (C15:0-18:1(d7))
ACBD3KO_3	PS	210600	IS (C16:0(d31)-18:1)
ACBD3KO_3	PG	6485000	IS (C15:0-18:1(d7))
C10orf76KO_3	PC	7454000	IS (C12-C12)
C10orf76KO_3	PC	66240000	C32:1
C10orf76KO_3	PC	22610000	C32:0
C10orf76KO_3	PC	46650000	C34:2
C10orf76KO_3	PC	64820000	C34:1
C10orf76KO_3	PC	6178000	C34:0
C10orf76KO_3	PC	33950	C36:5
C10orf76KO_3	PC	956500	C36:4
C10orf76KO_3	PC	13190000	C36:3
C10orf76KO_3	PC	71060000	C36:2
C10orf76KO_3	PC	9538000	C36:1
C10orf76KO_3	PC	636200	C36:0
C10orf76KO_3	PC	43270	C38:6
C10orf76KO_3	PC	115200	C38:5
C10orf76KO_3	PC	479800	C38:4
C10orf76KO_3	PC	4073000	C38:3
C10orf76KO_3	PC	4428000	C38:2
C10orf76KO_3	PC	983700	C38:1
C10orf76KO_3	PC	172400	C38:0
C10orf76KO_3	PC	41750	C40:7
C10orf76KO_3	PC	26380	C40:6
C10orf76KO_3	PC	19550	C40:5
C10orf76KO_3	PC	93120	C40:4
C10orf76KO_3	PC	776300	C40:3
C10orf76KO_3	PC	550300	C40:2
C10orf76KO_3	PC	720000	C40:1
C10orf76KO_3	PC	89280	C40:0
C10orf76KO_3	PE	2296000	IS (C12-C12)
C10orf76KO_3	PE	11260000	C32:1
C10orf76KO_3	PE	2387000	C32:0
C10orf76KO_3	PE	7036000	C34:2
C10orf76KO_3	PE	8631000	C34:1
C10orf76KO_3	PE	1147000	C34:0
C10orf76KO_3	PE	68610	C36:4
C10orf76KO_3	PE	1553000	C36:3
C10orf76KO_3	PE	10410000	C36:2
C10orf76KO_3	PE	4487000	C36:1
C10orf76KO_3	PE	443700	C36:0
C10orf76KO_3	PE	11430	C38:6
C10orf76KO_3	PE	31640	C38:5
C10orf76KO_3	PE	119600	C38:4
C10orf76KO_3	PE	455700	C38:3
C10orf76KO_3	PE	900000	C38:2
C10orf76KO_3	PE	22330	C40:6
C10orf76KO_3	PE	10950	C40:5
C10orf76KO_3	PE	13840	C40:4
C10orf76KO_3	PE	N/A	C42:8
C10orf76KO_3	PE	N/A	C42:7
C10orf76KO_3	PE	N/A	C42:6
C10orf76KO_3	PS	1940000	IS (C12-C12)
C10orf76KO_3	PS	9030	C32:2
C10orf76KO_3	PS	1507000	C32:1
C10orf76KO_3	PS	275700	C32:0
C10orf76KO_3	PS	17530	C34:3
C10orf76KO_3	PS	725500	C34:2
C10orf76KO_3	PS	3023000	C34:1
C10orf76KO_3	PS	300600	C34:0
C10orf76KO_3	PS	39010	C36:3
C10orf76KO_3	PS	808300	C36:2
C10orf76KO_3	PS	1435000	C36:1
C10orf76KO_3	PS	309400	C36:0
C10orf76KO_3	PS	N/A	C38:5
C10orf76KO_3	PS	N/A	C38:4
C10orf76KO_3	PS	32230	C38:3
C10orf76KO_3	PS	279800	C38:2
C10orf76KO_3	PS	53130	C38:1
C10orf76KO_3	PS	N/A	C38:0
C10orf76KO_3	PS	N/A	C40:8
C10orf76KO_3	PS	N/A	C40:7
C10orf76KO_3	PS	N/A	C40:6
C10orf76KO_3	PS	N/A	C40:5
C10orf76KO_3	PS	N/A	C40:4
C10orf76KO_3	PS	17630	C40:3
C10orf76KO_3	PS	75200	C40:2
C10orf76KO_3	PS	N/A	C40:1
C10orf76KO_3	PS	N/A	C40:0
C10orf76KO_3	PG	3297000	IS (C14-C14)
C10orf76KO_3	PG	830000	C32:1
C10orf76KO_3	PG	370200	C32:0
C10orf76KO_3	PG	777900	C34:2
C10orf76KO_3	PG	5051000	C34:1
C10orf76KO_3	PG	528800	C34:0
C10orf76KO_3	PG	2234	C36:4
C10orf76KO_3	PG	46100	C36:3
C10orf76KO_3	PG	567000	C36:2
C10orf76KO_3	PG	797100	C36:1
C10orf76KO_3	PG	65550	C36:0
C10orf76KO_3	BMP	460100	IS (C14-C14)
C10orf76KO_3	BMP	35470
C10orf76KO_3	BMP	18330
C10orf76KO_3	BMP	23520
C10orf76KO_3	BMP	157100
C10orf76KO_3	BMP	12010
C10orf76KO_3	BMP	140.9
C10orf76KO_3	BMP	320200
C10orf76KO_3	BMP	1767000
C10orf76KO_3	BMP	78570
C10orf76KO_3	BMP	N/A
C10orf76KO_3	BMP	N/A
C10orf76KO_3	BMP	N/A
C10orf76KO_3	BMP	N/A
C10orf76KO_3	BMP	N/A
C10orf76KO_3	BMP	N/A
C10orf76KO_3	BMP	N/A
C10orf76KO_3	BMP	N/A
C10orf76KO_3	BMP	N/A
C10orf76KO_3	PI	724200	IS (C15:0-18:1(d7))
C10orf76KO_3	PI	440700	C32:1
C10orf76KO_3	PI	43270	C32:0
C10orf76KO_3	PI	109900	C34:3
C10orf76KO_3	PI	3564000	C34:2
C10orf76KO_3	PI	2135000	C34:1
C10orf76KO_3	PI	238300	C34:0
C10orf76KO_3	PI	47300	C36:4
C10orf76KO_3	PI	1086000	C36:3
C10orf76KO_3	PI	4758000	C36:2
C10orf76KO_3	PI	1647000	C36:1
C10orf76KO_3	PI	107700	C36:0
C10orf76KO_3	PI	11760	C38:5
C10orf76KO_3	PI	186700	C38:4
C10orf76KO_3	PI	1591000	C38:3
C10orf76KO_3	PI	1344000	C38:2
C10orf76KO_3	PI	N/A	C40:6
C10orf76KO_3	PI	N/A	C40:5
C10orf76KO_3	PI	23870	C40:4
C10orf76KO_3	PC	4452000	IS (C15:0-18:1(d7))
C10orf76KO_3	PE	1006000	IS (C15:0-18:1(d7))
C10orf76KO_3	PS	140700	IS (C16:0(d31)-18:1)
C10orf76KO_3	PG	5523000	IS (C15:0-18:1(d7))
ACDKO_3	PC	11640000	IS (C12-C12)
ACDKO_3	PC	69080000	C32:1
ACDKO_3	PC	22170000	C32:0
ACDKO_3	PC	48380000	C34:2
ACDKO_3	PC	60170000	C34:1
ACDKO_3	PC	5626000	C34:0
ACDKO_3	PC	68090	C36:5
ACDKO_3	PC	908800	C36:4
ACDKO_3	PC	11250000	C36:3
ACDKO_3	PC	64640000	C36:2
ACDKO_3	PC	8620000	C36:1
ACDKO_3	PC	653500	C36:0
ACDKO_3	PC	91140	C38:6
ACDKO_3	PC	231500	C38:5
ACDKO_3	PC	464500	C38:4
ACDKO_3	PC	2870000	C38:3
ACDKO_3	PC	4434000	C38:2
ACDKO_3	PC	1052000	C38:1
ACDKO_3	PC	257900	C38:0
ACDKO_3	PC	53000	C40:7
ACDKO_3	PC	51770	C40:6
ACDKO_3	PC	32460	C40:5
ACDKO_3	PC	68540	C40:4
ACDKO_3	PC	495900	C40:3
ACDKO_3	PC	491100	C40:2
ACDKO_3	PC	718000	C40:1
ACDKO_3	PC	88130	C40:0
ACDKO_3	PE	2977000	IS (C12-C12)
ACDKO_3	PE	11440000	C32:1
ACDKO_3	PE	2235000	C32:0
ACDKO_3	PE	7770000	C34:2
ACDKO_3	PE	7134000	C34:1
ACDKO_3	PE	927600	C34:0
ACDKO_3	PE	93800	C36:4
ACDKO_3	PE	1524000	C36:3
ACDKO_3	PE	9840000	C36:2
ACDKO_3	PE	3506000	C36:1
ACDKO_3	PE	321700	C36:0
ACDKO_3	PE	36160	C38:6
ACDKO_3	PE	71360	C38:5
ACDKO_3	PE	150300	C38:4
ACDKO_3	PE	361700	C38:3
ACDKO_3	PE	839300	C38:2
ACDKO_3	PE	26960	C40:6
ACDKO_3	PE	21630	C40:5
ACDKO_3	PE	10440	C40:4
ACDKO_3	PE	3875	C42:8
ACDKO_3	PE	N/A	C42:7
ACDKO_3	PE	N/A	C42:6
ACDKO_3	PS	2696000	IS (C12-C12)
ACDKO_3	PS	12570	C32:2
ACDKO_3	PS	1649000	C32:1
ACDKO_3	PS	309000	C32:0
ACDKO_3	PS	21430	C34:3
ACDKO_3	PS	876100	C34:2
ACDKO_3	PS	2887000	C34:1
ACDKO_3	PS	263500	C34:0
ACDKO_3	PS	46090	C36:3
ACDKO_3	PS	722700	C36:2
ACDKO_3	PS	1125000	C36:1
ACDKO_3	PS	319100	C36:0
ACDKO_3	PS	N/A	C38:5
ACDKO_3	PS	N/A	C38:4
ACDKO_3	PS	26170	C38:3
ACDKO_3	PS	212800	C38:2
ACDKO_3	PS	41860	C38:1
ACDKO_3	PS	N/A	C38:0
ACDKO_3	PS	N/A	C40:8
ACDKO_3	PS	N/A	C40:7
ACDKO_3	PS	N/A	C40:6
ACDKO_3	PS	N/A	C40:5
ACDKO_3	PS	N/A	C40:4
ACDKO_3	PS	12110	C40:3
ACDKO_3	PS	54930	C40:2
ACDKO_3	PS	N/A	C40:1
ACDKO_3	PS	N/A	C40:0
ACDKO_3	PG	4105000	IS (C14-C14)
ACDKO_3	PG	815700	C32:1
ACDKO_3	PG	288700	C32:0
ACDKO_3	PG	870300	C34:2
ACDKO_3	PG	3736000	C34:1
ACDKO_3	PG	371600	C34:0
ACDKO_3	PG	967.5	C36:4
ACDKO_3	PG	42790	C36:3
ACDKO_3	PG	497300	C36:2
ACDKO_3	PG	659000	C36:1
ACDKO_3	PG	49890	C36:0
ACDKO_3	BMP	675700	IS (C14-C14)
ACDKO_3	BMP	33730
ACDKO_3	BMP	20470
ACDKO_3	BMP	28180
ACDKO_3	BMP	142300
ACDKO_3	BMP	9849
ACDKO_3	BMP	N/A
ACDKO_3	BMP	302600
ACDKO_3	BMP	1483000
ACDKO_3	BMP	87960
ACDKO_3	BMP	5287
ACDKO_3	BMP	N/A
ACDKO_3	BMP	N/A
ACDKO_3	BMP	N/A
ACDKO_3	BMP	N/A
ACDKO_3	BMP	N/A
ACDKO_3	BMP	N/A
ACDKO_3	BMP	N/A
ACDKO_3	BMP	N/A
ACDKO_3	PI	939600	IS (C15:0-18:1(d7))
ACDKO_3	PI	425600	C32:1
ACDKO_3	PI	43100	C32:0
ACDKO_3	PI	140100	C34:3
ACDKO_3	PI	3426000	C34:2
ACDKO_3	PI	1966000	C34:1
ACDKO_3	PI	229500	C34:0
ACDKO_3	PI	59960	C36:4
ACDKO_3	PI	1117000	C36:3
ACDKO_3	PI	4543000	C36:2
ACDKO_3	PI	1780000	C36:1
ACDKO_3	PI	135600	C36:0
ACDKO_3	PI	35780	C38:5
ACDKO_3	PI	269600	C38:4
ACDKO_3	PI	1558000	C38:3
ACDKO_3	PI	1638000	C38:2
ACDKO_3	PI	6933	C40:6
ACDKO_3	PI	8374	C40:5
ACDKO_3	PI	30500	C40:4
ACDKO_3	PC	5308000	IS (C15:0-18:1(d7))
ACDKO_3	PE	1164000	IS (C15:0-18:1(d7))
ACDKO_3	PS	169700	IS (C16:0(d31)-18:1)
ACDKO_3	PG	5979000	IS (C15:0-18:1(d7))
