# Supplementary material for: The C10orf76–PI4KB axis orchestrates CERT-mediated ceramide trafficking to the distal Golgi
Source: J Cell Biol. 2023 May 17;222(7):e202111069. doi: 10.1083/jcb.202111069 (PMC10192306; doi:10.1083/jcb.202111069)
Supplement: Table S4 — lists chemical reagents. [file JCB_202111069_TableS4.xlsx]

## Sheet: Sheet1
	Reagents	Cat. No.	Provider	solvent
	Brefeldin A (BFA)	B7651	Sigma Aldrich	ethanol
	Myriocin	M1177	Sigma Aldrich	methanol
	PIK93	SML0546	Sigma Aldrich	DMSO
