# Supplementary material for: The C10orf76–PI4KB axis orchestrates CERT-mediated ceramide trafficking to the distal Golgi
Source: J Cell Biol. 2023 May 17;222(7):e202111069. doi: 10.1083/jcb.202111069 (PMC10192306; doi:10.1083/jcb.202111069)
Supplement: Table S5 — lists antibodies. [file JCB_202111069_TableS5.xlsx]

## Sheet: Sheet1
	Antibodies	Cat. No.	Provider	Host/Isotype	usage
	Anti-CERT antibody	ab72536	abcam	Rabbit IgG	WB
	Anti-PI 4 kinase beta antibody	ab134756	abcam	Rabbit IgG	WB
	Purified Anti-PtdIns(4)P IgM	Z-P004	Echelon Bioscience	Mouse IgM	IF
	ACBD3 Monoclonal Antibody (OTI5F9)	MA5-25999	Thermo Fisher	Mouse IgG1	WB, IF
	Anti-HA High Affinity from rat IgG1 (3F10)	11867423001	Roche	Rat IgG1	WB, IF
	V5-Tag (D3H8Q) Rabbit mAb	13202S	Cell Signaling Technology	Rabbit IgG	IF
	DYKDDDDK Tag (D6W5B) Rabbit mAb	14793	Cell Signaling Technology	Rabbit IgG	WB, IF
	Purified Mouse Anti-GM130 (Clone 35)	610822	BD Bioscience	Mouse IgG1	IF
	anti-GM130 rabbit mAb	1749-1	EPITOMICS	Rabbit IgG	IF
	Sheep anti-Human TGN46	AHP500GT	BIO RAD	Sheep IgG	IF
	Anti GAPDH, Monoclonal Antibody (5A12)	014-25523	FUJIFILM Wako Pure Chemical	Mouse IgG1	WB
	C10orf76 Polyclonal Antibody	PA5-62264	Thermo Fisher	Rabbit IgG	WB
	VAP-A polyclonal antibody	–	Kumagai et al., 2014	Chicken IgY	IF
	Anti-KDEL mAb (1D5)	M181-3	MBL Life science	Mouse IgG2	IF
