# Supplementary material for: The C10orf76–PI4KB axis orchestrates CERT-mediated ceramide trafficking to the distal Golgi
Source: J Cell Biol. 2023 May 17;222(7):e202111069. doi: 10.1083/jcb.202111069 (PMC10192306; doi:10.1083/jcb.202111069)
Supplement: Table S6 — shows the DNA sequences encoding sgRNAs. [file JCB_202111069_TableS6.xlsx]

## Sheet: Sheet1
	Target gene	Sequence
	PI4KB	ATAAGCTCCCTGCCCGAGTC
	ACBD3	TAATCCAGACACTTGTCCTG
	C10orf76	ACCCTGTGCGCACTCATTCG
