# Supplementary material for: The C10orf76–PI4KB axis orchestrates CERT-mediated ceramide trafficking to the distal Golgi
Source: J Cell Biol. 2023 May 17;222(7):e202111069. doi: 10.1083/jcb.202111069 (PMC10192306; doi:10.1083/jcb.202111069)
Supplement: Table S7 — lists primers used for CDS amplification or base substitution. [file JCB_202111069_TableS7.xlsx]

## Sheet: Sheet1
	primer	Sequence	usage
	XhoI-N-FLAG-f	GACTCGAGACCATGGACTACAAA	FLAG-PI4KB CDS cloning
	PI4KBstop-NotI-r	ATTGCGGCCGCTCACATGATGCCGTTGGTGAGGTA
	EcoRI-ACBD3atg-f	AGAATTCATGGCGGCGGTGCTGAACGC	ACBD3 CDS cloning
	ACBD3stop-NotI-r	ATTGCGGCCGCTTATCTAGTATAATAGACTC
	EcoRI-optC10orf76atg-f	ACGAATTCATGGCACAGGTGGA	C10orf76 CDS cloning
	optC10orf76stop-NotI-r	TCGCGGCCGCTCAGGAAATGGTTGAA
	PI4KB_D656A-f	CCTGCTGCAAGTCAAGGCCAGACACAATGGGAATATCC	PI4KB D656A substitution
	PI4KB_D656A-r	GGATATTCCCATTGTGTCTGGCCTTGACTTGCAGCAGG
