# Supplementary material for: The C10orf76–PI4KB axis orchestrates CERT-mediated ceramide trafficking to the distal Golgi
Source: J Cell Biol. 2023 May 17;222(7):e202111069. doi: 10.1083/jcb.202111069 (PMC10192306; doi:10.1083/jcb.202111069)
Supplement: Table S8 — lists the sequences of oligo DNA. [file JCB_202111069_TableS8.xlsx]

## Sheet: Sheet1
	oligo DNA	Sequence	tag
	BamHI-N-V5-EcoRI-s	GATCCACCATGGGTAAGCCTATCCCTAACCCTCTCCTCGGTCTCGATTCTACGG	N-terminal V5 tag
	BamHI-N-V5-EcoRI-as	GTGGTACCCATTCGGATAGGGATTGGGAGAGGAGCCAGAGCTAAGATGCCTTAA
	BamHI-N-HA-EcoRI-s	GATCCACCATGTACCCATATGACGTCCCGGACTACGCCG	N-terminal HA tag
	BamHI-N-HA-EcoRI-as	AATTCGGCGTAGTCCGGGACGTCATATGGGTACATGGTG
	XhoI-V5-stop-NotI-s	TCGAGGGTAAGCCTATCCCTAACCCTCTCCTCGGTCTCGATTCTACGTAAGC	C-terminal V5 tag
	XhoI-V5-stop-NotI-as	GGCCGCTTACGTAGAATCGAGACCGAGGAGAGGGTTAGGGATAGGCTTACCC
