# Supplementary material for: The C10orf76–PI4KB axis orchestrates CERT-mediated ceramide trafficking to the distal Golgi
Source: J Cell Biol. 2023 May 17;222(7):e202111069. doi: 10.1083/jcb.202111069 (PMC10192306; doi:10.1083/jcb.202111069)
Supplement: Table S9 — lists the plasmids used in this study. [file JCB_202111069_TableS9.xlsx]

## Sheet: Sheet1
	plasmid	usage	source
	pHEK293 Ultra Expression Vector I_N-FLAG-PI4KB (WT)	CDS source	Arita, 2019
	pMXs-IP_FLAG-PI4KB (WT)	retroviral expression	this study
	pMXs-IP_FLAG-PI4KB (KD)	retroviral expression	this study
	pMXs-IB_V5-ACBD3	retroviral expression	this study
	pMXs-IB_HA-C10orf76	retroviral expression	this study
	pMXs-IP_V5-C10orf76	retroviral expression	this study
	pMXs-IB_SMS1-HA	CDS source	Tachida et al., 2020
	pMXs-IP_SMS1-V5	retroviral expression	this study
	pMXs-IB_CERT-mVenus	retroviral expression	this study (a gift from Norito Tamura)
	pSELECT-CRISPR-CAS9	plasmid backbone	Ogawa et al., 2018
	pSELECT-CRISPR-CAS9_PI4KB-L	gene editing	this study
	pSELECT-CRISPR-CAS9_ACBD3-L	gene editing	this study
	pSELECT-CRISPR-CAS9_C10orf76-L	gene editing	this study
